# Supplementary material for: In-depth quantitative proteomics analysis revealed C1GALT1 depletion in ECC-1 cells mimics an aggressive endometrial cancer phenotype observed in cancer patients with low C1GALT1 expression
Source: Cell Oncol (Dordr). 2023 Feb 6;46(3):697–715. doi: 10.1007/s13402-023-00778-w (PMC10205863; doi:10.1007/s13402-023-00778-w)
Supplement: Supplementary file 1 — Supplementary Material 1 [file 13402_2023_778_MOESM1_ESM.xlsx]

## Sheet: Supplementary Table S1
Supplementary Table 1. Proteins identified and quantified in the cellular extract of shC1GALT1 and SCRAMBLE ECC-1 cells identified SILAC.
Protein IDs	Protein names	Gene names	Number of proteins	Peptides	Peptides Forward	Peptides Reverse	Sequence coverage [%]	Mol. weight [kDa]	Sequence length	Q-value	Score	Ratio Heavy/Light Forward Normalized	Ratio Light/Heavy Reverse Normalized	Intensity Forward	Intensity Light Forward	Intensity Heavy Forward	Intensity Reverse	Intensity Light Reverse	Intensity Heavy Reverse	Dysregulation
V9GYY5;Q9UGY1	Nucleolar protein 12	NOL12	2	1	1	1	8.3	23.82	206	0	5.326	-	-	14099000	9422000	4676500	17913000	15368000	2545200	-
V9GY48;Q8N5A5	Zinc finger CCCH-type with G patch domain-containing protein	ZGPAT	2	1	0	1	2.6	45.112	417	0.001606	2.5288	-	-	0	0	0	0	0	0	-
Q9Y6Y8	SEC23-interacting protein	SEC23IP	1	25	21	22	30.5	111.08	1000	0	147.86	1.0366	1.15469	1248400000	732100000	516280000	975750000	617940000	357810000	-
Q9Y6Y0	Influenza virus NS1A-binding protein	IVNS1ABP	1	4	1	3	7.6	71.729	642	0	4.3773	1.0978	0.517893	17946000	10451000	7495700	25407000	16621000	8786100	-
Q9Y6X9	MORC family CW-type zinc finger protein 2	MORC2	1	14	10	8	24.1	117.82	1032	0	48.597	1.0118	1.09201	177030000	106340000	70683000	141750000	123540000	18210000	-
Q9Y6X8	Zinc fingers and homeoboxes protein 2	ZHX2	1	16	3	14	30.1	92.306	837	0	41.836	2.1509	1.18293	40693000	14596000	26096000	364250000	324780000	39470000	-
Q9Y6X5	Bis(5-adenosyl)-triphosphatase ENPP4	ENPP4	2	10	9	7	32.7	51.641	453	0	23.412	0.75185	0.537432	378590000	243330000	135250000	282300000	212790000	69514000	-
Q9Y6X4	Soluble lamin-associated protein of 75 kDa	FAM169A	1	12	12	9	30.4	74.954	670	0	87.003	0.54939	0.86949	229580000	174680000	54897000	73287000	66334000	6953100	-
Q9Y6W5	Wiskott-Aldrich syndrome protein family member 2	WASF2	2	10	7	6	29.7	54.283	498	0	68.842	0.87498	1.64139	546960000	364030000	182940000	290310000	256990000	33323000	-
Q9Y6W3	Calpain-7	CAPN7	1	4	4	3	12.9	92.651	813	0	16.83	1.0759	0.74499	70563000	43302000	27260000	35099000	31361000	3738400	-
Q9Y6V7	Probable ATP-dependent RNA helicase DDX49	DDX49	1	6	5	3	18.4	54.226	483	0	18.571	1.1442	1.32477	102730000	57533000	45201000	94052000	83671000	10381000	-
Q9Y6R0	Numb-like protein	NUMBL	1	3	2	1	5.4	64.891	609	0.0045022	2.0197	-	-	0	0	0	19827000	16815000	3012600	-
Q9Y6Q5	AP-1 complex subunit mu-2	AP1M2	1	16	11	11	47	48.108	423	0	44.402	0.92011	0.847314	491890000	294450000	197440000	312540000	247860000	64685000	-
Q9Y6Q1	Calpain-6	CAPN6	1	5	5	0	12.2	74.576	641	0	6.9634	0.61056	-	65700000	35937000	29763000	0	0	0	-
Q9Y6N5;H3BNX3	Sulfide:quinone oxidoreductase, mitochondrial	SQRDL	2	14	8	10	42	49.96	450	0	57.418	1.1109	0.776036	200830000	114490000	86339000	120760000	101250000	19504000	-
Q9Y6N1	Cytochrome c oxidase assembly protein COX11, mitochondrial	COX11	1	3	2	2	22.8	31.43	276	0	7.1636	1.0058	0.564908	17420000	9265600	8154600	13141000	11318000	1823500	-
Q9Y6M9	NADH dehydrogenase [ubiquinone] 1 beta subcomplex subunit 9	NDUFB9	1	9	8	9	57.5	21.831	179	0	100.4	1.0111	1.02635	651050000	367560000	283490000	455420000	408200000	47215000	-
Q9Y6M7	Sodium bicarbonate cotransporter 3	SLC4A7	1	10	9	7	14.5	136.04	1214	0	15.825	1.0935	1.07248	291960000	166000000	125950000	100920000	86349000	14573000	-
Q9Y6M1	Insulin-like growth factor 2 mRNA-binding protein 2	IGF2BP2	1	14	11	12	30.1	66.121	599	0	68.132	1.0136	0.858516	398300000	217170000	181130000	281670000	243380000	38289000	-
Q9Y6K1	DNA (cytosine-5)-methyltransferase 3A	DNMT3A	2	10	7	5	14.9	101.86	912	0	25.08	0.61766	0.403714	114520000	92524000	22000000	34397000	27327000	7070700	Donwregulated
Q9Y6K0	Choline/ethanolaminephosphotransferase 1	CEPT1	1	3	2	2	12.3	46.553	416	0	7.3624	0.74301	1.88989	29692000	18654000	11038000	18885000	16993000	1892400	-
Q9Y6J9	TAF6-like RNA polymerase II p300/CBP-associated factor-associated factor 65 kDa subunit 6L	TAF6L	1	5	4	2	12.2	67.814	622	0	7.5373	1.1036	-	29184000	15900000	13283000	11420000	10813000	607340	-
Q9Y6I9	Testis-expressed sequence 264 protein	TEX264	1	4	4	2	25.2	34.188	313	0	15.122	0.8442	0.573625	194570000	112890000	81679000	27297000	24139000	3158100	-
Q9Y6I3	Epsin-1	EPN1	1	7	7	2	25.2	60.293	576	0	63.229	0.9824	0.208368	194040000	135830000	58203000	326180000	70807000	255380000	-
Q9Y6H1;Q5T1J5	Coiled-coil-helix-coiled-coil-helix domain-containing protein 2;Putative coiled-coil-helix-coiled-coil-helix domain-containing protein CHCHD2P9, mitochondrial	CHCHD2;CHCHD2P9	2	4	3	4	33.8	15.512	151	0	75.616	0.32078	1.05727	658330000	515730000	142610000	1057800000	823060000	234770000	-
Q9Y6G9	Cytoplasmic dynein 1 light intermediate chain 1	DYNC1LI1	1	18	11	15	52.8	56.578	523	0	67.504	0.98404	1.28187	419140000	253420000	165720000	485480000	381550000	103930000	-
Q9Y6G5	COMM domain-containing protein 10	COMMD10	1	5	4	4	41.6	22.966	202	0	7.6234	1.0652	0.378515	97048000	55732000	41316000	60371000	47326000	13045000	-
Q9Y6G3	39S ribosomal protein L42, mitochondrial	MRPL42	1	4	1	4	52.8	16.661	142	0	12.36	-	0.978665	53952000	32971000	20981000	143100000	126350000	16744000	-
Q9Y6E2	Basic leucine zipper and W2 domain-containing protein 2	BZW2	1	18	11	15	45.3	48.162	419	0	79.67	1.0712	0.800192	562290000	308540000	253740000	677630000	536990000	140640000	-
Q9Y6E0	Serine/threonine-protein kinase 24;Serine/threonine-protein kinase 24 36 kDa subunit;Serine/threonine-protein kinase 24 12 kDa subunit	STK24	1	15	14	15	45.6	49.307	443	0	101.96	1.0157	1.24649	914180000	521300000	392890000	732110000	596940000	135180000	-
Q9Y6D9	Mitotic spindle assembly checkpoint protein MAD1	MAD1L1	1	16	11	14	29.1	83.066	718	0	52.718	1.0167	1.19996	159390000	95073000	64319000	304350000	244090000	60260000	-
Q9Y6D6	Brefeldin A-inhibited guanine nucleotide-exchange protein 1	ARFGEF1	1	26	19	15	20.4	208.76	1849	0	75.661	1.0354	0.717051	449610000	252450000	197160000	232770000	194410000	38369000	-
Q9Y6D5	Brefeldin A-inhibited guanine nucleotide-exchange protein 2	ARFGEF2	1	14	9	11	11.7	202.04	1785	0	23.625	1.1483	1.0683	58969000	43658000	15311000	146700000	60891000	85807000	-
Q9Y6C9	Mitochondrial carrier homolog 2	MTCH2	1	11	11	10	50.5	33.331	303	0	114.64	1.0541	0.784006	2824700000	1618300000	1206400000	1234600000	1036200000	198400000	-
Q9Y6B6	GTP-binding protein SAR1b	SAR1B	1	13	12	12	76.8	22.41	198	0	39.78	1.0189	0.890472	700260000	414300000	285960000	506220000	417210000	89011000	-
Q9Y6A9	Signal peptidase complex subunit 1	SPCS1	1	3	3	2	31.4	11.805	102	0	42.628	0.72159	4.02317	1005500000	664500000	340970000	695240000	611330000	83906000	-
Q9Y6A5	Transforming acidic coiled-coil-containing protein 3	TACC3	1	22	20	8	39.5	90.359	838	0	111.76	1.1061	0.870246	616910000	412500000	204420000	592630000	483880000	108750000	-
Q9Y6A4	Cilia- and flagella-associated protein 20	CFAP20	1	9	7	8	60.1	22.774	193	0	47.162	0.76637	0.832917	326840000	203970000	122870000	305050000	207460000	97585000	-
Q9Y697	Cysteine desulfurase, mitochondrial	NFS1	3	15	10	11	45.1	50.195	457	0	49.738	1.2114	0.559691	403830000	209310000	194510000	324580000	258110000	66473000	-
Q9Y696	Chloride intracellular channel protein 4	CLIC4	2	21	19	20	82.6	28.772	253	0	323.31	1.2006	1.30141	4055100000	2120400000	1934700000	3588600000	3014100000	574480000	-
Q9Y692	Glucocorticoid modulatory element-binding protein 1	GMEB1	1	5	3	4	12.6	62.59	573	0	11.286	0.97868	0.697691	102940000	58574000	44367000	83109000	72746000	10364000	-
Q9Y680	Peptidyl-prolyl cis-trans isomerase FKBP7	FKBP7	1	6	4	5	24.8	25.794	222	0	12.538	0.85495	1.14548	89062000	54991000	34071000	70840000	61334000	9505600	-
Q9Y679	Ancient ubiquitous protein 1	AUP1	1	4	3	2	21.2	45.786	410	0	11.028	0.75423	0.887548	96317000	59294000	37023000	25751000	21789000	3961800	-
Q9Y678	Coatomer subunit gamma-1	COPG1	1	42	40	34	69	97.717	874	0	323.31	1.0595	0.881523	4569600000	2646200000	1923500000	2101100000	1803400000	297700000	-
Q9Y676	28S ribosomal protein S18b, mitochondrial	MRPS18B	1	10	8	9	65.1	29.395	258	0	80.229	1.0098	1.14541	365390000	216850000	148530000	445900000	378800000	67096000	-
Q9Y673	Dolichyl-phosphate beta-glucosyltransferase	ALG5	1	5	3	3	20.4	36.946	324	0	26.747	1.1465	1.27434	96095000	50346000	45749000	39945000	36480000	3464800	-
Q9Y666	Solute carrier family 12 member 7	SLC12A7	1	5	4	3	7.2	119.1	1083	0	11.995	0.56373	1.30419	60877000	46732000	14144000	1084800000	975720000	109080000	-
Q9Y657	Spindlin-1	SPIN1	5	11	9	8	55.7	29.6	262	0	34.96	0.86633	0.742832	307100000	190620000	116480000	294740000	247250000	47490000	-
Q9Y646	Carboxypeptidase Q	CPQ	1	1	1	1	3.4	51.887	472	0	5.1657	-	-	12125000	8029000	4096300	5972600	5972600	0	-
Q9Y639	Neuroplastin	NPTN	1	8	7	8	22.9	44.387	398	0	32.44	0.87021	0.721553	746600000	464150000	282450000	668840000	563630000	105200000	-
Q9Y624	Junctional adhesion molecule A	F11R	1	11	11	10	46.5	32.583	299	0	78.306	0.58941	0.835213	1663000000	1023100000	639900000	476270000	312520000	163750000	-
Q9Y619	Mitochondrial ornithine transporter 1	SLC25A15	1	4	4	3	28.6	32.736	301	0	13.271	0.98542	-	71219000	41635000	29585000	18280000	15811000	2468400	-
Q9Y618	Nuclear receptor corepressor 2	NCOR2	1	4	4	1	2.5	273.65	2514	0.00018699	3.4085	0.56083	-	45631000	25861000	19770000	7388900	6742600	646220	-
Q9Y617	Phosphoserine aminotransferase	PSAT1	1	28	20	27	84.3	40.422	370	0	190.9	1.6823	1.45195	11166000000	5169800000	5995900000	6520600000	5922800000	597800000	-
Q9Y613	FH1/FH2 domain-containing protein 1	FHOD1	1	1	0	1	1.3	126.55	1164	0.00018972	3.6627	-	-	0	0	0	14685000	8706800	5978600	-
Q9Y608	Leucine-rich repeat flightless-interacting protein 2	LRRFIP2	1	12	7	11	23	82.17	721	0	85.342	1.0647	0.817394	185460000	95953000	89505000	318980000	276290000	42689000	-
Q9Y606	tRNA pseudouridine synthase A, mitochondrial	PUS1	1	9	8	4	29.7	47.47	427	0	20.747	1.2761	0.802697	240940000	123380000	117560000	49179000	41960000	7219600	-
Q9Y605	MORF4 family-associated protein 1	MRFAP1	2	4	3	1	42.5	14.649	127	0	25.057	0.33781	-	107780000	78803000	28980000	16254000	10725000	5529000	-
Q9Y5Z4	Heme-binding protein 2	HEBP2	1	5	4	5	34.1	22.875	205	0	107.76	0.87975	1.03677	502120000	306030000	196090000	844800000	753950000	90848000	-
Q9Y5Y6	Suppressor of tumorigenicity 14 protein	ST14	1	2	2	0	3.2	94.769	855	0	5.6584	0.72386	-	16997000	12195000	4801600	0	0	0	-
Q9Y5Y2	Cytosolic Fe-S cluster assembly factor NUBP2	NUBP2	1	7	6	5	49.4	28.825	271	0	45.028	0.90226	1.00611	524890000	326470000	198430000	164000000	133370000	30634000	-
Q9Y5Y0	Feline leukemia virus subgroup C receptor-related protein 1	FLVCR1	1	1	1	0	4.7	59.862	555	0.0049983	1.9466	-	-	11689000	9176700	2512200	0	0	0	-
Q9Y5X4	Photoreceptor-specific nuclear receptor	NR2E3	1	2	1	2	4.1	44.692	410	1	-2	-	4.94096	57674000	54558000	3116700	70541000	68315000	2225900	-
Q9Y5X3	Sorting nexin-5	SNX5	1	17	16	15	53.7	46.816	404	0	105.2	1.0062	1.09424	844890000	506000000	338890000	703940000	550580000	153350000	-
Q9Y5X1	Sorting nexin-9	SNX9	1	17	16	11	45.7	66.591	595	0	138.34	0.87033	1.10689	719560000	449660000	269900000	269680000	229090000	40588000	-
Q9Y5U9	Immediate early response 3-interacting protein 1	IER3IP1	1	1	1	1	24.4	8.9687	82	0	20.23	-	-	16512000	9404700	7107400	46587000	41474000	5112700	-
Q9Y5U8	Mitochondrial pyruvate carrier 1	MPC1	1	2	2	2	43.1	12.347	109	0	39.436	1.0427	0.528849	166360000	92352000	74008000	68360000	60989000	7370800	-
Q9Y5U2	Protein TSSC4	TSSC4	1	1	1	1	3.3	34.325	329	0.00018836	3.522	0.49543	-	40912000	32684000	8227500	10094000	9127400	966160	-
Q9Y5T5	Ubiquitin carboxyl-terminal hydrolase 16	USP16	1	3	2	2	5.3	93.569	823	0	11.073	0.92423	0.798403	18789000	11447000	7342500	25862000	22472000	3389100	-
Q9Y5S9	RNA-binding protein 8A	RBM8A	1	12	12	10	77.6	19.889	174	0	209.49	0.99433	0.908513	4274200000	2685300000	1588900000	3691800000	3255100000	436710000	-
Q9Y5S2	Serine/threonine-protein kinase MRCK beta	CDC42BPB	1	24	16	13	20.6	194.31	1711	0	69.677	0.97203	0.963391	379940000	218340000	161600000	279400000	241610000	37799000	-
Q9Y5Q9	General transcription factor 3C polypeptide 3	GTF3C3	1	8	8	2	16.7	101.27	886	0	22.514	0.90624	0.554416	203110000	134270000	68840000	25919000	21133000	4785900	-
Q9Y5Q8	General transcription factor 3C polypeptide 5	GTF3C5	1	8	6	6	21	59.57	519	0	40.442	0.71835	1.61389	206620000	126640000	79975000	104210000	83536000	20669000	-
Q9Y5P6	Mannose-1-phosphate guanyltransferase beta	GMPPB	1	10	8	8	42.5	39.834	360	0	57.199	0.976	1.03723	411920000	228790000	183130000	233110000	173610000	59494000	-
Q9Y5P4	Collagen type IV alpha-3-binding protein	COL4A3BP	1	30	24	26	60.4	70.834	624	0	180.55	1.9735	2.02955	2229700000	917420000	1312300000	3092200000	2650200000	442080000	Upregulated
Q9Y5N6	Origin recognition complex subunit 6	ORC6	1	4	3	3	28.2	28.107	252	0	11.722	0.845	1.07789	68685000	38659000	30027000	62492000	52483000	10009000	-
Q9Y5M8	Signal recognition particle receptor subunit beta	SRPRB	1	14	12	12	61.3	29.702	271	0	89.042	1.057	1.27142	1956100000	1119500000	836640000	1437700000	1291400000	146330000	-
Q9Y5L4	Mitochondrial import inner membrane translocase subunit Tim13	TIMM13	1	7	7	7	78.9	10.5	95	0	64.772	0.89021	0.925669	1801100000	1096000000	705030000	1771800000	1557200000	214540000	-
Q9Y5L0	Transportin-3	TNPO3	1	14	11	12	26	104.2	923	0	41.317	1.2088	0.570288	278860000	143570000	135290000	229700000	189650000	40047000	-
Q9Y5K8	V-type proton ATPase subunit D	ATP6V1D	1	7	6	4	48.6	28.262	247	0	24.419	1.1605	0.710026	627620000	352200000	275420000	67425000	57422000	10002000	-
Q9Y5K6	CD2-associated protein	CD2AP	1	24	23	17	48.4	71.45	639	0	102.06	0.95042	1.5114	2553500000	1579200000	974310000	1919300000	1724600000	194640000	-
Q9Y5K5	Ubiquitin carboxyl-terminal hydrolase isozyme L5	UCHL5	1	14	8	12	60.8	37.606	329	0	79.875	1.1925	1.16839	535510000	275050000	260460000	659730000	540660000	119070000	-
Q9Y5J9	Mitochondrial import inner membrane translocase subunit Tim8 B	TIMM8B	1	1	1	1	15.7	9.3435	83	0	4.8381	-	-	69231000	43719000	25512000	25949000	21486000	4463300	-
Q9Y5J7	Mitochondrial import inner membrane translocase subunit Tim9	TIMM9	1	5	3	5	68.5	10.378	89	0	23.467	1.1623	1.19018	146080000	83700000	62384000	505870000	386770000	119100000	-
Q9Y5J6	Mitochondrial import inner membrane translocase subunit Tim10 B	TIMM10B	1	2	0	2	38.8	11.586	103	0	4.112	-	-	0	0	0	11382000	11382000	0	-
Q9Y5J1	U3 small nucleolar RNA-associated protein 18 homolog	UTP18	1	8	8	7	26.1	62.003	556	0	21.293	1.2693	0.73373	221530000	113140000	108380000	117130000	96491000	20638000	-
Q9Y5B9	FACT complex subunit SPT16	SUPT16H	1	32	27	28	39.4	119.91	1047	0	192.1	1.6277	0.994926	1808300000	710280000	1098000000	2279900000	1964000000	315910000	-
Q9Y5B8	Nucleoside diphosphate kinase 7	NME7	1	2	2	0	9.8	42.491	376	0	6.4023	-	-	22574000	15529000	7044700	0	0	0	-
Q9Y5B6	PAX3- and PAX7-binding protein 1	PAXBP1	1	14	10	9	21.8	104.8	917	0	54.569	1.0133	0.749794	219470000	135970000	83498000	181010000	146660000	34353000	-
Q9Y5B0	RNA polymerase II subunit A C-terminal domain phosphatase	CTDP1	1	13	10	8	20.5	104.4	961	0	35.433	0.90562	0.910913	229200000	141360000	87845000	110480000	94177000	16303000	-
Q9Y5A9	YTH domain-containing family protein 2	YTHDF2	1	15	13	11	33.2	62.333	579	0	120.8	0.89898	1.12153	1003100000	614120000	388990000	482220000	420860000	61356000	-
Q9Y5A7	NEDD8 ultimate buster 1	NUB1	1	8	8	6	18.7	70.537	615	0	38.058	0.74634	1.23302	237930000	147590000	90333000	154640000	121920000	32719000	-
Q9Y587	AP-4 complex subunit sigma-1	AP4S1	1	1	1	0	6.9	17.005	144	0.0031403	2.1351	0.67751	-	9218800	6088600	3130300	0	0	0	-
Q9Y584	Mitochondrial import inner membrane translocase subunit Tim22	TIMM22	1	1	1	0	7.7	20.031	194	0.0050035	1.9566	-	-	20899000	12469000	8430100	0	0	0	-
Q9Y580	RNA-binding protein 7	RBM7	1	7	7	3	47.7	30.503	266	0	24.284	0.72699	0.577934	174520000	106920000	67599000	75281000	63562000	11719000	-
Q9Y570	Protein phosphatase methylesterase 1	PPME1	1	22	19	19	64.5	42.315	386	0	164.67	1.0332	1.14561	1756400000	1001300000	755090000	1287300000	1132200000	155100000	-
Q9Y547	Intraflagellar transport protein 25 homolog	HSPB11	1	5	4	4	52.8	16.297	144	0	38.187	1.0511	0.714082	241190000	137110000	104080000	111160000	94638000	16518000	-
Q9Y535	DNA-directed RNA polymerase III subunit RPC8	POLR3H	1	1	1	1	14.2	22.918	204	0	5.1524	-	-	10521000	8482100	2038700	7557700	7557700	0	-
Q9Y530	O-acetyl-ADP-ribose deacetylase 1	OARD1	1	3	3	2	24.3	17.025	152	0	11.651	1.0269	2.15285	156420000	90204000	66216000	45956000	40549000	5407100	-
Q9Y520	Protein PRRC2C	PRRC2C	1	36	32	13	18.6	316.91	2896	0	145.7	0.49997	0.49505	950150000	770640000	179520000	426700000	318870000	107830000	Donwregulated
Q9Y512	Sorting and assembly machinery component 50 homolog	SAMM50	1	19	15	15	55.2	51.976	469	0	95.363	1.0089	0.890789	1289400000	699820000	589590000	765750000	554200000	211550000	-
Q9Y508	E3 ubiquitin-protein ligase RNF114	RNF114	1	5	5	4	32	25.694	228	0	55.153	1.3865	1.29665	164950000	77487000	87466000	72128000	64946000	7182300	-
Q9Y4Z0;U3KQK1	U6 snRNA-associated Sm-like protein LSm4	LSM4	2	7	7	6	51.1	15.35	139	0	35.549	0.84808	0.947329	1976400000	1208500000	767900000	1259200000	1116900000	142320000	-
Q9Y4Y9	U6 snRNA-associated Sm-like protein LSm5	LSM5	1	3	3	2	51.6	9.9374	91	0	26.498	0.6402	0.669478	435900000	283210000	152690000	162520000	142580000	19939000	-
Q9Y4X5	E3 ubiquitin-protein ligase ARIH1	ARIH1	1	9	6	6	22.8	64.117	557	0	62.164	0.78955	0.916926	268190000	149750000	118440000	139730000	121980000	17748000	-
Q9Y4W6	AFG3-like protein 2	AFG3L2	1	34	27	32	47.3	88.583	797	0	190.83	1.0565	1.07753	1909200000	1130600000	778590000	1620000000	1412500000	207530000	-
Q9Y4W2	Ribosomal biogenesis protein LAS1L	LAS1L	1	11	7	8	26	83.064	734	0	50.584	1.1269	0.656685	258740000	108520000	150210000	122550000	99483000	23065000	-
Q9Y4U1	Methylmalonic aciduria and homocystinuria type C protein	MMACHC	1	2	1	1	7.1	31.728	282	0	3.8047	-	-	3521800	2148700	1373000	0	0	0	-
Q9Y4R8	Telomere length regulation protein TEL2 homolog	TELO2	1	9	8	4	16.2	91.746	837	0	26.219	1.0332	0.859623	102900000	57866000	45034000	32944000	27504000	5440200	-
Q9Y4P8	WD repeat domain phosphoinositide-interacting protein 2	WIPI2	1	3	2	2	14.5	49.408	454	0	14.496	0.88069	0.429923	55582000	35780000	19801000	40851000	30488000	10363000	-
Q9Y4P3	Transducin beta-like protein 2	TBL2	1	14	12	11	40	49.797	447	0	90.492	1.0217	1.11293	794090000	464430000	329660000	392170000	293450000	98712000	-
Q9Y4P1	Cysteine protease ATG4B	ATG4B	1	7	6	5	27.5	44.294	393	0	56.137	1.0523	0.43033	159310000	89397000	69912000	71211000	59034000	12177000	-
Q9Y4L1	Hypoxia up-regulated protein 1	HYOU1	2	50	45	47	60	111.33	999	0	323.31	1.139	1.12914	12760000000	6997500000	5762900000	10401000000	9254300000	1146200000	-
Q9Y4K4	Mitogen-activated protein kinase kinase kinase kinase 5	MAP4K5	1	5	5	1	9	95.023	846	0	5.9211	0.77907	-	57146000	42636000	14510000	21334000	18525000	2809300	-
Q9Y4I1	Unconventional myosin-Va	MYO5A	1	9	8	5	5.7	215.4	1855	0	14.556	0.98188	1.50193	874110000	552610000	321510000	469090000	420060000	49035000	-
Q9Y4G6	Talin-2	TLN2	1	27	16	24	16.6	271.61	2542	0	43.539	1.2486	0.713419	42831000	18876000	23956000	105500000	94214000	11287000	-
Q9Y4F5	Centrosomal protein of 170 kDa protein B	CEP170B	1	1	0	1	1.4	171.69	1589	0.0010821	2.7139	-	-	0	0	0	13584000	12829000	754830	-
Q9Y4F1	FERM, RhoGEF and pleckstrin domain-containing protein 1	FARP1	1	7	5	3	12.2	118.63	1045	0	56.159	0.72136	0.804505	69983000	50759000	19224000	18456000	13632000	4824200	-
Q9Y4E8	Ubiquitin carboxyl-terminal hydrolase 15	USP15	1	22	17	19	38.4	112.42	981	0	70.718	1.0933	1.09385	457460000	262160000	195310000	363090000	278820000	84267000	-
Q9Y4E6	WD repeat-containing protein 7	WDR7	1	11	7	9	14.5	163.81	1490	0	27.574	1.0608	1.11822	74360000	39401000	34959000	89605000	57174000	32431000	-
Q9Y4E5	Zinc finger protein 451	ZNF451	1	5	2	4	5.8	121.48	1061	0	7.873	1.1436	1.43248	51259000	26653000	24606000	51891000	48346000	3544400	-
Q9Y4E1	WASH complex subunit FAM21C	FAM21C	2	21	20	7	30.1	144.91	1320	0	8.6785	1.926	-	40699000	15516000	25184000	93670000	12175000	81495000	-
Q9Y4D7	Plexin-D1	PLXND1	1	3	3	1	2.1	212	1925	0.0003732	3.3631	0.89925	-	19160000	10269000	8891700	0	0	0	-
Q9Y4D1	Disheveled-associated activator of morphogenesis 1	DAAM1	1	2	2	1	3	123.47	1078	0.00091424	2.9615	1.7732	-	47092000	27208000	19883000	6680300	5586500	1093800	-
Q9Y4C8	Probable RNA-binding protein 19	RBM19	1	6	5	5	11	107.33	960	0	15.116	0.98661	0.767636	66413000	37458000	28955000	79355000	66860000	12495000	-
Q9Y4C2	TRPM8 channel-associated factor 1	TCAF1	1	2	1	1	5.3	102.12	921	0.0076531	1.7236	-	-	11988000	8915100	3072700	7185200	5902600	1282600	-
Q9Y4C1	Lysine-specific demethylase 3A	KDM3A	1	10	7	6	11	147.34	1321	0	19.666	0.93827	0.50844	155630000	81326000	74305000	59917000	39222000	20695000	-
Q9Y4B6	Protein VPRBP	VPRBP	1	9	5	5	7.3	169.01	1507	0	7.6846	1.246	0.673582	40282000	24468000	15814000	60146000	48911000	11234000	-
Q9Y4A5	Transformation/transcription domain-associated protein	TRRAP	1	22	13	13	9.1	437.6	3859	0	61.906	0.96056	0.530054	190030000	111060000	78973000	101030000	79778000	21250000	-
Q9Y496	Kinesin-like protein KIF3A	KIF3A	1	6	4	5	10.7	80.04	699	0	26.127	1.0152	0.639468	98584000	54490000	44094000	70640000	58448000	12192000	-
Q9Y490	Talin-1	TLN1	1	132	111	123	69.7	269.76	2541	0	323.31	0.90835	0.962649	18043000000	10939000000	7103600000	14696000000	12797000000	1899800000	-
Q9Y487	V-type proton ATPase 116 kDa subunit a isoform 2	ATP6V0A2	1	3	2	2	5.3	98.081	856	0	4.9194	1.2438	-	32744000	18154000	14590000	13255000	9784900	3470300	-
Q9Y485	DmX-like protein 1	DMXL1	1	6	2	5	4.8	337.83	3027	0	9.6865	1.0432	0.364937	75155000	54603000	20552000	43865000	39394000	4471500	-
Q9Y478	5-AMP-activated protein kinase subunit beta-1	PRKAB1	1	7	2	6	48.5	30.382	270	0	9.3683	0.89307	0.457519	18173000	10183000	7990000	150060000	127030000	23032000	-
Q9Y467	Sal-like protein 2	SALL2	3	6	4	4	10.5	105.31	1007	0	12.933	1.1199	0.792456	52659000	30445000	22214000	51706000	46822000	4884300	-
Q9Y450	HBS1-like protein	HBS1L	1	13	9	10	28.1	75.472	684	0	56.719	1.0261	0.952744	257610000	169450000	88155000	258150000	179790000	78355000	-
Q9Y446	Plakophilin-3	PKP3	1	37	32	24	57	87.081	797	0	189.82	1.0985	1.16389	2005300000	1167700000	837610000	1386200000	1156500000	229640000	-
Q9Y426	C2 domain-containing protein 2	C2CD2	1	1	0	1	2.4	75.532	696	0.00037355	3.3806	-	-	0	0	0	5818300	5818300	0	-
Q9Y3Z3	Deoxynucleoside triphosphate triphosphohydrolase SAMHD1	SAMHD1	1	27	22	19	52.7	72.2	626	0	95.538	1.3417	0.705318	1395000000	690280000	704750000	1141700000	891040000	250620000	-
Q9Y3Y2	Chromatin target of PRMT1 protein	CHTOP	1	6	6	5	29.4	26.396	248	0	67.659	0.74711	1.22898	1419800000	970760000	449080000	750400000	687050000	63349000	-
Q9Y3X0	Coiled-coil domain-containing protein 9	CCDC9	1	2	2	1	6.2	59.702	531	0.0012549	2.6138	0.75322	-	22072000	15664000	6407800	8134200	8134200	0	-
Q9Y3U8	60S ribosomal protein L36	RPL36	1	7	7	7	43.8	12.254	105	0	56.953	0.99537	1.30907	4520700000	2644400000	1876400000	4293700000	3853600000	440040000	-
Q9Y3T9	Nucleolar complex protein 2 homolog	NOC2L	1	10	8	8	17.5	84.918	749	0	23.918	1.0987	0.934754	437970000	244840000	193130000	364620000	312600000	52024000	-
Q9Y3T6	R3H and coiled-coil domain-containing protein 1	R3HCC1	1	1	1	0	4.5	49.091	440	0.00090563	2.7963	-	-	7549300	4764500	2784900	0	0	0	-
Q9Y3S2	Zinc finger protein 330	ZNF330	1	3	1	3	17.8	36.201	320	0	6.9215	-	1.2243	17772000	8055100	9716500	28535000	26460000	2074900	-
Q9Y3S1	Serine/threonine-protein kinase WNK2	WNK2	2	9	4	7	6	242.67	2297	0	14.563	0.61813	1.16009	48824000	30779000	18046000	139510000	111410000	28098000	-
Q9Y3R5	Protein dopey-2	DOPEY2	1	1	1	0	0.6	258.23	2298	0.00091191	2.9193	-	-	2889900	1982000	907890	0	0	0	-
Q9Y3Q3	Transmembrane emp24 domain-containing protein 3	TMED3	1	5	4	5	41.9	24.777	217	0	15.89	1.2949	0.2888	243410000	127720000	115690000	150390000	116220000	34171000	-
Q9Y3P9	Rab GTPase-activating protein 1	RABGAP1	1	9	5	8	10.1	121.74	1069	0	27.897	1.1344	1.06541	119980000	62921000	57055000	300480000	160480000	140000000	-
Q9Y3L5	Ras-related protein Rap-2c	RAP2C	1	5	3	3	37.2	20.745	183	0	3.6904	0.70243	-	24434000	16815000	7619200	16208000	14685000	1523000	-
Q9Y3L3	SH3 domain-binding protein 1	SH3BP1	1	7	6	5	13.6	75.712	701	0	32.086	-	-	5649400	4231900	1417400	0	0	0	-
Q9Y3I1	F-box only protein 7	FBXO7	1	1	1	0	3.3	58.502	522	0.00091441	2.9629	-	-	15771000	8970500	6800900	0	0	0	-
Q9Y3I0	tRNA-splicing ligase RtcB homolog	RTCB	1	29	26	28	73.7	55.21	505	0	231.29	0.93321	0.979528	6114500000	3636600000	2477900000	4684700000	3936300000	748420000	-
Q9Y3F4	Serine-threonine kinase receptor-associated protein	STRAP	1	24	23	22	83.7	38.438	350	0	232.64	1.1488	0.967024	7118400000	4010000000	3108300000	3528000000	3142800000	385170000	-
Q9Y3E7	Charged multivesicular body protein 3	CHMP3	1	5	3	5	31.1	25.073	222	0	9.9035	0.86476	1.53915	125300000	79130000	46167000	124750000	110230000	14519000	-
Q9Y3E5	Peptidyl-tRNA hydrolase 2, mitochondrial	PTRH2	1	6	5	5	52.5	19.193	179	0	134.58	1.1421	0.578503	596740000	325930000	270810000	378070000	304410000	73656000	-
Q9Y3E2	BolA-like protein 1	BOLA1	1	4	2	4	54.7	14.289	137	0	16.619	0.99922	0.577868	94574000	55817000	38757000	75619000	59319000	16301000	-
Q9Y3E1	Hepatoma-derived growth factor-related protein 3	HDGFRP3	1	4	3	4	21.2	22.619	203	0	3.9846	0.68901	0.350287	66702000	44940000	21762000	55423000	45791000	9631500	-
Q9Y3E0	Vesicle transport protein GOT1B	GOLT1B	1	3	3	3	17.4	15.425	138	0	13.565	0.89258	2.63359	74480000	44289000	30191000	62932000	55852000	7079600	-
Q9Y3D9	28S ribosomal protein S23, mitochondrial	MRPS23	1	4	4	3	22.1	21.77	190	0	10.39	1.0362	1.25291	156710000	91904000	64809000	125120000	109570000	15543000	-
Q9Y3D8	Adenylate kinase isoenzyme 6	AK6	1	4	3	3	37.2	20.061	172	0	10.285	1.0517	-	47628000	25906000	21722000	26266000	24336000	1929800	-
Q9Y3D7	Mitochondrial import inner membrane translocase subunit TIM16	PAM16	1	3	3	2	33.6	13.825	125	0	29.725	0.91587	0.593789	167810000	102680000	65132000	119140000	106410000	12728000	-
Q9Y3D6	Mitochondrial fission 1 protein	FIS1	1	7	5	7	48	16.937	152	0	46.287	0.88154	1.03669	393660000	236570000	157090000	356350000	306250000	50101000	-
Q9Y3D5	28S ribosomal protein S18c, mitochondrial	MRPS18C	1	1	1	1	13.4	15.85	142	0	32.121	0.99272	0.974564	51376000	28758000	22618000	44792000	38563000	6229000	-
Q9Y3D3	28S ribosomal protein S16, mitochondrial	MRPS16	1	3	3	1	33.6	15.345	137	0	9.0566	0.54771	1.12632	62873000	40384000	22489000	39238000	34071000	5167000	-
Q9Y3D2	Methionine-R-sulfoxide reductase B2, mitochondrial	MSRB2	1	3	0	3	31.9	19.536	182	0.0024553	2.23	-	0.991179	0	0	0	18383000	15318000	3064800	-
Q9Y3D0	Mitotic spindle-associated MMXD complex subunit MIP18	FAM96B	1	5	5	5	57.1	17.663	163	0	62.122	0.7524	1.05031	320700000	196710000	123990000	249360000	210140000	39217000	-
Q9Y3C8	Ubiquitin-fold modifier-conjugating enzyme 1	UFC1	1	7	7	7	61.1	19.458	167	0	26.158	1.0014	1.03774	1552000000	920680000	631360000	757080000	669730000	87352000	-
Q9Y3C7	Mediator of RNA polymerase II transcription subunit 31	MED31	1	3	2	2	35.1	15.805	131	0	7.6226	0.83216	1.15626	34070000	19963000	14107000	31970000	27011000	4958800	-
Q9Y3C6	Peptidyl-prolyl cis-trans isomerase-like 1	PPIL1	1	7	7	7	57.8	18.237	166	0	61.211	0.95986	0.917263	1615000000	976990000	638030000	974900000	847900000	126990000	-
Q9Y3C4	EKC/KEOPS complex subunit TPRKB	TPRKB	1	4	4	2	30.9	19.661	175	0	8.6926	0.83573	0.764877	58855000	43349000	15505000	28186000	23954000	4232000	-
Q9Y3C1	Nucleolar protein 16	NOP16	1	8	8	6	46.6	21.188	178	0	34.927	1.0156	1.11269	420380000	250850000	169530000	443500000	395810000	47694000	-
Q9Y3C0	WASH complex subunit CCDC53	CCDC53	1	7	5	5	52.1	21.172	194	0	16.435	1.1071	0.906783	113330000	64240000	49094000	109570000	76491000	33083000	-
Q9Y3B9	RRP15-like protein	RRP15	1	8	5	7	26.2	31.484	282	0	16.584	0.86977	1.37118	172540000	108330000	64208000	525290000	268320000	256970000	-
Q9Y3B8	Oligoribonuclease, mitochondrial	REXO2	1	8	7	8	40.9	26.832	237	0	31.259	1.2983	0.868885	580930000	306930000	274000000	394690000	345420000	49275000	-
Q9Y3B7	39S ribosomal protein L11, mitochondrial	MRPL11	1	9	5	6	46.9	20.683	192	0	18.902	0.89057	1.03477	403800000	243130000	160670000	156630000	129410000	27223000	-
Q9Y3B4	Splicing factor 3B subunit 6	SF3B6	1	5	5	4	46.4	14.585	125	0	50.282	1.1016	0.936944	1396700000	754350000	642340000	469600000	404540000	65062000	-
Q9Y3B3	Transmembrane emp24 domain-containing protein 7	TMED7	1	10	10	7	45.5	25.171	224	0	78.867	1.0511	1.0733	2383300000	1361300000	1022100000	1520300000	1314400000	205900000	-
Q9Y3B2	Exosome complex component CSL4	EXOSC1	1	5	5	3	32.8	21.452	195	0	16.544	0.99642	0.931359	415240000	313270000	101970000	65316000	57420000	7896500	-
Q9Y3A6	Transmembrane emp24 domain-containing protein 5	TMED5	1	7	5	6	36.7	26.005	229	0	34.3	1.1004	0.66335	209310000	114240000	95071000	155510000	132450000	23065000	-
Q9Y3A5	Ribosome maturation protein SBDS	SBDS	1	16	13	15	68.8	28.763	250	0	164.02	1.1762	0.819001	1858300000	997720000	860600000	1133700000	955550000	178180000	-
Q9Y3A4	Ribosomal RNA-processing protein 7 homolog A	RRP7A	2	6	5	5	27.9	32.334	280	0	21.414	1.0533	0.837872	173690000	104320000	69371000	168770000	143530000	25238000	-
Q9Y3A3	MOB-like protein phocein	MOB4	1	9	9	9	67.1	26.032	225	0	97.575	0.95309	0.848392	386660000	236560000	150110000	230410000	194910000	35500000	-
Q9Y399	28S ribosomal protein S2, mitochondrial	MRPS2	1	6	4	4	26.4	33.249	296	0	24.034	0.93291	0.635607	164540000	94044000	70493000	156940000	73270000	83672000	-
Q9Y394	Dehydrogenase/reductase SDR family member 7	DHRS7	1	11	8	9	50.7	38.298	339	0	47.636	1.1324	0.496081	671620000	379780000	291840000	401500000	203000000	198500000	-
Q9Y388	RNA-binding motif protein, X-linked 2	RBMX2	1	4	3	2	15.2	37.335	322	0	15.472	0.70016	1.56187	61180000	42235000	18945000	44354000	41686000	2667400	-
Q9Y383	Putative RNA-binding protein Luc7-like 2	LUC7L2	1	20	20	18	49.7	46.513	392	0	163.29	0.94917	0.99552	7757300000	4560100000	3197200000	6712000000	5911000000	801020000	-
Q9Y376	Calcium-binding protein 39	CAB39	2	11	11	10	33.7	39.869	341	0	39.456	1.0699	0.908265	435610000	243690000	191920000	263120000	224940000	38186000	-
Q9Y375	Complex I intermediate-associated protein 30, mitochondrial	NDUFAF1	1	4	1	4	21.1	37.763	327	0	17.239	-	0.807168	46100000	25108000	20992000	75889000	64730000	11158000	-
Q9Y371	Endophilin-B1	SH3GLB1	1	10	10	7	34.8	40.796	365	0	76.098	1.0126	0.781311	544020000	319150000	224860000	317180000	260280000	56901000	-
Q9Y365	PCTP-like protein	STARD10	1	4	4	3	19.6	33.048	291	0	14.448	0.9879	0.99681	192530000	108290000	84242000	113260000	100890000	12371000	-
Q9Y343	Sorting nexin-24	SNX24	1	2	2	1	23.7	19.818	169	0	5.4651	0.68612	-	20002000	13825000	6176800	4706300	4008700	697560	-
Q9Y333	U6 snRNA-associated Sm-like protein LSm2	LSM2	1	7	6	7	81.1	10.834	95	0	118.08	0.88819	0.912492	2047400000	1297300000	750070000	1247000000	1092300000	154650000	-
Q9Y324	rRNA-processing protein FCF1 homolog	FCF1	1	1	1	1	5.6	23.369	198	0.00037258	3.3123	-	-	49290000	25879000	23411000	28825000	26159000	2666300	-
Q9Y320	Thioredoxin-related transmembrane protein 2	TMX2	1	2	2	1	13.5	34.037	296	0	10.752	0.63003	-	30242000	21688000	8553900	17238000	15397000	1841300	-
Q9Y316	Protein MEMO1	MEMO1	1	2	2	0	12.1	33.733	297	0	7.5925	0.9705	-	36574000	21453000	15121000	0	0	0	-
Q9Y315	Deoxyribose-phosphate aldolase	DERA	1	11	10	10	48.7	35.23	318	0	74.27	0.86758	1.2729	445950000	272860000	173090000	225470000	184160000	41306000	-
Q9Y314	Nitric oxide synthase-interacting protein	NOSIP	1	12	9	11	61.1	33.172	301	0	49.52	0.7866	1.02494	654870000	403680000	251190000	571850000	449910000	121940000	-
Q9Y312	Protein AAR2 homolog	AAR2	1	8	5	6	29.7	43.472	384	0	40.057	0.96505	0.710126	130920000	78545000	52374000	94620000	78793000	15827000	-
Q9Y305	Acyl-coenzyme A thioesterase 9, mitochondrial	ACOT9	1	11	9	10	30.8	49.901	439	0	36.279	1.0289	1.08371	391740000	212420000	179320000	225020000	172820000	52206000	-
Q9Y2Z9	Ubiquinone biosynthesis monooxygenase COQ6, mitochondrial	COQ6	1	3	3	0	9.2	50.869	468	0.00091358	2.9464	0.42795	-	79841000	57976000	21865000	0	0	0	-
Q9Y2Z4	Tyrosine--tRNA ligase, mitochondrial	YARS2	1	16	15	15	54.1	53.198	477	0	92.405	0.98183	0.752502	809370000	482150000	327220000	513000000	430020000	82978000	-
Q9Y2Z2	Protein MTO1 homolog, mitochondrial	MTO1	1	2	2	1	3.5	79.963	717	0	4.3032	0.79406	-	12940000	8768100	4172200	4219200	3439800	779400	-
Q9Y2Z0	Suppressor of G2 allele of SKP1 homolog	SUGT1	1	18	17	14	63.3	41.024	365	0	175.36	0.79867	0.91391	1758500000	1181700000	576760000	855600000	684410000	171190000	-
Q9Y2Y0	ADP-ribosylation factor-like protein 2-binding protein	ARL2BP	1	3	3	2	17.2	18.822	163	0	4.3556	0.6572	1.17915	42912000	28318000	14593000	47525000	40852000	6673000	-
Q9Y2X7	ARF GTPase-activating protein GIT1	GIT1	1	18	11	12	37.1	84.34	761	0	53.51	1.0412	1.29299	225570000	134260000	91305000	221780000	189860000	31923000	-
Q9Y2X3	Nucleolar protein 58	NOP58	1	22	21	18	53.5	59.578	529	0	245.42	0.9063	0.965437	4249500000	2584700000	1664800000	2352400000	2020400000	332010000	-
Q9Y2X0	Mediator of RNA polymerase II transcription subunit 16	MED16	1	2	2	0	4.3	96.792	877	0	3.9671	1.4053	-	42015000	24915000	17100000	0	0	0	-
Q9Y2W7	Calsenilin	KCNIP3	1	1	1	1	3.1	29.231	256	1	-2	1.1004	0.831048	91558000	50591000	40967000	78313000	65540000	12773000	-
Q9Y2W6	Tudor and KH domain-containing protein	TDRKH	1	3	2	2	8.4	62.045	561	0	5.1783	0.88166	-	23873000	14393000	9479900	10734000	9173000	1561300	-
Q9Y2W2	WW domain-binding protein 11	WBP11	1	18	18	13	34.2	69.997	641	0	144.28	0.72902	1.21979	2104100000	1416600000	687490000	1894500000	1568600000	325860000	-
Q9Y2W1	Thyroid hormone receptor-associated protein 3	THRAP3	1	35	32	16	33.9	108.66	955	0	319.86	0.44796	1.04779	4976500000	3624700000	1351800000	2050500000	1709000000	341490000	-
Q9Y2V7	Conserved oligomeric Golgi complex subunit 6	COG6	1	6	4	6	17.2	73.278	657	0	24.601	1.0708	0.801603	138560000	71247000	67317000	124680000	110860000	13817000	-
Q9Y2V2	Calcium-regulated heat stable protein 1	CARHSP1	1	6	4	5	73.5	15.892	147	0	70.321	0.97103	0.800192	1475100000	953820000	521290000	1815600000	1613100000	202530000	-
Q9Y2U8	Inner nuclear membrane protein Man1	LEMD3	1	20	17	7	35.7	99.996	911	0	136.23	0.73483	0.835631	644330000	472410000	171920000	259220000	211840000	47374000	-
Q9Y2T3	Guanine deaminase	GDA	1	22	19	19	70.9	51.002	454	0	118.05	7.1991	1.11194	951550000	176340000	775210000	1247500000	1096300000	151200000	-
Q9Y2T2	AP-3 complex subunit mu-1	AP3M1	2	10	9	9	39	46.939	418	0	51.887	0.97405	0.169388	382500000	228580000	153920000	195630000	148710000	46921000	-
Q9Y2S7	Polymerase delta-interacting protein 2	POLDIP2	1	13	12	10	51.1	42.033	368	0	52.373	0.98502	0.859845	502450000	289020000	213430000	237020000	210950000	26078000	-
Q9Y2S6;A0A024R1R8	Translation machinery-associated protein 7	TMA7;hCG_2014768	2	3	3	2	31.2	7.0662	64	0	7.7646	0.6306	2.8551	841010000	609960000	231060000	334210000	310140000	24072000	-
Q9Y2S2	Lambda-crystallin homolog	CRYL1	1	8	5	7	37.9	35.419	319	0	30.906	0.79948	0.453556	230220000	149420000	80803000	192090000	139790000	52294000	-
Q9Y2R9	28S ribosomal protein S7, mitochondrial	MRPS7	1	6	5	6	27.3	28.134	242	0	31.663	0.74512	2.10411	171080000	109070000	62004000	136650000	121340000	15309000	-
Q9Y2R5	28S ribosomal protein S17, mitochondrial	MRPS17	1	2	2	2	37.7	14.502	130	0	7.105	1.0453	0.321844	106180000	68863000	37321000	53241000	45676000	7564900	-
Q9Y2R4	Probable ATP-dependent RNA helicase DDX52	DDX52	1	11	8	7	30.9	67.497	599	0	81.071	1.0292	0.839772	340660000	183850000	156810000	113340000	96014000	17321000	-
Q9Y2R0	Cytochrome c oxidase assembly factor 3 homolog, mitochondrial	COA3	1	6	5	3	49.1	11.731	106	0	12.737	0.7326	1.17697	758700000	498940000	259760000	312910000	271510000	41404000	-
Q9Y2Q9	28S ribosomal protein S28, mitochondrial	MRPS28	1	2	1	1	8.6	20.843	187	0.0001872	3.4332	1.4398	-	45974000	22749000	23225000	51044000	36479000	14565000	-
Q9Y2Q5	Ragulator complex protein LAMTOR2	LAMTOR2	1	7	5	7	90.4	13.507	125	0	25.632	0.96333	0.791703	176550000	98982000	77566000	178640000	147340000	31301000	-
Q9Y2Q3	Glutathione S-transferase kappa 1	GSTK1	1	9	8	8	59.7	25.497	226	0	67.65	0.88345	0.874432	1030400000	642150000	388220000	437480000	371910000	65574000	-
Q9Y2P8	RNA 3-terminal phosphate cyclase-like protein	RCL1	1	9	7	7	37.3	40.842	373	0	49.124	1.0499	0.874738	251170000	144870000	106300000	136680000	102820000	33868000	-
Q9Y2L9	Leucine-rich repeat and calponin homology domain-containing protein 1	LRCH1	1	4	1	4	6.3	80.874	728	0	12.615	1.1324	-	212220000	112890000	99329000	114880000	105700000	9183100	-
Q9Y2L5	Trafficking protein particle complex subunit 8	TRAPPC8	1	5	3	3	6.1	161	1435	0	23.494	1.6041	0.662164	42892000	20848000	22044000	20885000	17046000	3838600	-
Q9Y2L1	Exosome complex exonuclease RRP44	DIS3	1	28	23	26	41.4	109	958	0	232.64	0.90501	0.887469	1676300000	995830000	680440000	1329500000	1150100000	179390000	-
Q9Y2K7	Lysine-specific demethylase 2A	KDM2A	1	5	3	4	6	132.79	1162	0	11.905	1.4217	0.587855	27799000	15080000	12719000	66608000	49361000	17247000	-
Q9Y2K2	Serine/threonine-protein kinase SIK3	SIK3	1	1	1	0	1.8	144.85	1321	0	9.1094	-	-	0	0	0	0	0	0	-
Q9Y2I8	WD repeat-containing protein 37	WDR37	1	1	1	0	3	54.665	494	0.0036452	2.073	-	-	9439700	5084100	4355600	0	0	0	-
Q9Y2I1	Nischarin	NISCH	1	4	3	3	5.9	166.63	1504	0	6.9832	0.56454	0.714847	50164000	36477000	13687000	30649000	23005000	7644700	-
Q9Y2H6	Fibronectin type-III domain-containing protein 3A	FNDC3A	1	12	9	9	17.4	131.85	1198	0	50.02	0.9222	0.500175	223780000	138140000	85634000	166350000	116830000	49523000	-
Q9Y2H2	Phosphatidylinositide phosphatase SAC2	INPP5F	1	3	2	2	2	128.41	1132	0.0083051	1.6688	-	0.971912	105370000	64353000	41022000	395760000	351370000	44391000	-
Q9Y2H1	Serine/threonine-protein kinase 38-like	STK38L	1	7	6	4	20.7	54.002	464	0	32.065	1.046	0.84246	170350000	92667000	77682000	40500000	36042000	4457700	-
Q9Y2H0	Disks large-associated protein 4	DLGAP4	1	4	2	3	5.1	108.01	992	0	8.2627	-	-	48257000	37050000	11207000	50181000	44747000	5434200	-
Q9Y2G8	DnaJ homolog subfamily C member 16	DNAJC16	1	3	2	3	8.2	90.59	782	0	6.548	0.59983	0.856751	17258000	12040000	5217500	14539000	13043000	1496300	-
Q9Y2G3	Probable phospholipid-transporting ATPase IF	ATP11B	1	5	4	3	9.7	134.19	1177	0	20.73	0.83247	0.409165	66168000	45760000	20408000	40312000	33529000	6782900	-
Q9Y2D8	Afadin- and alpha-actinin-binding protein	SSX2IP	1	2	0	2	6.8	71.235	614	0.00073435	3.0477	-	0.311633	0	0	0	14299000	7931100	6367500	-
Q9Y2D4	Exocyst complex component 6B	EXOC6B	1	15	10	10	32.2	94.2	811	0	43.545	1.0643	0.558005	140790000	87229000	53563000	95974000	82145000	13829000	-
Q9Y2C4	Nuclease EXOG, mitochondrial	EXOG	1	2	1	2	10.1	41.084	368	0.0048359	1.9772	-	0.866476	2795200	1632000	1163200	5424200	4453400	970810	-
Q9Y2B0	Protein canopy homolog 2	CNPY2	1	14	13	14	76.4	20.652	182	0	323.31	0.9992	1.03494	10693000000	6196100000	4497200000	17081000000	14941000000	2140000000	-
Q9Y2A7	Nck-associated protein 1	NCKAP1	2	37	36	27	48.1	128.79	1128	0	220.47	0.94256	1.01394	1785000000	1050500000	734490000	898990000	742630000	156360000	-
Q9Y296	Trafficking protein particle complex subunit 4	TRAPPC4	1	3	0	3	14.6	24.34	219	0.0005531	3.1054	-	-	0	0	0	24852000	22509000	2343000	-
Q9Y295	Developmentally-regulated GTP-binding protein 1	DRG1	1	18	18	14	60.8	40.542	367	0	144.78	0.86031	0.676911	1042900000	580060000	462880000	479870000	375970000	103900000	-
Q9Y294	Histone chaperone ASF1A	ASF1A	1	5	4	3	48	22.968	204	0	26.61	0.62467	0.437598	142540000	95491000	47047000	45990000	39053000	6936900	Donwregulated
Q9Y291	28S ribosomal protein S33, mitochondrial	MRPS33	1	3	2	2	28.3	12.629	106	0	5.2908	0.96931	0.596232	122530000	73581000	48951000	39872000	29193000	10679000	-
Q9Y285	Phenylalanine--tRNA ligase alpha subunit	FARSA	1	17	16	16	53.1	57.563	508	0	217.9	0.98152	1.26707	2365300000	1480600000	884680000	1314200000	1126700000	187500000	-
Q9Y282	Endoplasmic reticulum-Golgi intermediate compartment protein 3	ERGIC3	1	9	7	7	36.8	43.222	383	0	22.869	1.1216	0.399968	183010000	108780000	74226000	147840000	106770000	41070000	-
Q9Y281	Cofilin-2	CFL2	1	13	13	12	78.3	18.736	166	0	26.66	0.76964	0.775194	468860000	316940000	151920000	345230000	276930000	68295000	-
Q9Y277	Voltage-dependent anion-selective channel protein 3	VDAC3	1	13	12	12	59	30.658	283	0	218.92	1.0135	0.857706	6120000000	3623700000	2496300000	1536400000	1339100000	197330000	-
Q9Y276	Mitochondrial chaperone BCS1	BCS1L	1	4	4	0	15	47.534	419	0	19.504	1.278	-	160810000	74186000	86628000	0	0	0	-
Q9Y266	Nuclear migration protein nudC	NUDC	1	23	18	20	75.5	38.242	331	0	234.5	1.0633	0.970591	6081300000	3663700000	2417600000	6976600000	6137200000	839400000	-
Q9Y265	RuvB-like 1	RUVBL1	1	29	27	28	80.3	50.227	456	0	323.31	0.96081	1.08657	7090000000	4198200000	2891800000	4137000000	3402600000	734390000	-
Q9Y263	Phospholipase A-2-activating protein	PLAA	1	22	18	16	36.7	87.156	795	0	137.5	1.0387	1.01755	730540000	432910000	297630000	589870000	491270000	98599000	-
Q9Y262	Eukaryotic translation initiation factor 3 subunit L	EIF3L	1	32	30	29	64.2	66.726	564	0	323.31	1.0441	1.0596	6036800000	3450100000	2586700000	3204700000	2791700000	413000000	-
Q9Y248	DNA replication complex GINS protein PSF2	GINS2	1	3	2	3	27	21.427	185	0	8.1125	1.0413	0.709774	41320000	25170000	16150000	32973000	27722000	5251200	-
Q9Y244	Proteasome maturation protein	POMP	1	4	1	4	49.6	15.789	141	0	11.993	0.60843	0.747664	25757000	18555000	7201600	58310000	51871000	6438400	-
Q9Y241	HIG1 domain family member 1A, mitochondrial	HIGD1A	2	3	3	1	52.7	10.143	93	0	23.575	0.736	-	161940000	104910000	57036000	25574000	23780000	1794300	-
Q9Y237	Peptidyl-prolyl cis-trans isomerase NIMA-interacting 4	PIN4	1	5	5	4	53.4	13.81	131	0	22.444	0.90392	0.847099	646900000	396810000	250090000	597000000	487250000	109740000	-
Q9Y232	Chromodomain Y-like protein	CDYL	1	5	3	3	11.5	66.481	598	0	8.9927	0.74984	0.625939	68701000	43661000	25040000	25905000	23038000	2867600	-
Q9Y230	RuvB-like 2	RUVBL2	1	36	32	31	77.3	51.156	463	0	256.8	0.95858	0.972479	7118000000	4190700000	2927400000	3441900000	2992600000	449250000	-
Q9Y224	UPF0568 protein C14orf166	C14orf166	1	20	18	19	73.4	28.068	244	0	262.55	0.96047	0.952744	4632600000	2345700000	2286900000	3520700000	3138100000	382600000	-
Q9Y223	Bifunctional UDP-N-acetylglucosamine 2-epimerase/N-acetylmannosamine kinase;UDP-N-acetylglucosamine 2-epimerase (hydrolyzing);N-acetylmannosamine kinase	GNE	1	2	2	1	3.2	79.274	722	0	4.193	1.2054	-	40506000	18209000	22296000	8958600	7610100	1348500	-
Q9Y221	60S ribosome subunit biogenesis protein NIP7 homolog	NIP7	1	8	7	7	72.2	20.462	180	0	36.96	1.1232	0.874355	523910000	288490000	235420000	349490000	280740000	68747000	-
Q9Y217	Myotubularin-related protein 6	MTMR6	1	3	2	1	5.6	71.967	621	0.00018936	3.6214	0.98531	-	41932000	27274000	14658000	6438700	5755700	682970	-
Q9UQR1	Zinc finger protein 148	ZNF148	1	4	4	1	5.4	88.975	794	0	14.977	1.0023	-	571040000	348590000	222450000	15086000	11869000	3216700	-
Q9UQR0	Sex comb on midleg-like protein 2	SCML2	1	12	9	8	26.7	77.256	700	0	42.492	0.81775	0.657808	222410000	138300000	84112000	168880000	139540000	29337000	-
Q9UQN3	Charged multivesicular body protein 2b	CHMP2B	2	4	3	1	16	23.906	213	0	5.0461	0.45067	-	76986000	57965000	19021000	88441000	78310000	10131000	-
Q9UQE7	Structural mainte-ce of chromosomes protein 3	SMC3	1	70	61	61	58.8	141.54	1217	0	323.31	0.97414	0.869263	8309000000	4861500000	3447500000	7095700000	5915800000	1179900000	-
Q9UQB8	Brain-specific angiogenesis inhibitor 1-associated protein 2	BAIAP2	1	19	8	18	39.3	60.867	552	0	55.729	1.2583	0.628733	280660000	130670000	149990000	784880000	625310000	159570000	-
Q9UQ90	Paraplegin	SPG7	1	9	6	6	21.1	88.234	795	0	27.185	1.0282	1.50143	60347000	34435000	25911000	62353000	54508000	7845500	-
Q9UQ80	Proliferation-associated protein 2G4	PA2G4	2	34	30	32	79.4	43.786	394	0	323.31	1.058	1.05138	35321000000	19814000000	15507000000	20342000000	18136000000	2205600000	-
Q9UQ35	Serine/arginine repetitive matrix protein 2	SRRM2	1	42	40	11	22.7	299.61	2752	0	323.31	0.6951	0.673129	2493900000	1962000000	531900000	325430000	265750000	59674000	-
Q9UQ16	Dynamin-3	DNM3	1	7	6	4	9.7	97.745	869	0.0012556	2.6279	1.1452	-	30044000	16917000	13127000	10939000	8084500	2854400	-
Q9UQ13	Leucine-rich repeat protein SHOC-2	SHOC2	1	10	8	6	40.4	64.887	582	0	36.3	0.87	0.515836	170770000	100450000	70319000	88993000	73917000	15076000	-
Q9UPY5	Cystine/glutamate transporter	SLC7A11	1	3	2	3	7.6	55.422	501	0	8.5542	2.2883	1.08488	33688000	10837000	22851000	53492000	48304000	5188400	-
Q9UPY3	Endoribonuclease Dicer	DICER1	1	2	1	1	1.3	218.68	1922	0	6.1945	-	-	10526000	6577000	3949300	6952000	6952000	0	-
Q9UPW0	Forkhead box protein J3	FOXJ3	1	3	2	1	7.7	68.96	622	0	9.6582	0.65049	-	13198000	9804000	3394300	28412000	24327000	4084400	-
Q9UPV0	Centrosomal protein of 164 kDa	CEP164	1	1	1	1	0.9	164.31	1460	0.0063215	1.8012	1.1413	1.11586	31420000	16840000	14580000	13519000	11313000	2205700	-
Q9UPU5	Ubiquitin carboxyl-terminal hydrolase 24	USP24	1	20	16	12	12.4	294.36	2620	0	37.898	0.92852	0.682314	225860000	138120000	87738000	137320000	88031000	49286000	-
Q9UPT9	Ubiquitin carboxyl-terminal hydrolase 22	USP22	2	4	4	3	9.3	59.96	525	0	18.298	0.94606	1.20354	184160000	116680000	67482000	80523000	59975000	20549000	-
Q9UPT8;M0QY97	Zinc finger CCCH domain-containing protein 4	ZC3H4	2	15	13	6	24.3	140.26	1303	0	108.73	0.39019	1.95168	481650000	397090000	84561000	180670000	160210000	20457000	-
Q9UPT5	Exocyst complex component 7	EXOC7	1	22	17	17	39.3	83.381	735	0	78.39	1.0342	0.551755	415310000	232900000	182410000	519990000	421480000	98511000	-
Q9UPQ9	Trinucleotide repeat-containing gene 6B protein	TNRC6B	1	3	3	0	3.3	194	1833	0	8.7799	0.59139	-	28994000	21833000	7160800	0	0	0	-
Q9UPQ8	Dolichol kinase	DOLK	1	1	1	1	5.4	59.267	538	0.00073516	3.0532	1.0471	-	8395700	5032600	3363100	4138300	3777500	360830	-
Q9UPQ3	Arf-GAP with GTPase, ANK repeat and PH domain-containing protein 1	AGAP1	3	4	3	3	7.2	94.469	857	0	12.055	0.88582	1.79395	49093000	28274000	20819000	20421000	17834000	2587900	-
Q9UPQ0	LIM and calponin homology domains-containing protein 1	LIMCH1	1	8	5	5	10.3	121.87	1083	0	33.204	0.76067	1.08342	99008000	61786000	37222000	75747000	64888000	10859000	-
Q9UPP1	Histone lysine demethylase PHF8	PHF8	1	6	4	4	7.4	117.86	1060	0	8.9063	0.79012	1.3865	91299000	55597000	35702000	192610000	179950000	12665000	-
Q9UPN9	E3 ubiquitin-protein ligase TRIM33	TRIM33	1	8	3	6	9.3	122.53	1127	0	19.606	1.1081	1.1052	39019000	19745000	19274000	38439000	33356000	5083200	-
Q9UPN7	Serine/threonine-protein phosphatase 6 regulatory subunit 1	PPP6R1	1	12	9	8	28.7	96.723	881	0	26.638	0.98394	0.424556	110290000	70498000	39790000	80970000	66026000	14944000	-
Q9UPN6	Protein SCAF8	SCAF8	1	11	9	7	15.3	140.52	1271	0	28.227	0.84017	0.633433	185770000	111860000	73911000	58612000	52414000	6198100	-
Q9UPN4	Centrosomal protein of 131 kDa	CEP131	1	9	5	8	10.4	122.15	1083	0	17.595	1.2146	0.850557	47762000	26562000	21201000	106130000	92873000	13257000	-
Q9UPN3	Microtubule-actin cross-linking factor 1, isoforms 1/2/3/5	MACF1	1	38	16	32	8.8	838.3	7388	0	92.698	1.4263	1.72461	196730000	109210000	87518000	292890000	246520000	46373000	-
Q9UPM8	AP-4 complex subunit epsilon-1	AP4E1	1	1	1	1	1.4	127.29	1137	0	6.2473	-	-	8055000	4137800	3917200	5679500	4607500	1072000	-
Q9UP95	Solute carrier family 12 member 4	SLC12A4	1	6	5	3	7.3	120.65	1085	0	13.634	0.96994	0.977899	40611000	27455000	13156000	48181000	43241000	4940800	-
Q9UP83	Conserved oligomeric Golgi complex subunit 5	COG5	1	10	7	9	18.6	92.742	839	0	34.527	1.0734	0.916758	142730000	74211000	68522000	103740000	76891000	26844000	-
Q9UNZ2	NSFL1 cofactor p47	NSFL1C	1	20	19	10	62.4	40.572	370	0	161.97	0.58336	1.28798	2740200000	1439200000	1301000000	721750000	636830000	84916000	-
Q9UNY4	Transcription termination factor 2	TTF2	1	6	5	3	10	129.59	1162	0	5.3423	0.92214	0.627943	51068000	35105000	15964000	44028000	36678000	7349400	-
Q9UNX4	WD repeat-containing protein 3	WDR3	1	22	18	15	36.1	106.1	943	0	59.964	1.3152	0.444129	335440000	170750000	164690000	192500000	169280000	23221000	-
Q9UNX3	60S ribosomal protein L26-like 1	RPL26L1	1	11	11	8	46.9	17.256	145	0.00018871	3.5633	0.50783	-	113150000	85053000	28098000	0	0	0	-
Q9UNW1	Multiple inositol polyphosphate phosphatase 1	MINPP1	1	12	10	10	42.1	55.051	487	0	94.308	0.61986	0.669658	362750000	264760000	97987000	212980000	165530000	47450000	-
Q9UNS2	COP9 signalosome complex subunit 3	COPS3	1	16	16	16	61.7	47.873	423	0	277.15	1.0226	0.927816	2021800000	1158200000	863640000	1247800000	1071800000	175960000	-
Q9UNS1	Protein timeless homolog	TIMELESS	1	7	6	5	9.2	138.66	1208	0	14.545	0.88683	0.870549	170880000	110180000	60693000	67413000	57337000	10076000	-
Q9UNQ2	Probable dimethyladenosine transferase	DIMT1	1	8	6	8	38	35.236	313	0	13.392	0.98117	1.12955	167690000	91969000	75722000	115830000	96716000	19119000	-
Q9UNP9	Peptidyl-prolyl cis-trans isomerase E	PPIE	1	14	8	12	68.4	33.43	301	0	77.62	0.88916	0.797703	765930000	469950000	295980000	926010000	778490000	147520000	-
Q9UNN5	FAS-associated factor 1	FAF1	1	14	10	10	28.6	73.953	650	0	56.752	1.1219	1.08204	363570000	199480000	164090000	336870000	298590000	38280000	-
Q9UNM6	26S proteasome non-ATPase regulatory subunit 13	PSMD13	1	27	24	24	82.2	42.945	376	0	233.53	1.0753	1.00629	4677400000	2682400000	1995000000	2990200000	2607100000	383130000	-
Q9UNL4	Inhibitor of growth protein 4	ING4	1	1	1	1	8.8	28.53	249	0	4.9803	0.70735	-	21961000	13436000	8525800	4186600	2914000	1272600	-
Q9UNL2	Translocon-associated protein subunit gamma	SSR3	1	2	1	2	22.2	21.08	185	0	12.853	0.84808	0.409232	586720000	365470000	221240000	360060000	317410000	42648000	-
Q9UNK0	Syntaxin-8	STX8	1	7	5	6	47.5	26.906	236	0	14.414	0.69461	0.640246	74220000	48723000	25496000	77133000	65325000	11808000	-
Q9UNI6	Dual specificity protein phosphatase 12	DUSP12	1	4	3	2	20.6	37.687	340	0	8.87	0.76617	0.529493	63670000	38460000	25210000	23604000	19344000	4260200	-
Q9UNH7	Sorting nexin-6;Sorting nexin-6, N-terminally processed	SNX6	1	20	18	13	43.6	46.648	406	0	141.22	0.91333	1.21548	1335000000	801210000	533840000	602020000	524970000	77055000	-
Q9UNH6	Sorting nexin-7	SNX7	1	5	4	5	19.6	45.302	387	0	14.515	1.2215	1.0354	57171000	28854000	28317000	83266000	72182000	11085000	-
Q9UNF1	Melanoma-associated antigen D2	MAGED2	3	25	22	19	51.3	64.953	606	0	205.46	1.0872	1.16539	2034900000	1298200000	736720000	1200200000	1019400000	180790000	-
Q9UNF0	Protein kinase C and casein kinase substrate in neurons protein 2	PACSIN2	1	15	11	14	45.9	55.738	486	0	150.17	1.2954	1.15689	2145300000	1100000000	1045300000	2612700000	2037500000	575270000	-
Q9UNE7	E3 ubiquitin-protein ligase CHIP	STUB1	1	15	12	13	52.8	34.856	303	0	112.76	1.0321	1.39152	583640000	330100000	253540000	1929600000	523430000	1406200000	-
Q9UN86	Ras GTPase-activating protein-binding protein 2	G3BP2	1	15	13	14	45	54.12	482	0	77.56	1.0656	1.07646	1813600000	1094600000	719000000	1374500000	1217300000	157180000	-
Q9UN81	LINE-1 retrotransposable element ORF1 protein	L1RE1	1	11	9	5	38.8	40.055	338	0	68.948	0.55171	0.57501	251050000	168340000	82714000	130660000	98634000	32029000	Donwregulated
Q9UN37;I3L4J1	Vacuolar protein sorting-associated protein 4A	VPS4A	2	12	11	10	28.6	48.897	437	0	17.12	1.0088	1.02032	322900000	203680000	119220000	268320000	189170000	79157000	-
Q9UN36	Protein NDRG2	NDRG2	1	8	6	7	46.9	40.798	371	0	53.494	0.94645	0.873897	239720000	158890000	80828000	166020000	143850000	22174000	-
Q9UMZ2	Synergin gamma	SYNRG	1	3	1	2	3.3	140.65	1314	0	6.3509	-	0.37863	0	0	0	30044000	21015000	9029600	-
Q9UMY4	Sorting nexin-12	SNX12	1	9	9	6	62.2	19.73	172	0	28.14	0.5707	0.68861	786690000	562020000	224670000	205630000	150140000	55488000	-
Q9UMY1	Nucleolar protein 7	NOL7	1	4	3	4	19.8	29.426	257	0	22.801	1.1924	2.41284	196240000	102530000	93706000	101760000	92045000	9718600	-
Q9UMX5	Neudesin	NENF	1	7	6	6	57	18.856	172	0	41.018	0.71688	0.670781	790880000	505900000	284980000	877910000	734430000	143470000	-
Q9UMX0	Ubiquilin-1	UBQLN1	1	17	15	15	52.6	62.518	589	0	295.36	0.85787	1.03607	2379600000	1504100000	875480000	2512000000	2235000000	276930000	-
Q9UMS4	Pre-mRNA-processing factor 19	PRPF19	1	22	19	21	76.8	55.18	504	0	241.32	1.0633	0.996314	9178500000	5261900000	3916600000	6790000000	5747800000	1042200000	-
Q9UMS0	NFU1 iron-sulfur cluster scaffold homolog, mitochondrial	NFU1	1	3	3	3	17.3	28.462	254	0	22.493	0.91348	0.687285	1204900000	203080000	1001800000	820010000	329160000	490850000	-
Q9UMR2	ATP-dependent RNA helicase DDX19B	DDX19B	1	22	20	17	55.9	53.926	479	0	7.8255	-	-	26695000	23020000	3675400	0	0	0	-
Q9UMN6	Histone-lysine N-methyltransferase 2B	KMT2B	1	4	3	2	2.5	293.51	2715	0	5.1245	2.1938	-	327390000	193650000	133730000	251880000	230870000	21007000	-
Q9UMD9	Collagen alpha-1(XVII) chain;120 kDa linear IgA disease antigen;97 kDa linear IgA disease antigen	COL17A1	1	1	1	1	0.6	150.42	1497	0.0045006	2.0164	1.0693	0.822504	323280000	184740000	138550000	309700000	275650000	34045000	-
Q9UM54	Unconventional myosin-VI	MYO6	1	43	34	33	44.7	149.69	1294	0	261.49	1.0588	1.21146	1571300000	904210000	667120000	3406800000	921470000	2485300000	-
Q9UM47	Neurogenic locus notch homolog protein 3;Notch 3 extracellular truncation;Notch 3 intracellular domain	NOTCH3	1	3	1	2	1.7	243.63	2321	0.00073678	3.0951	-	-	0	0	0	11087000	10342000	745970	-
Q9UM13	Anaphase-promoting complex subunit 10	ANAPC10	1	3	2	2	20	21.252	185	0	8.3837	0.89742	0.415645	17333000	11326000	6007000	25319000	18259000	7059400	-
Q9UM00	Transmembrane and coiled-coil domain-containing protein 1	TMCO1	1	5	3	5	23	27.079	239	0	18.251	1.0583	1.20029	467070000	257900000	209170000	275600000	235580000	40020000	-
Q9ULX6	A-kinase anchor protein 8-like	AKAP8L	1	11	11	5	23.7	71.639	646	0	88.581	1.0876	0.908513	696010000	404030000	291980000	446440000	356500000	89940000	-
Q9ULX3	RNA-binding protein NOB1	NOB1	1	5	4	3	21.1	46.674	412	0	17.346	0.90893	0.95229	57387000	34000000	23387000	46419000	42259000	4159400	-
Q9ULW3	Activator of basal transcription 1	ABT1	1	2	1	2	15.4	31.079	272	0	4.0585	-	0.319061	10131000	7768500	2362800	21532000	15729000	5803200	-
Q9ULW0	Targeting protein for Xklp2	TPX2	1	7	7	0	13.1	85.652	747	0	30.934	0.43233	-	268240000	219380000	48853000	0	0	0	-
Q9ULV4	Coronin-1C	CORO1C	2	20	16	18	50.8	53.248	474	0	126.35	1.3672	1.28263	1789000000	917910000	871090000	1718000000	1452500000	265450000	-
Q9ULV3	Cip1-interacting zinc finger protein	CIZ1	1	5	3	2	11.5	100.04	898	0	6.2065	-	0.73416	19018000	15995000	3022900	16592000	14169000	2422700	-
Q9ULV0	Unconventional myosin-Vb	MYO5B	1	6	2	4	5	213.67	1848	0	8.4372	-	0.772678	12646000	7955200	4690800	33770000	30708000	3061900	-
Q9ULU8	Calcium-dependent secretion activator 1	CADPS	1	1	0	1	1	152.78	1353	0.00091174	2.9164	-	-	0	0	0	56047000	43632000	12415000	-
Q9ULU4	Protein kinase C-binding protein 1	ZMYND8	1	5	3	4	7.1	131.69	1186	0	9.9156	1.0773	0.649477	40729000	21178000	19551000	58089000	47802000	10286000	-
Q9ULT8	E3 ubiquitin-protein ligase HECTD1	HECTD1	1	2	1	2	1	289.38	2610	0	5.0527	-	-	11644000	7587300	4056600	6305800	4958700	1347100	-
Q9ULR5	Polyadenylate-binding protein-interacting protein 2B	PAIP2B	1	1	1	1	11.4	14.237	123	0	4.9053	-	-	10620000	7182500	3437800	16458000	11674000	4784200	-
Q9ULR3	Protein phosphatase 1H	PPM1H	1	3	1	3	13.4	56.447	514	0	5.6669	-	0.684463	20324000	10025000	10298000	31584000	28136000	3448500	-
Q9ULR0	Pre-mRNA-splicing factor ISY1 homolog	ISY1	1	6	3	6	28.1	32.992	285	0	38.736	0.69064	0.959325	133740000	78567000	55177000	156180000	137380000	18804000	-
Q9ULP9	TBC1 domain family member 24	TBC1D24	1	6	6	1	17.7	62.919	559	0	20.104	1.0549	-	101000000	60692000	40309000	7451200	7451200	0	-
Q9ULM6	CCR4-NOT transcription complex subunit 6	CNOT6	1	3	3	2	6.6	63.306	557	0	8.5178	0.87078	-	78050000	48377000	29673000	7659200	6920000	739180	-
Q9ULM3	YEATS domain-containing protein 2	YEATS2	1	4	3	2	4.9	150.78	1422	0	5.82	1.0613	0.901957	36328000	16902000	19426000	11005000	8630900	2374200	-
Q9ULK5	Vang-like protein 2	VANGL2	1	1	1	0	3.5	59.714	521	0	4.4231	-	-	10225000	6439400	3785100	0	0	0	-
Q9ULK4	Mediator of RNA polymerase II transcription subunit 23	MED23	1	7	5	6	8.8	156.47	1368	0	24.75	0.89808	0.885975	85719000	50854000	34865000	34449000	30188000	4261500	-
Q9ULJ8	Neurabin-1	PPP1R9A	1	9	4	7	12.6	123.34	1098	0	11.122	1.0612	0.947239	1124300000	651170000	473170000	702730000	610880000	91842000	-
Q9ULJ6	Zinc finger MIZ domain-containing protein 1	ZMIZ1	1	4	2	3	4.7	115.48	1067	0.0019497	2.4305	-	-	15171000	7593300	7577800	21060000	19850000	1209800	-
Q9ULJ3	Zinc finger and BTB domain-containing protein 21	ZBTB21	1	1	1	0	2.3	118.87	1066	0.00037306	3.3515	-	-	17309000	9207400	8101700	0	0	0	-
Q9ULH7	MKL/myocardin-like protein 2	MKL2	1	3	2	1	6.2	118.13	1088	0.0001895	3.6357	0.49995	-	30341000	24189000	6152000	3613300	3613300	0	-
Q9ULH1	Arf-GAP with SH3 domain, ANK repeat and PH domain-containing protein 1	ASAP1	1	2	2	1	2.6	125.5	1129	0	4.9859	1.1361	-	14123000	8007900	6115100	7114100	5850100	1264000	-
Q9ULH0	Kinase D-interacting substrate of 220 kDa	KIDINS220	1	8	6	4	5.8	196.54	1771	0	16.949	1.1054	1.11339	90637000	50258000	40379000	49956000	45074000	4882300	-
Q9ULF5	Zinc transporter ZIP10	SLC39A10	1	3	1	3	6.6	94.131	831	0	12.972	-	0.0243191	22027000	12378000	9648300	842530000	113690000	728840000	-
Q9ULD0	2-oxoglutarate dehydrogenase-like, mitochondrial	OGDHL	1	14	12	10	21.2	114.48	1010	0	13.288	1.0867	0.633874	54830000	31396000	23434000	41685000	35123000	6562400	-
Q9ULC4;A0A3B3IRV3	Malig-t T-cell-amplified sequence 1	MCTS1	2	8	8	8	57.5	20.555	181	0	46.418	1.1148	1.17165	1203000000	660850000	542170000	500010000	422510000	77499000	-
Q9ULC3	Ras-related protein Rab-23	RAB23	1	7	3	7	41.4	26.659	237	0	38.942	1.2745	0.749232	159970000	82542000	77432000	206840000	164480000	42352000	-
Q9ULA0	Aspartyl aminopeptidase	DNPEP	1	11	10	8	41.3	52.428	475	0	56.938	0.98214	0.731368	482780000	304500000	178280000	305550000	256160000	49382000	-
Q9UL54	Serine/threonine-protein kinase TAO2	TAOK2	1	7	5	4	8.5	138.25	1235	0	8.0052	1.199	0.207965	114160000	66672000	47491000	47740000	26690000	21050000	-
Q9UL46	Proteasome activator complex subunit 2	PSME2	1	16	16	15	73.6	27.401	239	0	169.89	0.83138	1.00037	5809100000	3509500000	2299700000	3536500000	3078600000	457890000	-
Q9UL45	Biogenesis of lysosome-related organelles complex 1 subunit 6	BLOC1S6	1	2	2	2	24.4	19.743	172	0	22.242	0.97502	0.992162	94470000	53706000	40764000	95765000	84347000	11419000	-
Q9UL40	Zinc finger protein 346	ZNF346	1	7	7	3	42.5	32.932	294	0	22.577	0.59413	0.34408	136830000	93080000	43750000	45064000	37254000	7809400	Donwregulated
Q9UL33	Trafficking protein particle complex subunit 2-like protein	TRAPPC2L	1	1	1	1	10	16.145	140	0	4.2567	-	-	20982000	14347000	6634800	10908000	9357600	1550200	-
Q9UL26	Ras-related protein Rab-22A	RAB22A	1	4	4	1	31.4	21.855	194	0	6.933	0.88236	0.11094	68475000	40513000	27963000	28410000	12224000	16186000	-
Q9UL25	Ras-related protein Rab-21	RAB21	1	12	12	10	59.6	24.347	225	0	263.1	1.0774	0.895255	2687900000	1492100000	1195800000	1728500000	1446800000	281760000	-
Q9UL18	Protein argonaute-1	37104	1	8	7	5	11.2	97.213	857	0	9.8922	0.60893	-	78927000	46691000	32236000	4863700	4223200	640540	-
Q9UL15	BAG family molecular chaperone regulator 5	BAG5	1	10	9	7	33.8	51.199	447	0	35.19	0.77455	0.78765	282070000	183050000	99024000	120200000	98735000	21466000	-
Q9UL03	Integrator complex subunit 6	INTS6	1	3	2	1	3.8	100.39	887	0	6.3409	0.87203	-	13789000	9637900	4151300	0	0	0	-
Q9UKZ1	CCR4-NOT transcription complex subunit 11	CNOT11	1	8	7	7	25.7	55.215	510	0	33.035	0.89583	0.629683	202710000	131920000	70791000	147750000	120980000	26772000	-
Q9UKY7	Protein CDV3 homolog	CDV3	1	15	15	5	72.1	27.335	258	0	261.91	0.22897	1.01098	2507800000	2057800000	450000000	136220000	109150000	27072000	-
Q9UKX7	Nuclear pore complex protein Nup50	NUP50	1	17	12	15	58.3	50.144	468	0	80.665	0.89694	0.823316	627950000	392470000	235480000	501410000	420600000	80814000	-
Q9UKV8	Protein argonaute-2	37469	2	14	12	8	21.2	97.207	859	0	40.957	0.9667	0.841538	306810000	178950000	127860000	186150000	152420000	33723000	-
Q9UKV3	Apoptotic chromatin condensation inducer in the nucleus	ACIN1	1	37	34	22	35.7	151.86	1341	0	246.81	0.79478	1.07046	3435800000	2156300000	1279500000	2329100000	1977000000	352090000	-
Q9UKU7	Isobutyryl-CoA dehydrogenase, mitochondrial	ACAD8	1	3	2	2	12	45.069	415	0	10.087	-	-	25421000	13993000	11428000	16418000	15278000	1140200	-
Q9UKT5	F-box only protein 4	FBXO4	1	4	2	3	12.7	44.136	387	0	6.9246	1.149	0.443538	45046000	23195000	21850000	36105000	29038000	7067100	-
Q9UKS7	Zinc finger protein Helios	IKZF2	1	1	0	1	4.2	59.573	526	0.0017778	2.4722	-	-	0	0	0	4634200	4634200	0	-
Q9UKS6	Protein kinase C and casein kinase substrate in neurons protein 3	PACSIN3	1	12	10	12	40.8	48.486	424	0	121.48	1.0459	1.13185	637450000	369950000	267500000	664030000	578320000	85714000	-
Q9UKR5	Probable ergosterol biosynthetic protein 28	C14orf1	1	3	3	3	26.4	15.864	140	0	8.5117	0.66469	0.629882	103370000	72633000	30735000	52888000	43078000	9809800	Donwregulated
Q9UKN8	General transcription factor 3C polypeptide 4	GTF3C4	1	19	13	15	36.3	91.981	822	0	65.061	0.90251	1.507	458360000	278640000	179720000	254820000	219690000	35130000	-
Q9UKM9	RNA-binding protein Raly	RALY	1	15	12	13	69.6	32.463	306	0	117.49	2.2298	1.22314	2005500000	857530000	1148000000	2951700000	2641300000	310430000	-
Q9UKM7	Endoplasmic reticulum mannosyl-oligosaccharide 1,2-alpha-mannosidase	MAN1B1	1	2	2	1	4.3	79.579	699	0	5.0594	1.6457	-	41861000	19056000	22805000	14975000	13161000	1814600	-
Q9UKL0	REST corepressor 1	RCOR1	1	11	8	8	31.8	53.327	485	0	49.496	1.1257	0.813868	312050000	194940000	117110000	325800000	264910000	60898000	-
Q9UKK9	ADP-sugar pyrophosphatase	NUDT5	1	13	11	12	84.5	24.327	219	0	122.24	1.0255	1.07892	1003200000	583800000	419390000	1115900000	927310000	188610000	-
Q9UKK6;Q9NPJ8	NTF2-related export protein 1;NTF2-related export protein 2	NXT1;NXT2	2	2	1	2	10.7	15.847	140	0.0048401	1.9888	1.0582	0.845952	57927000	34146000	23781000	54542000	46644000	7898500	-
Q9UKJ3	G patch domain-containing protein 8	GPATCH8	1	7	5	2	9.1	164.2	1502	0	24.177	0.68339	-	71589000	47363000	24225000	9342400	9342400	0	-
Q9UKI8	Serine/threonine-protein kinase tousled-like 1	TLK1	1	5	3	3	10.4	86.699	766	0	5.9866	1.347	0.776096	30007000	25605000	4401700	16138000	13575000	2562800	-
Q9UKG9	Peroxisomal carnitine O-octanoyltransferase	CROT	1	7	4	5	15	70.178	612	0	13.745	0.91975	0.239183	97429000	45967000	51463000	59131000	41821000	17309000	-
Q9UKG1	DCC-interacting protein 13-alpha	APPL1	1	25	21	18	60.2	79.663	709	0	157	0.81353	0.905797	1108800000	702370000	406440000	524990000	430260000	94727000	-
Q9UKF6	Cleavage and polyadenylation specificity factor subunit 3	CPSF3	1	11	8	8	30.3	77.485	684	0	39.828	1.0441	1.46813	231330000	136140000	95196000	125010000	112870000	12143000	-
Q9UKD2	mRNA turnover protein 4 homolog	MRTO4	1	12	12	11	54	27.56	239	0	34.778	1.2786	0.936067	1030100000	575860000	454260000	617480000	523650000	93832000	-
Q9UKD1	Glucocorticoid modulatory element-binding protein 2	GMEB2	1	3	2	2	10	56.421	530	0	11.825	0.87174	0.879972	47690000	12381000	35309000	15245000	13095000	2149800	-
Q9UKB3	DnaJ homolog subfamily C member 12	DNAJC12	1	1	0	1	4	23.415	198	0.0066564	1.7824	-	-	0	0	0	6745400	5507500	1237800	-
Q9UKB1	F-box/WD repeat-containing protein 11	FBXW11	1	1	1	1	4.6	62.09	542	0.0009058	2.7971	-	-	5564500	3150600	2413900	3822700	3308400	514270	-
Q9UKA9	Polypyrimidine tract-binding protein 2	PTBP2	1	10	6	8	39.2	57.49	531	0	50.099	0.7264	0.828912	164850000	105170000	59676000	164220000	143390000	20835000	-
Q9UKA4	A-kinase anchor protein 11	AKAP11	1	1	1	1	1	210.51	1901	0.0016028	2.5011	-	-	11348000	5333300	6014700	9645800	8013100	1632800	-
Q9UK99	F-box only protein 3	FBXO3	1	4	4	2	11	54.56	471	0	18.371	0.99169	1.7085	72081000	40906000	31175000	29472000	27028000	2444500	-
Q9UK76	Hematological and neurological expressed 1 protein;Hematological and neurological expressed 1 protein, N-terminally processed	HN1	1	7	7	1	74.7	16.014	154	0	103.56	0.44523	-	1196400000	1045800000	150610000	21301000	2535900	18765000	-
Q9UK59	Lariat debranching enzyme	DBR1	1	17	15	10	42.8	61.554	544	0	75.22	0.96978	0.867002	471190000	312850000	158340000	1102500000	194210000	908280000	-
Q9UK58	Cyclin-L1	CCNL1	1	2	2	0	4.8	59.633	526	0	3.6847	0.99809	-	15635000	8542800	7092300	0	0	0	-
Q9UK53	Inhibitor of growth protein 1	ING1	1	1	1	1	3.3	46.737	422	0	5.5858	-	0.718856	12459000	7368200	5090900	28156000	23604000	4552100	-
Q9UK45	U6 snRNA-associated Sm-like protein LSm7	LSM7	1	5	5	5	63.1	11.602	103	0	32.826	0.89719	0.957671	919490000	528810000	390690000	719610000	638720000	80891000	-
Q9UK41	Vacuolar protein sorting-associated protein 28 homolog	VPS28	1	8	5	7	57.5	25.425	221	0	48.566	0.84767	0.947688	210120000	129850000	80276000	130920000	112260000	18660000	-
Q9UK22	F-box only protein 2	FBXO2	1	1	0	1	5.1	33.327	296	0.0059932	1.8364	-	-	0	0	0	0	0	0	-
Q9UJZ1	Stomatin-like protein 2, mitochondrial	STOML2	1	21	19	19	66	38.534	356	0	323.31	0.90347	1.05887	4687700000	2951000000	1736700000	3662900000	3273700000	389200000	-
Q9UJY5	ADP-ribosylation factor-binding protein GGA1	GGA1	1	11	5	10	31.5	70.383	639	0	41.791	0.99201	0.643459	75763000	37440000	38323000	176130000	145110000	31027000	-
Q9UJY4	ADP-ribosylation factor-binding protein GGA2	GGA2	1	8	4	6	24.3	67.15	613	0	29.666	1.0453	0.603938	39874000	21043000	18830000	100380000	83871000	16506000	-
Q9UJX6	Anaphase-promoting complex subunit 2	ANAPC2	1	2	1	2	3.2	93.827	822	0.00090909	2.8584	-	0.879817	6031500	4154400	1877000	13381000	11382000	1999200	-
Q9UJX5	Anaphase-promoting complex subunit 4	ANAPC4	1	1	1	1	2	92.115	808	0.0010815	2.7072	0.88148	-	16151000	10541000	5609300	4641900	4641900	0	-
Q9UJX4	Anaphase-promoting complex subunit 5	ANAPC5	1	1	0	1	2.1	85.076	755	0.00037113	3.2381	-	-	0	0	0	7410200	7410200	0	-
Q9UJX3	Anaphase-promoting complex subunit 7	ANAPC7	1	12	10	9	35.6	66.855	599	0	63.85	1.0193	0.83605	354300000	177920000	176390000	297970000	214070000	83900000	-
Q9UJX2	Cell division cycle protein 23 homolog	CDC23	1	6	5	3	15.6	68.833	597	0	42.427	1.0321	1.24305	64180000	38657000	25523000	38391000	27988000	10403000	-
Q9UJW0	Dynactin subunit 4	DCTN4	1	14	13	10	55.2	52.337	460	0	111.09	0.87685	0.91083	742230000	422520000	319710000	570070000	492200000	77872000	-
Q9UJV9	Probable ATP-dependent RNA helicase DDX41	DDX41	1	8	4	8	19.6	69.837	622	0	10.883	0.9195	1.58685	104550000	56748000	47806000	154160000	108330000	45829000	-
Q9UJU6	Drebrin-like protein	DBNL	1	18	15	13	51.9	48.207	430	0	155.99	0.84146	1.19011	797540000	530270000	267270000	575380000	505640000	69740000	-
Q9UJS0	Calcium-binding mitochondrial carrier protein Aralar2	SLC25A13	1	31	28	23	62.1	74.175	675	0	124.4	0.90472	0.860659	2565400000	1527700000	1037800000	1201800000	931420000	270350000	-
Q9UJF2	Ras GTPase-activating protein nGAP	RASAL2	2	3	2	3	5.1	128.56	1139	0.0026279	2.2173	1.2887	0.835003	124590000	56506000	68079000	29438000	21757000	7680800	-
Q9UJC5	SH3 domain-binding glutamic acid-rich-like protein 2	SH3BGRL2	1	2	2	1	24.3	12.326	107	0	5.7521	0.79845	-	108020000	66120000	41897000	31469000	27733000	3735600	-
Q9UJC3	Protein Hook homolog 1	HOOK1	1	29	22	22	58.2	84.647	728	0	182.02	1.142	1.13692	1079900000	445900000	633980000	550700000	458860000	91835000	-
Q9UJA5	tRNA (adenine(58)-N(1))-methyltransferase non-catalytic subunit TRM6	TRMT6	1	14	11	8	45.7	55.799	497	0	55.442	0.9191	0.470788	443690000	284000000	159690000	126350000	99778000	26571000	-
Q9UJ83	2-hydroxyacyl-CoA lyase 1	HACL1	1	8	7	4	21.8	63.728	578	0	27.366	1.1689	0.752389	203570000	119680000	83893000	49088000	44801000	4287700	-
Q9UJ70	N-acetyl-D-glucosamine kinase	NAGK	1	10	9	7	34.9	37.375	344	0	41.168	0.86968	1.14065	369460000	219470000	149990000	213990000	178460000	35532000	-
Q9UJ41	Rab5 GDP/GTP exchange factor	RABGEF1	1	5	4	3	11.2	56.89	491	0	13.212	0.91917	0.58782	81699000	51185000	30513000	42142000	25616000	16525000	-
Q9UJ14	Gamma-glutamyltransferase 7;Gamma-glutamyltransferase 7 heavy chain;Gamma-glutamyltransferase 7 light chain	GGT7	1	3	2	2	8.6	70.466	662	0	5.1954	0.8816	0.912742	24495000	17431000	7064100	15763000	12795000	2967900	-
Q9UIV1	CCR4-NOT transcription complex subunit 7	CNOT7	1	8	5	5	42.5	32.745	285	0	28.426	0.98333	0.922509	194220000	117470000	76750000	93865000	79472000	14393000	-
Q9UIU6	Homeobox protein SIX4	SIX4	1	1	1	1	1.5	82.932	781	0	6.2003	-	-	15863000	9298700	6564700	14871000	13024000	1846400	-
Q9UIS9	Methyl-CpG-binding domain protein 1	MBD1	1	4	1	3	11.2	66.606	605	0	10.621	-	-	10668000	6397000	4271500	29954000	26982000	2972000	-
Q9UIQ6	Leucyl-cystinyl aminopeptidase;Leucyl-cystinyl aminopeptidase, preg-cy serum form	LNPEP	1	13	10	8	17	117.35	1025	0	62.639	0.73715	0.467137	306180000	200440000	105740000	109070000	77816000	31254000	-
Q9UIL1	Short coiled-coil protein	SCOC	1	3	2	1	28.9	18.045	159	0	10.937	0.68794	-	83376000	54992000	28384000	4734700	4734700	0	-
Q9UIJ7	GTP:AMP phosphotransferase AK3, mitochondrial	AK3	1	16	15	15	71.4	25.565	227	0	205.74	0.77996	0.608569	1456000000	976780000	479230000	917980000	749450000	168530000	-
Q9UII2	ATPase inhibitor, mitochondrial	ATPIF1	1	7	6	4	26.4	12.249	106	0	16.852	0.90565	2.12341	2071500000	1253800000	817670000	776980000	727730000	49250000	-
Q9UIG0	Tyrosine-protein kinase BAZ1B	BAZ1B	1	42	32	32	38.4	170.9	1483	0	198.47	1.0057	0.785053	1866300000	997710000	868630000	1652700000	1180200000	472530000	-
Q9UIF9	Bromodomain adjacent to zinc finger domain protein 2A	BAZ2A	1	6	2	6	5.8	211.2	1905	0	8.8494	1.0782	0.743771	20140000	10900000	9239700	63790000	49043000	14746000	-
Q9UIF8	Bromodomain adjacent to zinc finger domain protein 2B	BAZ2B	1	4	2	2	2.7	240.46	2168	0	5.923	0.47959	-	194010000	110570000	83443000	11557000	10419000	1137900	-
Q9UID3	Vacuolar protein sorting-associated protein 51 homolog	VPS51	1	8	7	4	16.1	86.041	782	0	27.316	0.98636	0.810636	113670000	63477000	50197000	61790000	49990000	11801000	-
Q9UIC8	Leucine carboxyl methyltransferase 1	LCMT1	1	10	9	6	38.6	38.379	334	0	57.214	0.84866	1.09118	257740000	158990000	98749000	139480000	122560000	16921000	-
Q9UIA9	Exportin-7	XPO7	1	29	23	25	42.3	123.91	1087	0	204.63	0.97198	0.726375	1206200000	624570000	581640000	765020000	624710000	140310000	-
Q9UI47	Catenin alpha-3	CTNNA3	1	2	2	1	3.5	99.808	895	1	-2	-	-	12985000	11950000	1034800	0	0	0	-
Q9UI32	Glutaminase liver isoform, mitochondrial	GLS2	1	1	0	1	2.2	66.322	602	0.0036446	2.0725	-	-	0	0	0	0	0	0	-
Q9UI30	Multifunctional methyltransferase subunit TRM112-like protein	TRMT112	1	6	6	4	66.4	14.199	125	0	101.31	0.97219	1.05373	8044300000	4753100000	3291100000	633410000	540950000	92453000	-
Q9UI26	Importin-11	IPO11	1	8	7	4	14.4	112.53	975	0	16.083	0.96445	0.811886	101380000	56739000	44642000	47739000	41771000	5968600	-
Q9UI12	V-type proton ATPase subunit H	ATP6V1H	1	16	15	10	47.2	55.882	483	0	89.303	1.0881	1.58861	843980000	476550000	367420000	517050000	418070000	98974000	-
Q9UI10	Translation initiation factor eIF-2B subunit delta	EIF2B4	1	12	12	7	38.4	57.557	523	0	56.806	0.87835	0.632871	653750000	400810000	252940000	211290000	178350000	32942000	-
Q9UI09	NADH dehydrogenase [ubiquinone] 1 alpha subcomplex subunit 12	NDUFA12	1	10	8	6	72.4	17.114	145	0	42.395	0.99214	1.46795	538270000	307080000	231200000	298190000	254190000	44006000	-
Q9UHY7	Enolase-phosphatase E1	ENOPH1	1	8	7	7	48.7	28.932	261	0	59.038	1.1721	0.733568	1170800000	639460000	531300000	532350000	458290000	74065000	-
Q9UHY1	Nuclear receptor-binding protein	NRBP1	1	9	7	8	35.5	59.844	535	0	24.331	0.8585	0.557072	230130000	137840000	92296000	132290000	100490000	31796000	-
Q9UHX1	Poly(U)-binding-splicing factor PUF60	PUF60	1	28	23	24	61	59.875	559	0	271.37	1.0952	1.01183	3905500000	2356900000	1548600000	3192400000	2709300000	483190000	-
Q9UHW9	Solute carrier family 12 member 6	SLC12A6	1	4	3	2	4	127.62	1150	0.0056691	1.8907	-	-	4908200	3901900	1006300	0	0	0	-
Q9UHV9	Prefoldin subunit 2	PFDN2	1	8	6	8	56.5	16.648	154	0	106.25	1.0127	0.983187	1710500000	1007700000	702710000	1775300000	1581800000	193440000	-
Q9UHR5	SAP30-binding protein	SAP30BP	1	4	4	4	19.8	33.87	308	0	54.243	1.0089	0.88347	342870000	205250000	137620000	195010000	175020000	19987000	-
Q9UHR4	Brain-specific angiogenesis inhibitor 1-associated protein 2-like protein 1	BAIAP2L1	1	13	11	8	37.8	56.882	511	0	72.23	1.0983	0.582988	233130000	142020000	91111000	131540000	106830000	24710000	-
Q9UHQ9	NADH-cytochrome b5 reductase 1	CYB5R1	1	13	13	9	51.5	34.094	305	0	64.568	0.67205	1.07324	984670000	666530000	318130000	467100000	396250000	70853000	-
Q9UHQ4	B-cell receptor-associated protein 29	BCAP29	1	4	3	1	19.9	28.32	241	0	7.4306	0.67615	-	92522000	62810000	29711000	44276000	12362000	31914000	-
Q9UHP3	Ubiquitin carboxyl-terminal hydrolase 25	USP25	1	1	1	0	1.2	122.22	1055	0.00091058	2.89	-	-	8646000	7618800	1027200	0	0	0	-
Q9UHL4	Dipeptidyl peptidase 2	DPP7	1	15	14	10	49	54.341	492	0	78.73	0.57451	0.551724	649540000	457780000	191770000	204410000	159840000	44567000	Donwregulated
Q9UHK6	Alpha-methylacyl-CoA racemase	AMACR	1	2	1	2	5.8	42.386	382	0.00090876	2.8528	-	-	7174900	4359800	2815100	10140000	9898800	241050	-
Q9UHJ6	Sedoheptulokinase	SHPK	1	3	3	2	11.3	51.49	478	0	7.0387	0.6329	0.676544	20140000	14280000	5860100	8963400	7696800	1266500	-
Q9UHI6	Probable ATP-dependent RNA helicase DDX20	DDX20	1	8	5	5	17.5	92.239	824	0	22.258	0.85916	0.809061	122480000	79986000	42496000	61696000	53681000	8014900	-
Q9UHG3	Prenylcysteine oxidase 1	PCYOX1	1	21	21	19	58	56.639	505	0	259.67	0.9188	0.882145	4078600000	2507200000	1571300000	1776900000	1483800000	293190000	-
Q9UHF1	Epidermal growth factor-like protein 7	EGFL7	1	1	1	1	13.2	29.617	273	0.00018925	3.6139	0.60887	0.819672	34907000	23146000	11761000	22574000	20297000	2276700	-
Q9UHD9	Ubiquilin-2	UBQLN2	1	11	8	8	32.2	65.695	624	0	197.87	0.70536	0.981258	91088000	63655000	27433000	169850000	142110000	27739000	-
Q9UHD8	Septin-9	sep-09	1	25	23	13	53.2	65.401	586	0	187.57	1.1909	1.34517	2018700000	1223700000	795040000	1111800000	959390000	152380000	-
Q9UHD2	Serine/threonine-protein kinase TBK1	TBK1	1	12	7	11	28.5	83.641	729	0	57.318	0.83573	0.53268	180210000	111030000	69176000	169420000	120530000	48892000	-
Q9UHD1	Cysteine and histidine-rich domain-containing protein 1	CHORDC1	1	18	18	12	69.9	37.489	332	0	153.43	0.96944	0.99453	2702100000	1610800000	1091200000	1535400000	1306900000	228500000	-
Q9UHB9	Signal recognition particle subunit SRP68	SRP68	1	32	27	26	63.5	70.729	627	0	216.6	0.80657	0.846668	2086600000	1326400000	760160000	1670100000	1397300000	272730000	-
Q9UHB7	AF4/FMR2 family member 4	AFF4	1	8	7	2	9.1	127.46	1163	0	26.521	0.56269	0.350079	117410000	82619000	34789000	44691000	32760000	11931000	Donwregulated
Q9UHB6	LIM domain and actin-binding protein 1	LIMA1	2	38	37	21	55.9	85.225	759	0	323.31	0.52064	0.907194	3840300000	2794000000	1046200000	1700800000	1492400000	208440000	-
Q9UHB4	NADPH-dependent diflavin oxidoreductase 1	NDOR1	1	4	3	2	18.4	66.762	597	0	4.3861	0.87139	-	24737000	14088000	10649000	10916000	9844600	1071300	-
Q9UHA4	Ragulator complex protein LAMTOR3	LAMTOR3	1	6	5	5	80.6	13.623	124	0	52.564	0.83389	1.33847	707200000	434990000	272210000	291650000	252940000	38710000	-
Q9UHA3	Probable ribosome biogenesis protein RLP24	RSL24D1	1	3	3	1	27.6	19.621	163	0	17.208	1.3687	-	80459000	39435000	41024000	89024000	81548000	7475400	-
Q9UH99	SUN domain-containing protein 2	SUN2	1	22	21	17	49.2	80.31	717	0	195.26	0.94744	0.977326	1351700000	828690000	523020000	625420000	510770000	114640000	-
Q9UH65	Switch-associated protein 70	SWAP70	1	24	15	18	44.1	68.997	585	0	163	0.88744	0.945716	1425000000	794320000	630710000	679560000	592230000	87332000	-
Q9UH62	Armadillo repeat-containing X-linked protein 3	ARMCX3	1	13	11	10	53.6	42.5	379	0	90.98	0.81077	0.670691	579080000	363300000	215780000	271980000	228830000	43152000	-
Q9UH17;Q96AK3	DNA dC->dU-editing enzyme APOBEC-3B;DNA dC->dU-editing enzyme APOBEC-3D	APOBEC3B;APOBEC3D	2	1	0	1	4.2	45.924	382	0.00037327	3.364	-	-	0	0	0	3249400	3249400	0	-
Q9UGV2	Protein NDRG3	NDRG3	1	11	11	5	56.5	41.408	375	0	76.966	0.79812	0.642756	324390000	198310000	126070000	132670000	106460000	26206000	-
Q9UGR2	Zinc finger CCCH domain-containing protein 7B	ZC3H7B	1	3	1	2	6.7	109.86	977	0	12.852	0.49636	-	12256000	10037000	2219300	36185000	26717000	9468300	-
Q9UGP8	Translocation protein SEC63 homolog	SEC63	1	11	9	9	21.1	87.996	760	0	48.183	1.0022	0.834794	439050000	254500000	184550000	377800000	328280000	49522000	-
Q9UGP5	DNA polymerase lambda	POLL	1	1	0	1	1.7	63.482	575	0.009931	1.6032	-	-	0	0	0	4730000	2778100	1951900	-
Q9UGP4	LIM domain-containing protein 1	LIMD1	1	1	1	0	1.9	72.189	676	0.0051626	1.9156	-	-	0	0	0	0	0	0	-
Q9UGN5	Poly [ADP-ribose] polymerase 2	PARP2	1	4	3	3	10.8	66.205	583	0	7.4999	1.3102	0.479088	36758000	18901000	17857000	27176000	20829000	6347500	-
Q9UGM6	Tryptophan--tRNA ligase, mitochondrial	WARS2	1	6	5	4	35.8	40.146	360	0	12.407	0.82569	0.908678	161000000	99785000	61214000	231580000	159200000	72379000	-
Q9UGK3	Signal-transducing adaptor protein 2	STAP2	1	2	2	2	9.7	44.893	403	0	7.9233	1.4757	0.503804	43315000	19380000	23935000	42227000	34438000	7788400	-
Q9UGJ1	Gamma-tubulin complex component 4	TUBGCP4	1	8	3	8	20.4	76.088	667	0	17.638	0.90548	0.480931	44935000	28755000	16180000	116280000	73208000	43072000	-
Q9UGI8	Testin	TES	1	19	19	6	48.7	47.996	421	0	132.81	0.45374	0.512164	1542700000	1126100000	416590000	327390000	260740000	66653000	Donwregulated
Q9UG63	ATP-binding cassette sub-family F member 2	ABCF2	1	16	13	12	33.1	71.289	623	0	35.174	0.93984	0.774954	700200000	406350000	293850000	439000000	367910000	71090000	-
Q9UFW8	CGG triplet repeat-binding protein 1	CGGBP1	1	9	8	5	67.7	18.82	167	0	32.971	0.94525	0.953198	521960000	313930000	208040000	464310000	361050000	103260000	-
Q9UFN0	Protein NipSnap homolog 3A	NIPSNAP3A	2	10	7	8	55.5	28.466	247	0	24.786	0.86794	0.792519	477980000	300530000	177450000	157030000	130820000	26212000	-
Q9UFG5	UPF0449 protein C19orf25	C19orf25	1	3	3	0	50	12.878	118	0	17.732	0.26246	-	47526000	42227000	5299300	0	0	0	-
Q9UFC0	Leucine-rich repeat and WD repeat-containing protein 1	LRWD1	1	7	6	3	17.9	70.86	647	0	30.573	0.99678	1.47933	93984000	58205000	35780000	36173000	33370000	2803200	-
Q9UEY8	Gamma-adducin	ADD3	1	17	16	7	34.6	79.154	706	0	90.176	0.62783	0.739536	767720000	534280000	233430000	154200000	127140000	27057000	-
Q9UEW8	STE20/SPS1-related proline-alanine-rich protein kinase	STK39	1	10	9	5	29.7	59.473	545	0	36.809	1.048	0.508595	201850000	122540000	79309000	52743000	41767000	10976000	-
Q9UEU0	Vesicle transport through interaction with t-SNAREs homolog 1B	VTI1B	1	6	6	4	34.9	26.688	232	0	30.83	0.86232	0.944912	142870000	86882000	55990000	157630000	136110000	21520000	-
Q9UET6	Putative tRNA (cytidine(32)/guanosine(34)-2-O)-methyltransferase	FTSJ1	1	1	1	1	5.5	36.079	329	0.00073421	3.0467	-	-	12476000	8632600	3843100	7906300	7906300	0	-
Q9UER7	Death domain-associated protein 6	DAXX	1	7	5	5	20.3	81.372	740	0	26.698	0.71679	0.858959	96171000	62078000	34093000	89989000	73507000	16483000	-
Q9UEE9	Craniofacial development protein 1	CFDP1	1	5	5	0	23.1	33.592	299	0	44.777	0.42981	-	312260000	232330000	79931000	0	0	0	-
Q9UDY8	Mucosa-associated lymphoid tissue lymphoma translocation protein 1	MALT1	1	18	12	12	29.4	92.271	824	0	54.996	1.857	1.39897	360110000	163790000	196320000	268290000	243330000	24967000	-
Q9UDY4	DnaJ homolog subfamily B member 4	DNAJB4	1	5	2	5	23.7	37.806	337	0	10.707	0.78948	0.595203	30928000	16929000	14000000	74755000	60251000	14504000	-
Q9UDY2	Tight junction protein ZO-2	TJP2	1	34	29	20	41.5	133.96	1190	0	114.68	1.0314	1.24142	1328600000	731940000	596680000	1044900000	838080000	206840000	-
Q9UDW3	Zinc finger matrin-type protein 5	ZMAT5	1	1	0	1	7.1	19.971	170	0.0056662	1.8838	-	-	0	0	0	4760800	3623900	1136900	-
Q9UDW1	Cytochrome b-c1 complex subunit 9	UQCR10	1	1	1	1	11.1	7.3084	63	0	4.754	1.3741	0.492854	143480000	76892000	66590000	110480000	92854000	17621000	-
Q9UDR5	Alpha-aminoadipic semialdehyde synthase, mitochondrial;Lysine ketoglutarate reductase;Saccharopine dehydrogenase	AASS	1	21	16	16	36.4	102.13	926	0	64.04	0.78591	0.728597	540220000	335950000	204260000	288580000	241790000	46784000	-
Q9UD71	Protein phosphatase 1 regulatory subunit 1B	PPP1R1B	1	1	0	1	13.7	22.963	204	0	9.8168	-	-	0	0	0	11662000	11662000	0	-
Q9UBY8	Protein CLN8	CLN8	1	1	1	1	8.7	32.787	286	0.00090942	2.882	-	0.339916	0	0	0	16363000	12658000	3704800	-
Q9UBX3	Mitochondrial dicarboxylate carrier	SLC25A10	1	9	9	6	44.6	31.282	287	0	46.178	1.1882	1.51453	584200000	323510000	260680000	266870000	222810000	44059000	-
Q9UBW8	COP9 signalosome complex subunit 7a	COPS7A	1	12	12	11	64.7	30.276	275	0	130.51	1.1093	1.11164	930870000	538280000	392600000	679390000	614280000	65114000	-
Q9UBW7	Zinc finger MYM-type protein 2	ZMYM2	1	20	13	13	18.6	154.91	1377	0	37.445	0.9582	0.893575	365620000	175640000	189980000	224340000	179390000	44953000	-
Q9UBV8	Peflin	PEF1	1	7	7	7	39.1	30.381	284	0	47.061	0.94452	0.726269	775090000	393150000	381940000	563410000	432290000	131120000	-
Q9UBV2	Protein sel-1 homolog 1	SEL1L	1	16	10	15	38.2	88.754	794	0	65.747	0.97809	0.791264	465710000	285890000	179830000	386820000	319970000	66855000	-
Q9UBU9	Nuclear RNA export factor 1	NXF1	1	17	16	11	38.8	70.182	619	0	87.93	0.8628	0.874508	808350000	489310000	319030000	253500000	199090000	54408000	-
Q9UBU8	Mortality factor 4-like protein 1	MORF4L1	1	9	7	6	30.9	41.473	362	0	57.091	0.81323	0.711946	361110000	216180000	144940000	174960000	148690000	26272000	-
Q9UBT7	Alpha-catulin	CTNNAL1	1	1	1	1	2.7	81.895	734	0.0022871	2.2897	-	-	7907000	3985900	3921100	4939500	4057400	882090	-
Q9UBT2	SUMO-activating enzyme subunit 2	UBA2	1	29	28	24	61.6	71.223	640	0	296.42	1.0867	1.05315	2969500000	1738000000	1231500000	1722500000	1506500000	216010000	-
Q9UBS4;H7C2Y5	DnaJ homolog subfamily B member 11	DNAJB11	2	18	14	17	49.7	40.513	358	0	148.26	0.87142	0.982994	3063200000	1823200000	1240000000	3254300000	2883400000	370870000	-
Q9UBR2	Cathepsin Z	CTSZ	1	8	6	7	35.6	33.868	303	0	93.954	0.51984	0.728067	409630000	296200000	113430000	263240000	219690000	43550000	-
Q9UBQ7	Glyoxylate reductase/hydroxypyruvate reductase	GRHPR	1	17	16	15	68.9	35.668	328	0	237.5	0.82359	0.78964	4452300000	2822000000	1630300000	2379000000	1898800000	480170000	-
Q9UBQ5	Eukaryotic translation initiation factor 3 subunit K	EIF3K	1	10	10	10	57.8	25.059	218	0	63.07	1.0391	1.04666	2105100000	1193400000	911700000	1101300000	956490000	144830000	-
Q9UBQ0	Vacuolar protein sorting-associated protein 29	VPS29	1	8	7	7	49.5	20.505	182	0	53.029	0.95754	1.05259	1493800000	876240000	617600000	638260000	536790000	101470000	-
Q9UBP9	PTB domain-containing engulfment adapter protein 1	GULP1	1	3	2	2	10.9	34.49	304	0.0051617	1.9151	0.80128	1.42865	110080000	65424000	44654000	61839000	56161000	5678300	-
Q9UBP6	tRNA (guanine-N(7)-)-methyltransferase	METTL1	1	9	6	8	46.4	31.471	276	0	29.253	1.1108	0.640697	146130000	80503000	65625000	250120000	122720000	127400000	-
Q9UBP0	Spastin	SPAST	1	9	4	7	24	67.196	616	0	31.139	1.0832	1.46316	137210000	80822000	56390000	94159000	84143000	10016000	-
Q9UBN7	Histone deacetylase 6	HDAC6	1	10	10	6	20.6	131.42	1215	0	46.584	0.95991	1.05369	242250000	150540000	91719000	45108000	39934000	5174100	-
Q9UBM7	7-dehydrocholesterol reductase	DHCR7	1	8	8	6	21.7	54.489	475	0	37.459	1.561	1.34198	1205900000	594940000	611010000	999460000	888110000	111350000	-
Q9UBL3	Set1/Ash2 histone methyltransferase complex subunit ASH2	ASH2L	1	9	7	9	22.6	68.722	628	0	61.131	1.1051	0.614477	192160000	108610000	83549000	237550000	193230000	44321000	-
Q9UBI6	Guanine nucleotide-binding protein G(I)/G(S)/G(O) subunit gamma-12	GNG12	1	4	4	4	66.7	8.0061	72	0	19.713	0.72381	0.998303	835200000	609490000	225710000	478740000	411470000	67268000	-
Q9UBI1	COMM domain-containing protein 3	COMMD3	1	3	2	3	22.6	22.151	195	0	6.0093	0.83849	0.714439	66098000	39961000	26137000	72232000	62524000	9708000	-
Q9UBH6	Xenotropic and polytropic retrovirus receptor 1	XPR1	1	6	3	6	9.9	81.534	696	0	22.329	2.0524	1.22225	106760000	42682000	64081000	282300000	252350000	29954000	-
Q9UBF8	Phosphatidylinositol 4-kinase beta	PI4KB	1	1	1	0	2.1	91.378	816	0	3.9813	-	-	5974300	5974300	0	0	0	0	-
Q9UBF6	RING-box protein 2	RNF7	1	2	2	1	30.1	12.683	113	0	22.584	0.82964	-	97541000	59854000	37687000	28547000	25089000	3458000	-
Q9UBF2	Coatomer subunit gamma-2	COPG2	1	26	24	18	51.5	97.621	871	0	140.68	1.0995	1.16263	1002500000	556170000	446320000	420730000	356840000	63885000	-
Q9UBE0	SUMO-activating enzyme subunit 1;SUMO-activating enzyme subunit 1, N-terminally processed	SAE1	1	23	21	21	76.3	38.449	346	0	200.58	1.1575	1.06321	2178800000	1172600000	1006100000	1823300000	1540200000	283090000	-
Q9UBD5	Origin recognition complex subunit 3	ORC3	1	6	3	5	10.7	82.253	711	0	13.271	0.85241	0.67815	39439000	24772000	14668000	39420000	33067000	6353300	-
Q9UBC2	Epidermal growth factor receptor substrate 15-like 1	EPS15L1	1	16	11	14	24.9	94.254	864	0	81.479	0.9222	1.07911	235750000	143570000	92186000	385410000	318400000	67010000	-
Q9UBC1	NF-kappa-B inhibitor-like protein 1	NFKBIL1	1	3	3	0	10.5	43.203	381	0	4.4707	0.90196	-	22816000	14529000	8286500	0	0	0	-
Q9UBB9	Tuftelin-interacting protein 11	TFIP11	1	17	15	13	31.5	96.819	837	0	70.977	0.99411	1.01685	526550000	299090000	227460000	336620000	285740000	50881000	-
Q9UBB6	Neurochondrin	NCDN	1	10	8	5	23.5	78.863	729	0	17.8	0.80403	0.746213	165020000	88435000	76585000	30112000	26787000	3325300	-
Q9UBB5	Methyl-CpG-binding domain protein 2	MBD2	1	9	4	7	26	43.254	411	0	31.311	1.1353	0.775074	190140000	100740000	89404000	230880000	208890000	21984000	-
Q9UBB4	Ataxin-10	ATXN10	1	18	16	12	52.4	53.488	475	0	84.565	0.96664	0.953289	681370000	398670000	282700000	275340000	235630000	39706000	-
Q9P2X3	Protein IMPACT	IMPACT	1	3	3	1	15.6	36.476	320	0	19.94	0.67259	-	65583000	42704000	22879000	11514000	9828000	1686500	-
Q9P2X0	Dolichol-phosphate mannosyltransferase subunit 3	DPM3	1	2	2	2	23.9	10.094	92	0	8.9239	1.0403	0.920132	412580000	236200000	176380000	137590000	112970000	24629000	-
Q9P2W9	Syntaxin-18	STX18	1	7	5	4	28.7	38.673	335	0	14.676	1.0646	0.928505	53645000	26527000	27118000	64314000	54573000	9740700	-
Q9P2W1	Homologous-pairing protein 2 homolog	PSMC3IP	1	4	2	2	25.8	24.906	217	0	12.539	1.2342	0.487163	41578000	22818000	18760000	22797000	14682000	8114600	-
Q9P2T1	GMP reductase 2	GMPR2	2	14	10	10	55.5	37.874	348	0	33.12	1.1776	0.912242	619970000	322610000	297360000	272780000	229060000	43724000	-
Q9P2R7	Succinyl-CoA ligase [ADP-forming] subunit beta, mitochondrial	SUCLA2	1	19	16	17	54	50.317	463	0	117.74	0.96653	1.19763	1797700000	1043600000	754130000	1359500000	1143000000	216520000	-
Q9P2R3	Rabankyrin-5	ANKFY1	1	18	14	10	27.6	128.4	1169	0	73.049	0.91276	1.29293	586940000	354820000	232120000	217300000	178170000	39133000	-
Q9P2P6	StAR-related lipid transfer protein 9	STARD9	1	3	2	3	1	516.34	4700	0.0079702	1.6826	-	0.748111	81457000	50219000	31238000	115020000	97322000	17695000	-
Q9P2N6	KAT8 regulatory NSL complex subunit 3	KANSL3	1	1	1	1	1.8	95.991	904	0.00091042	2.8881	0.93271	-	5248500	2986800	2261700	2308600	2103500	205140	-
Q9P2N5	RNA-binding protein 27	RBM27	1	10	7	7	18.8	118.72	1060	0	40.128	0.74776	0.728863	134590000	94633000	39955000	77451000	63650000	13801000	-
Q9P2M7	Cingulin	CGN	1	22	11	21	22.4	136.38	1197	0	120.3	1.1455	1.33783	274630000	155490000	119140000	795650000	621100000	174550000	-
Q9P2K5	Myelin expression factor 2	MYEF2	1	19	15	12	52.8	64.121	600	0	87.456	0.76914	1.22237	816540000	570550000	245990000	449780000	377910000	71873000	-
Q9P2K3	REST corepressor 3	RCOR3	1	6	3	5	14.3	55.581	495	0.00018734	3.4474	-	-	0	0	0	9950700	9950700	0	-
Q9P2J5	Leucine--tRNA ligase, cytoplasmic	LARS	1	64	61	56	62.9	134.46	1176	0	323.31	1.05	1.11031	9174300000	4994600000	4179700000	4942800000	4146600000	796150000	-
Q9P2I0	Cleavage and polyadenylation specificity factor subunit 2	CPSF2	1	20	19	8	40.5	88.486	782	0	48.36	0.89198	0.539287	796090000	424320000	371770000	302940000	239880000	63066000	-
Q9P2G3	Kelch-like protein 14	KLHL14	1	12	6	11	28.5	70.713	628	0	35.609	1.6255	0.612895	193170000	83617000	109550000	160400000	125090000	35311000	-
Q9P2G1	Ankyrin repeat and IBR domain-containing protein 1	ANKIB1	1	1	1	0	1.6	122	1089	0.00055351	3.1213	-	-	7099800	4957900	2141800	0	0	0	-
Q9P2F8	Signal-induced proliferation-associated 1-like protein 2	SIPA1L2	1	3	1	2	3.4	190.44	1722	1	-2	-	-	69839000	61400000	8439400	122220000	120630000	1585600	-
Q9P2E9	Ribosome-binding protein 1	RRBP1	2	52	46	47	42.9	152.45	1410	0	323.31	1.1337	1.04985	7006500000	3865400000	3141100000	8527100000	7533100000	994000000	-
Q9P2D3	HEAT repeat-containing protein 5B	HEATR5B	1	12	5	11	10.1	224.3	2071	0	19.486	1.1834	0.253537	330460000	173920000	156540000	311870000	252340000	59532000	-
Q9P2D1;Q3L8U1	Chromodomain-helicase-DNA-binding protein 7;Chromodomain-helicase-DNA-binding protein 9	CHD7;CHD9	2	4	4	0	1.3	335.92	2997	0.00055473	3.1696	-	-	7947300	7151000	796330	0	0	0	-
Q9P2C4	Transmembrane protein 181	TMEM181	1	1	0	1	2.6	69.324	612	0.0063248	1.8063	-	-	0	0	0	21016000	17246000	3769600	-
Q9P2B4	CTTNBP2 N-terminal-like protein	CTTNBP2NL	1	4	2	2	8.5	70.157	639	0	7.7086	0.71815	1.14198	25359000	17019000	8340200	30285000	25618000	4667000	-
Q9P2B2	Prostaglandin F2 receptor negative regulator	PTGFRN	1	19	17	15	24.7	98.555	879	0	86.274	1.027	0.895496	852910000	429950000	422970000	605700000	434280000	171420000	-
Q9P289	Serine/threonine-protein kinase 26	STK26	1	15	15	10	49.3	46.528	416	0	26.609	0.83198	1.20495	452400000	278210000	174190000	113710000	101320000	12393000	-
Q9P287	BRCA2 and CDKN1A-interacting protein	BCCIP	1	13	12	13	58.6	35.979	314	0	179.56	1.1302	0.873057	2450800000	1481900000	968880000	1462900000	1266500000	196380000	-
Q9P275	Ubiquitin carboxyl-terminal hydrolase 36	USP36	1	2	2	0	2.8	122.91	1123	0	5.0818	0.89542	-	17920000	12031000	5889000	0	0	0	-
Q9P270	SLAIN motif-containing protein 2	SLAIN2	1	6	6	0	18.2	62.543	581	0	86.088	0.3894	-	86459000	69928000	16531000	0	0	0	-
Q9P265	Disco-interacting protein 2 homolog B	DIP2B	1	17	14	10	16.1	171.49	1576	0	62.54	0.9051	0.980969	364840000	241910000	122940000	135190000	111890000	23299000	-
Q9P260	LisH domain and HEAT repeat-containing protein KIAA1468	KIAA1468	1	14	8	11	21.8	134.63	1216	0	17.592	0.92337	0.991277	159490000	95527000	63961000	105030000	88331000	16697000	-
Q9P258	Protein RCC2	RCC2	1	28	27	27	66.7	56.084	522	0	323.31	1.0677	1.11917	14978000000	8615100000	6362900000	7494300000	6657200000	837120000	-
Q9P253	Vacuolar protein sorting-associated protein 18 homolog	VPS18	1	4	4	2	6.9	110.18	973	0	8.6548	0.90251	1.12298	81811000	52426000	29385000	40521000	31483000	9037600	-
Q9P219	Protein Daple	CCDC88C	1	3	2	2	2	228.23	2028	0	13.28	1.2773	1.11403	15577000	8537200	7040000	16826000	14754000	2071600	-
Q9P206	Uncharacterized protein KIAA1522	KIAA1522	1	3	2	1	4	107.09	1035	0.0033124	2.1248	-	-	2452500	1858300	594180	40379000	36643000	3736100	-
Q9P1Z2	Calcium-binding and coiled-coil domain-containing protein 1	CALCOCO1	1	3	1	3	6.1	77.335	691	0	10.043	-	-	6003500	3084300	2919200	8358500	8358500	0	-
Q9P1Y6	PHD and RING finger domain-containing protein 1	PHRF1	1	2	2	0	2.4	178.66	1649	0	7.7006	0.18117	-	25190000	22275000	2915300	0	0	0	-
Q9P1Y5	Calmodulin-regulated spectrin-associated protein 3	CAMSAP3	1	7	6	3	14.8	134.75	1249	0	15.488	0.57406	0.682361	70462000	47413000	23049000	18336000	16515000	1821400	-
Q9P1U0	DNA-directed RNA polymerase I subunit RPA12	ZNRD1	1	2	0	2	23.8	13.904	126	0.00018706	3.416	-	0.51878	0	0	0	13902000	11372000	2529400	-
Q9P1F3	Costars family protein ABRACL	ABRACL	1	5	5	5	70.4	9.0564	81	0	54.957	0.91815	1.0886	2718100000	1616900000	1101200000	2161400000	1894600000	266860000	-
Q9P0W2	SWI/SNF-related matrix-associated actin-dependent regulator of chromatin subfamily E member 1-related	HMG20B	1	4	4	0	24.6	35.812	317	0	5.8954	0.93628	-	23606000	17931000	5675000	0	0	0	-
Q9P0V9	Septin-10	sep-10	1	7	6	2	28	52.592	454	0	14.019	0.86248	-	166560000	99205000	67351000	16782000	14525000	2256400	-
Q9P0U3	Sentrin-specific protease 1	SENP1	1	3	2	2	6.5	73.48	644	0	4.0046	1.1971	-	23831000	14094000	9736800	10422000	9470600	951500	-
Q9P0U1	Mitochondrial import receptor subunit TOM7 homolog	TOMM7	1	5	5	4	69.1	6.2484	55	0	13.043	1.1415	0.756487	284290000	158540000	125760000	140510000	102430000	38083000	-
Q9P0T7	Transmembrane protein 9	TMEM9	1	2	1	2	14.2	20.574	183	0.00055412	3.1519	0.78731	0.968804	21571000	13384000	8187300	26744000	23736000	3008300	-
Q9P0S9	Transmembrane protein 14C	TMEM14C	1	4	4	3	77.7	11.564	112	0	27.633	0.98623	0.755572	363980000	217640000	146340000	221250000	189310000	31946000	-
Q9P0S3;Q53FV1	ORM1-like protein 1;ORM1-like protein 2	ORMDL1;ORMDL2	2	1	1	1	9.8	17.371	153	0	56.423	2.6241	0.0779059	148520000	53710000	94814000	107500000	41486000	66014000	-
Q9P0S2	Cytochrome c oxidase assembly protein COX16 homolog, mitochondrial	COX16	1	1	0	1	13.2	12.293	106	0.0017775	2.4719	-	-	0	0	0	18395000	15497000	2898300	-
Q9P0R6	GSK3-beta interaction protein	GSKIP	1	4	3	4	56.1	15.648	139	0	19.513	0.99927	0.82447	134740000	78034000	56711000	111530000	97633000	13892000	-
Q9P0P8	Uncharacterized protein C6orf203	C6orf203	1	1	1	1	9.2	27.941	240	0	16.489	-	-	38607000	19861000	18745000	49080000	45419000	3660400	-
Q9P0P0	E3 ubiquitin-protein ligase RNF181	RNF181	1	2	1	1	22.2	17.909	153	0.009617	1.6195	-	-	8477300	3043700	5433600	2847000	2847000	0	-
Q9P0M9	39S ribosomal protein L27, mitochondrial	MRPL27	1	6	5	4	43.2	16.073	148	0	17.693	0.95739	0.927816	321550000	185940000	135620000	128640000	108060000	20580000	-
Q9P0M6	Core histone macro-H2A.2	H2AFY2	1	10	7	10	32.8	40.058	372	0	35.725	2.3954	0.94509	93916000	40021000	53895000	535030000	402690000	132340000	-
Q9P0L0	Vesicle-associated membrane protein-associated protein A	VAPA	1	20	17	20	75.1	27.893	249	0	111.52	1.0315	1.13293	4632800000	2670800000	1961900000	4830300000	4306200000	524080000	-
Q9P0K8	Forkhead box protein J2	FOXJ2	1	3	3	1	9.2	62.394	574	0	12.505	-	-	13737000	13330000	406990	3145600	3145600	0	-
Q9P0K7	Ankycorbin	RAI14	1	10	3	10	12.1	110.04	980	0	35.338	1.1482	0.576469	62143000	34921000	27222000	228940000	182570000	46369000	-
Q9P0J7	E3 ubiquitin-protein ligase KCMF1	KCMF1	1	7	7	3	38.6	41.945	381	0	28.501	0.55581	1.67437	297120000	216540000	80578000	29080000	24013000	5066900	-
Q9P0J1	[Pyruvate dehydrogenase [acetyl-transferring]]-phosphatase 1, mitochondrial	PDP1	1	7	4	6	21.4	61.053	537	0	18.311	1.0059	0.657505	84518000	48531000	35987000	68577000	59419000	9157500	-
Q9P0J0	NADH dehydrogenase [ubiquinone] 1 alpha subcomplex subunit 13	NDUFA13	1	9	9	7	61.8	16.698	144	0	55.987	0.99392	1.33903	1298000000	753370000	544670000	740800000	666800000	74004000	-
Q9P0I2	ER membrane protein complex subunit 3	EMC3	1	5	4	5	31.8	29.952	261	0	62.832	0.80882	0.693674	100380000	59917000	40467000	98126000	64116000	34009000	-
Q9P086	Mediator of RNA polymerase II transcription subunit 11	MED11	1	3	1	2	49.6	13.129	117	0	9.6083	-	0.856825	17059000	10897000	6162400	18162000	16342000	1819900	-
Q9P035	Very-long-chain (3R)-3-hydroxyacyl-CoA dehydratase 3	HACD3	1	10	9	9	33.4	43.159	362	0	75.722	0.8447	0.889759	2390200000	1470000000	920150000	1256000000	1088200000	167730000	-
Q9P032	NADH dehydrogenase [ubiquinone] 1 alpha subcomplex assembly factor 4	NDUFAF4	1	3	2	3	18.9	20.266	175	0	9.3305	0.9692	0.869641	124160000	73809000	50347000	109700000	98400000	11300000	-
Q9P031	Thyroid transcription factor 1-associated protein 26	CCDC59	1	3	3	0	13.7	28.669	241	0	9.5397	1.1002	-	125350000	57610000	67744000	0	0	0	-
Q9P016	Thymocyte nuclear protein 1	THYN1	1	12	10	11	51.6	25.697	225	0	37.563	0.95481	1.07	1127100000	734610000	392510000	647150000	554460000	92692000	-
Q9P015	39S ribosomal protein L15, mitochondrial	MRPL15	1	13	9	11	61.5	33.419	296	0	33.214	0.93626	0.592979	490640000	281540000	209100000	381580000	260250000	121330000	-
Q9P013	Spliceosome-associated protein CWC15 homolog	CWC15	1	4	4	0	24.5	26.624	229	0	14.844	0.37009	-	141800000	117910000	23889000	0	0	0	-
Q9P003	Protein cornichon homolog 4	CNIH4	1	1	1	1	14.4	16.093	139	0	4.1635	-	0.43122	9346100	5976600	3369600	102470000	78774000	23699000	-
Q9P000	COMM domain-containing protein 9	COMMD9	1	8	5	8	65.2	21.819	198	0	82.225	0.84811	0.855139	363280000	235140000	128140000	310360000	275460000	34907000	-
Q9NZZ3	Charged multivesicular body protein 5	CHMP5	1	7	6	5	42	24.57	219	0	95.297	0.82386	0.708366	1037200000	633580000	403600000	1305000000	1137500000	167560000	-
Q9NZW5	MAGUK p55 subfamily member 6	MPP6	1	7	6	3	15.4	61.116	540	0	7.2147	0.94088	0.653424	104120000	57228000	46891000	48230000	37626000	10604000	-
Q9NZT2	Opioid growth factor receptor	OGFR	1	5	4	1	12.1	73.324	677	0	9.8084	0.65151	-	35413000	24762000	10651000	4000000	4000000	0	-
Q9NZQ3	NCK-interacting protein with SH3 domain	NCKIPSD	1	4	3	3	6.9	78.959	722	0	9.5279	1.3801	3.67255	38813000	21035000	17777000	22317000	19481000	2836300	-
Q9NZN8	CCR4-NOT transcription complex subunit 2	CNOT2	1	11	10	6	46.5	59.737	540	0	31.452	0.98441	0.659457	383570000	261270000	122300000	192340000	171930000	20403000	-
Q9NZN5	Rho guanine nucleotide exchange factor 12	ARHGEF12	1	10	6	6	11.5	173.23	1544	0	41.015	0.58373	0.755458	83628000	56809000	26819000	54270000	45135000	9134600	-
Q9NZM5	Glioma tumor suppressor candidate region gene 2 protein	GLTSCR2	1	4	3	1	18.8	54.389	478	0	14.379	0.64573	-	307920000	50189000	257730000	71437000	53973000	17464000	-
Q9NZM3	Intersectin-2	ITSN2	1	7	1	7	4.9	193.46	1697	0	10.295	-	0.68334	3218100	1814800	1403300	42703000	36315000	6387900	-
Q9NZM1	Myoferlin	MYOF	2	85	61	74	54.1	234.71	2061	0	323.31	2.5646	2.3423	4732700000	2153500000	2579300000	4211600000	3790400000	421240000	Upregulated
Q9NZL9	Methionine adenosyltransferase 2 subunit beta	MAT2B	1	14	12	13	67.4	37.551	334	0	103.04	0.85385	0.918527	1278000000	756870000	521150000	766690000	658910000	107780000	-
Q9NZL4	Hsp70-binding protein 1	HSPBP1	1	15	15	11	64.9	39.302	359	0	90.24	0.93698	1.14291	743720000	435290000	308430000	285030000	240220000	44809000	-
Q9NZJ7	Mitochondrial carrier homolog 1	MTCH1	1	4	3	3	15.9	41.544	389	0	8.8325	0.75887	0.620617	114550000	87267000	27285000	50866000	44583000	6283100	-
Q9NZI7	Upstream-binding protein 1	UBP1	1	5	3	3	14.6	60.49	540	0	12.426	0.6298	1.15558	38592000	26203000	12389000	19203000	16454000	2749200	-
Q9NZD8	Maspardin	SPG21	1	3	1	3	12.7	34.96	308	0	12.517	-	0.674582	10893000	6015600	4877500	15224000	12720000	2503600	-
Q9NZD2	Glycolipid transfer protein	GLTP	1	5	2	4	37.3	23.85	209	0	16.261	0.98928	2.00799	84573000	50536000	34037000	36384000	31511000	4873400	-
Q9NZB2	Constitutive coactivator of PPAR-gamma-like protein 1	FAM120A	2	35	27	26	49.6	121.89	1118	0	220.06	0.79943	1.1531	1813400000	1194600000	618860000	839630000	725270000	114350000	-
Q9NZA1	Chloride intracellular channel protein 5	CLIC5	1	2	2	1	5.9	46.502	410	0.00090893	2.8582	-	-	12189000	5571600	6617000	0	0	0	-
Q9NZ72	Stathmin-3	STMN3	1	1	1	0	5	21.017	180	1	-2	-	-	0	0	0	0	0	0	-
Q9NZ63	Uncharacterized protein C9orf78	C9orf78	1	2	2	0	12.1	33.688	289	0.0063291	1.8155	0.71521	-	22890000	14746000	8143300	0	0	0	-
Q9NZ52	ADP-ribosylation factor-binding protein GGA3	GGA3	1	7	3	6	16.3	78.314	723	0	12.237	0.67272	0.904568	32254000	18324000	13930000	44349000	39545000	4804600	-
Q9NZ45	CDGSH iron-sulfur domain-containing protein 1	CISD1	1	5	4	5	44.4	12.199	108	0	145.47	1.3231	1.31473	1288900000	640920000	647950000	833320000	723570000	109750000	-
Q9NZ43	Vesicle transport protein USE1	USE1	1	2	1	1	6.6	29.371	259	0.0096154	1.6187	-	-	0	0	0	11225000	9978900	1245700	-
Q9NZ32	Actin-related protein 10	ACTR10	1	11	6	10	42	46.306	417	0	46.263	0.91107	0.810241	184980000	109860000	75125000	149410000	128330000	21085000	-
Q9NZ09	Ubiquitin-associated protein 1	UBAP1	1	3	2	1	10.4	55.083	502	0	5.5371	-	-	13404000	10853000	2550800	3501500	2769000	732500	-
Q9NZ08	Endoplasmic reticulum aminopeptidase 1	ERAP1	1	4	3	3	5.7	107.23	941	0	8.5281	0.72155	0.600817	36948000	21977000	14971000	23956000	19083000	4873300	-
Q9NZ01	Very-long-chain enoyl-CoA reductase	TECR	1	11	9	10	27.9	36.034	308	0	38.982	0.95057	1.12794	1560600000	930370000	630230000	1475500000	1320100000	155410000	-
Q9NYZ1;Q96ET8	Golgi apparatus membrane protein TVP23 homolog B;Golgi apparatus membrane protein TVP23 homolog C	TVP23B;TVP23C	2	2	2	1	19	23.576	205	0	10.932	0.69931	-	80953000	49239000	31714000	33411000	32044000	1367000	-
Q9NYY8	FAST kinase domain-containing protein 2	FASTKD2	1	5	5	0	10.1	81.462	710	0	12.024	1.1002	-	75789000	40276000	35513000	0	0	0	-
Q9NYV4	Cyclin-dependent kinase 12	CDK12	7	8	7	5	10.4	164.15	1490	0	20.227	0.83881	0.714133	107700000	73296000	34401000	54990000	45835000	9154500	-
Q9NYU2	UDP-glucose:glycoprotein glucosyltransferase 1	UGGT1	1	58	54	48	58.7	177.19	1555	0	323.31	0.87766	1.04002	4223200000	2545100000	1678100000	2154500000	1829600000	324860000	-
Q9NYT0	Pleckstrin-2	PLEK2	1	3	3	1	18.4	39.97	353	0	13.102	0.71453	-	38999000	27541000	11458000	4588400	3526000	1062400	-
Q9NYR9	NF-kappa-B inhibitor-interacting Ras-like protein 2	NKIRAS2	1	2	1	2	12	21.508	191	0.0016051	2.522	-	-	7167000	3956900	3210000	14051000	13202000	849090	-
Q9NYQ8	Protocadherin Fat 2	FAT2	1	2	2	1	1	479.31	4349	0.0041602	2.045	0.22399	-	265170000	233790000	31379000	3528100	2941900	586260	-
Q9NYQ6	Cadherin EGF LAG seven-pass G-type receptor 1	CELSR1	1	3	2	1	1.3	329.48	3014	0	5.5007	0.14889	-	22880000	20794000	2085100	0	0	0	-
Q9NYP7	Elongation of very long chain fatty acids protein 5	ELOVL5	1	1	1	1	4.3	35.293	299	0	7.1183	1.28	0.717206	158430000	81600000	76831000	80322000	68918000	11404000	-
Q9NYM9	BET1-like protein	BET1L	1	1	1	1	13.5	12.388	111	0	4.3372	0.71296	-	39053000	25274000	13779000	6030400	6030400	0	-
Q9NYL9	Tropomodulin-3	TMOD3	1	22	21	21	75.3	39.594	352	0	154.36	0.76441	1.20168	1664400000	1051600000	612880000	1089000000	903300000	185690000	-
Q9NYL4	Peptidyl-prolyl cis-trans isomerase FKBP11	FKBP11	1	3	2	2	30.8	22.18	201	0	7.7273	0.92243	0.575043	97287000	57284000	40003000	47523000	42515000	5007300	-
Q9NYK5	39S ribosomal protein L39, mitochondrial	MRPL39	1	12	11	7	42.9	38.711	338	0	29.288	1.0379	0.950029	2832200000	279160000	2553100000	198550000	170020000	28529000	-
Q9NYH9	U3 small nucleolar RNA-associated protein 6 homolog	UTP6	1	8	5	6	13.7	70.193	597	0	25.36	1.5116	1.80015	80129000	40342000	39786000	86331000	69562000	16769000	Upregulated
Q9NYF8	Bcl-2-associated transcription factor 1	BCLAF1	1	33	30	18	37.6	106.12	920	0	248.66	0.48849	1.24623	3757500000	2750500000	1007000000	1789200000	1604900000	184320000	-
Q9NYF3	Protein FAM53C	FAM53C	1	1	1	0	2.8	43.091	392	0.00037216	3.297	-	-	5916500	4418600	1497900	0	0	0	-
Q9NYB9	Abl interactor 2	ABI2	1	7	7	5	16.8	55.663	513	0	11.491	0.3351	-	74368000	55874000	18495000	7360800	6362100	998730	-
Q9NYB0	Telomeric repeat-binding factor 2-interacting protein 1	TERF2IP	1	18	16	13	51.9	44.259	399	0	117.13	0.81709	0.830082	487600000	316910000	170680000	686230000	507030000	179190000	-
Q9NY93	Probable ATP-dependent RNA helicase DDX56	DDX56	1	12	11	8	27.1	61.589	547	0	50.627	1.0904	0.732815	423980000	242730000	181250000	222030000	189790000	32241000	-
Q9NY61	Protein AATF	AATF	1	8	6	6	23	63.132	560	0	52.756	1.2006	0.779666	140670000	81644000	59024000	172060000	125150000	46909000	-
Q9NY35	Claudin domain-containing protein 1	CLDND1	1	1	1	1	5.5	28.603	253	0	7.6877	-	-	19100000	12445000	6655400	13915000	12718000	1196300	-
Q9NY33	Dipeptidyl peptidase 3	DPP3	1	27	20	23	57.7	82.588	737	0	249.01	1.053	1.16671	1522100000	873560000	648560000	876770000	715410000	161360000	-
Q9NY27	Serine/threonine-protein phosphatase 4 regulatory subunit 2	PPP4R2	1	17	14	12	66.9	46.898	417	0	114.71	0.56251	0.616257	624350000	421060000	203290000	358820000	277060000	81759000	Donwregulated
Q9NY12	H/ACA ribonucleoprotein complex subunit 1	GAR1	1	6	5	5	32.3	22.348	217	0	32.701	1.1991	0.643459	1202600000	629630000	572940000	659740000	550090000	109650000	-
Q9NXX6	Non-structural mainte-ce of chromosomes element 4 homolog A	NSMCE4A	2	4	2	3	20.8	44.301	385	0	22.798	-	1.59076	11481000	7819700	3661000	27268000	24969000	2298400	-
Q9NXW9	Alpha-ketoglutarate-dependent dioxygenase alkB homolog 4	ALKBH4	1	2	1	1	8.6	33.837	302	0.00018793	3.4818	-	-	6407700	3774700	2633000	13470000	10689000	2781700	-
Q9NXW2	DnaJ homolog subfamily B member 12	DNAJB12	1	6	4	6	22.4	41.859	375	0	17.49	0.892	0.727379	82765000	43220000	39545000	88892000	71685000	17207000	-
Q9NXV6	CDKN2A-interacting protein	CDKN2AIP	1	14	11	10	36.9	61.124	580	0	112	0.86357	0.915332	417710000	260230000	157480000	257490000	223150000	34342000	-
Q9NXV2	BTB/POZ domain-containing protein KCTD5	KCTD5	1	1	1	0	5.1	26.092	234	0.005332	1.9122	-	-	13588000	9065300	4522900	0	0	0	-
Q9NXR7	BRCA1-A complex subunit BRE	BRE	1	4	4	1	13.3	43.551	383	0	3.908	0.72504	-	57683000	39420000	18263000	3888200	3888200	0	-
Q9NXR1	Nuclear distribution protein nudE homolog 1	NDE1	1	6	4	6	25.7	37.72	335	0	34.152	0.80239	1.12863	90706000	52455000	38251000	107870000	98041000	9827800	-
Q9NXN4	Ganglioside-induced differentiation-associated protein 2	GDAP2	1	3	2	2	11.3	56.224	497	0	5.4	-	-	15504000	12807000	2696500	10254000	8332600	1921600	-
Q9NXK8	F-box/LRR-repeat protein 12	FBXL12	1	3	2	1	15.6	37.026	326	0	6.4256	0.85245	-	26640000	17968000	8671600	2785300	2252600	532670	-
Q9NXJ5	Pyroglutamyl-peptidase 1	PGPEP1	1	2	2	1	18.7	23.138	209	0	6.606	1.2509	0.655136	54364000	31442000	22922000	21135000	17451000	3683600	-
Q9NXH9	tRNA (guanine(26)-N(2))-dimethyltransferase	TRMT1	1	12	10	9	31.6	72.233	659	0	44.472	1.2342	0.702593	500330000	260610000	239730000	387250000	312250000	75002000	-
Q9NXG6	Transmembrane prolyl 4-hydroxylase	P4HTM	1	3	2	2	10.4	56.66	502	0	11.493	0.56876	0.772559	22557000	15592000	6965700	11284000	8878500	2406000	-
Q9NXG2	THUMP domain-containing protein 1	THUMPD1	1	23	20	17	80.7	39.315	353	0	209.02	0.79968	0.792581	2594400000	1621000000	973400000	802070000	636220000	165850000	-
Q9NXF7	DDB1- and CUL4-associated factor 16	DCAF16	1	2	2	2	12.5	24.193	216	0	6.7846	0.81743	0.496648	43105000	27605000	15500000	47560000	36995000	10565000	-
Q9NXF1	Testis-expressed sequence 10 protein	TEX10	1	15	12	9	26.5	105.67	929	0	85.889	0.84482	0.426894	331770000	192660000	139110000	178370000	142870000	35498000	-
Q9NXE4	Sphingomyelin phosphodiesterase 4	SMPD4	1	11	9	6	18.8	97.809	866	0	27.217	1.0286	0.588166	581930000	331780000	250150000	89150000	72896000	16255000	-
Q9NXC5	WD repeat-containing protein mio	MIOS	1	1	0	1	2.5	98.583	875	0.0016037	2.5064	-	-	0	0	0	11646000	11070000	576210	-
Q9NXA8	NAD-dependent protein deacylase sirtuin-5, mitochondrial	SIRT5	1	3	3	2	14.5	33.881	310	0	19.926	1.2206	0.187112	37021000	21680000	15341000	116720000	42359000	74364000	-
Q9NX76	CKLF-like MARVEL transmembrane domain-containing protein 6	CMTM6	1	2	2	2	15.8	20.419	183	0	18.854	-	-	10602000	8075200	2526900	8837700	8837700	0	-
Q9NX70	Mediator of RNA polymerase II transcription subunit 29	MED29	1	2	1	2	15.5	21.073	200	0	16.676	0.8431	0.984349	35984000	21864000	14120000	71966000	63301000	8665500	-
Q9NX63	MICOS complex subunit MIC19	CHCHD3	1	8	8	6	29.1	26.152	227	0	97.782	0.84895	0.976562	2004600000	1216900000	787720000	1379300000	1247800000	131470000	-
Q9NX62	Inositol monophosphatase 3	IMPAD1	1	11	10	11	44.3	38.681	359	0	67.476	0.98767	1.39839	717030000	411630000	305390000	441150000	376910000	64242000	-
Q9NX61	Transmembrane protein 161A	TMEM161A	1	4	4	3	13.4	53.601	479	0	9.5813	0.9863	0.652614	94739000	56114000	38626000	54125000	40279000	13845000	-
Q9NX58	Cell growth-regulating nucleolar protein	LYAR	1	19	18	16	55.1	43.614	379	0	131.66	1.0907	1.25775	2105400000	1133900000	971570000	2025900000	1778600000	247310000	-
Q9NX55	Huntingtin-interacting protein K	HYPK	1	6	5	5	51.9	14.665	129	0	133.63	0.77801	1.22199	139860000	87008000	52853000	588740000	422310000	166430000	-
Q9NX47	E3 ubiquitin-protein ligase MARCH5	MARCH5	1	4	4	2	19.4	31.231	278	0	5.3659	1.0631	1.62375	136010000	72496000	63511000	26849000	23132000	3716800	-
Q9NX46	Poly(ADP-ribose) glycohydrolase ARH3	ADPRHL2	1	13	9	11	60.6	38.946	363	0	83.222	1.0767	1.30724	670970000	382180000	288790000	561590000	475110000	86487000	-
Q9NX40	OCIA domain-containing protein 1	OCIAD1	1	14	13	12	54.3	27.626	245	0	58.649	0.62805	1.04564	1536100000	1107200000	428880000	925740000	780360000	145390000	-
Q9NX24	H/ACA ribonucleoprotein complex subunit 2	NHP2	1	6	5	6	68.6	17.201	153	0	87.313	0.7632	1.30291	881900000	600200000	281700000	804200000	727080000	77123000	-
Q9NX20	39S ribosomal protein L16, mitochondrial	MRPL16	1	5	4	3	25.9	28.449	251	0	9.1654	0.818	0.293186	186890000	122350000	64538000	110120000	87829000	22293000	-
Q9NX14	NADH dehydrogenase [ubiquinone] 1 beta subcomplex subunit 11, mitochondrial	NDUFB11	1	5	4	4	50.3	17.316	153	0	20.188	0.78049	0.992063	236560000	156740000	79820000	289940000	260470000	29468000	-
Q9NX08	COMM domain-containing protein 8	COMMD8	1	9	5	8	68.3	21.09	183	0	22.471	0.96096	0.618659	189120000	116760000	72364000	220210000	179610000	40597000	-
Q9NX07	tRNA selenocysteine 1-associated protein 1	TRNAU1AP	1	2	1	1	11.5	32.498	287	0	4.4482	0.71508	-	8320600	5140700	3179900	7262000	7262000	0	-
Q9NX05	Constitutive coactivator of PPAR-gamma-like protein 2	FAM120C	1	2	2	2	2.3	120.59	1096	0	3.7	1.0495	0.679995	224070000	120030000	104040000	85571000	75310000	10260000	-
Q9NX04	Uncharacterized protein C1orf109	C1orf109	1	1	1	1	11.3	23.373	203	0.00090678	2.8149	-	-	4257300	2366000	1891300	9823200	7874100	1949100	-
Q9NX00	Transmembrane protein 160	TMEM160	1	2	1	1	11.2	19.657	188	0.0026233	2.1934	-	-	0	0	0	4578400	4578400	0	-
Q9NWZ3	Interleukin-1 receptor-associated kinase 4	IRAK4	1	8	5	4	21.5	51.529	460	0	10.373	1.3669	0.497909	104450000	36543000	67911000	25076000	21719000	3356700	-
Q9NWY4	UPF0609 protein C4orf27	C4orf27	2	10	4	8	39.3	39.436	346	0	17.68	0.98846	0.630438	120420000	70211000	50205000	96291000	79358000	16933000	-
Q9NWW5	Ceroid-lipofuscinosis neuronal protein 6	CLN6	1	3	2	1	17	35.919	311	0	6.0527	0.62522	-	39255000	27970000	11285000	8359800	7040200	1319600	-
Q9NWV8	BRISC and BRCA1-A complex member 1	BABAM1	1	5	5	2	24	36.56	329	0	42.945	0.85853	-	124940000	101210000	23731000	14578000	11972000	2605800	-
Q9NWV4	UPF0587 protein C1orf123	C1orf123	1	6	5	5	65	18.048	160	0	24.66	0.92304	0.827952	621580000	374900000	246680000	532190000	472340000	59850000	-
Q9NWU5	39S ribosomal protein L22, mitochondrial	MRPL22	1	5	4	3	30.1	23.64	206	0	17.549	0.94226	0.292809	222270000	131560000	90714000	138790000	82617000	56176000	-
Q9NWU2	Glucose-induced degradation protein 8 homolog	GID8	1	9	5	9	59.6	26.748	228	0	73.839	0.96316	1.02445	203960000	126700000	77267000	331010000	290130000	40876000	-
Q9NWU1	3-oxoacyl-[acyl-carrier-protein] synthase, mitochondrial	OXSM	1	7	3	6	32.5	48.842	459	0	33.553	1.1551	0.525928	65364000	33650000	31714000	85790000	66463000	19327000	-
Q9NWT8	Aurora kinase A-interacting protein	AURKAIP1	1	1	1	1	5	22.354	199	0.0046705	2.0048	-	-	0	0	0	54174000	34924000	19250000	-
Q9NWT6	Hypoxia-inducible factor 1-alpha inhibitor	HIF1AN	1	5	3	3	25.8	40.285	349	0	37.094	0.82157	0.963298	82739000	53712000	29026000	83035000	72205000	10830000	-
Q9NWT1	p21-activated protein kinase-interacting protein 1	PAK1IP1	1	8	5	5	26.5	43.963	392	0	17.551	1.0058	0.601468	164970000	93537000	71431000	98310000	80633000	17677000	-
Q9NWS8	Required for meiotic nuclear division protein 1 homolog	RMND1	1	3	2	2	8.9	51.603	449	0	6.4452	0.80851	0.569866	36938000	21734000	15204000	13626000	11858000	1768000	-
Q9NWS6	Protein FAM118A	FAM118A	1	1	0	1	3.9	40.269	357	0.0034819	2.1083	-	-	0	0	0	5565300	4748500	816810	-
Q9NWS0	PIH1 domain-containing protein 1	PIH1D1	1	12	11	12	76.2	32.363	290	0	69.233	1.0052	1.23131	382030000	236730000	145300000	664730000	462310000	202420000	-
Q9NWM8	Peptidyl-prolyl cis-trans isomerase FKBP14	FKBP14	1	4	4	3	27.5	24.171	211	0	52.425	1.0868	0.53396	108920000	61201000	47716000	108520000	88440000	20081000	-
Q9NWK9	Box C/D snoRNA protein 1	ZNHIT6	1	1	1	0	2.1	53.918	470	0.0024574	2.2411	-	-	6098600	5328400	770190	0	0	0	-
Q9NWH9	SAFB-like transcription modulator	SLTM	1	12	12	8	12.4	117.15	1034	0	131.26	1.0965	0.919456	664940000	430050000	234880000	530760000	464550000	66211000	-
Q9NWB6	Arginine and glutamate-rich protein 1	ARGLU1	1	6	4	6	14.7	33.216	273	0	10.825	0.72307	1.5149	523810000	344520000	179290000	587350000	537740000	49614000	-
Q9NWB1;O43251;A6NFN3	RNA binding protein fox-1 homolog 1;RNA binding protein fox-1 homolog 2;RNA binding protein fox-1 homolog 3	RBFOX1;RBFOX2;RBFOX3	3	5	5	5	14.4	42.784	397	0	15.41	0.93171	0.870019	112770000	55712000	57055000	208700000	184120000	24586000	-
Q9NWA0	Mediator of RNA polymerase II transcription subunit 9	MED9	1	2	0	2	28.1	16.403	146	0	9.7831	-	1.28969	0	0	0	59937000	52789000	7147400	-
Q9NW97	Transmembrane protein 51	TMEM51	1	2	1	1	19.4	27.759	253	0	3.7629	-	-	9486500	6913600	2572900	19041000	17075000	1966000	-
Q9NW82	WD repeat-containing protein 70	WDR70	1	7	7	1	13.8	73.2	654	0	41.535	0.77125	1.23016	147100000	103500000	43606000	71667000	64467000	7200400	-
Q9NW75	G patch domain-containing protein 2	GPATCH2	1	4	4	1	8.3	58.943	528	0	7.654	1.0199	-	34658000	23329000	11329000	6185500	5646900	538600	-
Q9NW68	BSD domain-containing protein 1	BSDC1	1	1	0	1	4.4	47.163	430	0	3.7654	-	-	0	0	0	8757400	6337000	2420400	-
Q9NW64	Pre-mRNA-splicing factor RBM22	RBM22	1	12	11	8	36.4	46.895	420	0	72.614	1.1593	0.637877	471730000	259940000	211790000	312390000	256430000	55963000	-
Q9NW15	Anoctamin-10	ANO10	1	2	2	1	6.1	76.328	660	0.00018954	3.6396	0.81372	-	81979000	53510000	28469000	7528200	7528200	0	-
Q9NW13	RNA-binding protein 28	RBM28	1	17	13	11	27	85.737	759	0	55.577	1.1932	0.606833	464010000	251820000	212200000	298150000	251850000	46300000	-
Q9NW08	DNA-directed RNA polymerase III subunit RPC2	POLR3B	1	3	2	1	4.9	127.78	1133	0.00018854	3.5501	0.92375	-	11559000	8656600	2902600	12616000	10001000	2615300	-
Q9NW07	Zinc finger protein 358	ZNF358	1	2	2	1	8.6	59.286	568	0.00018695	3.4042	-	-	5955600	4756200	1199400	0	0	0	-
Q9NVZ3	Adaptin ear-binding coat-associated protein 2	NECAP2	1	3	3	1	21.3	28.338	263	0	18.101	0.74373	-	59767000	36561000	23206000	8424300	8424300	0	-
Q9NVX7	Kelch repeat and BTB domain-containing protein 4	KBTBD4	1	6	6	1	20.1	58.143	518	0	12.793	0.83353	-	44686000	31805000	12881000	7206300	7206300	0	-
Q9NVX2	Notchless protein homolog 1	NLE1	1	9	4	6	32.2	53.32	485	0	9.5017	0.95187	0.605107	539960000	90780000	449180000	56277000	45919000	10358000	-
Q9NVX0	HAUS augmin-like complex subunit 2	HAUS2	1	1	1	1	7.2	26.933	235	0	3.7812	0.85388	0.81586	21022000	12860000	8162100	17809000	14355000	3454000	-
Q9NVV5	Androgen-induced gene 1 protein	AIG1	1	2	1	2	17.1	28.222	245	0.00018801	3.498	0.57575	0.424773	67833000	44501000	23332000	26025000	20816000	5208600	Donwregulated
Q9NVV4	Poly(A) RNA polymerase, mitochondrial	MTPAP	1	1	0	1	2.6	66.171	582	0.0019504	2.4315	-	-	0	0	0	3870000	3870000	0	-
Q9NVV0	Trimeric intracellular cation channel type B	TMEM38B	1	2	2	1	12.4	32.509	291	0	5.2649	0.77597	3.25193	36380000	23765000	12615000	13506000	10378000	3128600	-
Q9NVU7	Protein SDA1 homolog	SDAD1	1	4	3	1	10.8	79.87	687	0	4.1653	0.98647	-	96748000	56625000	40124000	6221700	5344200	877430	-
Q9NVU0	DNA-directed RNA polymerase III subunit RPC5	POLR3E	1	6	4	3	12.9	79.897	708	0	17.127	1.2633	2.24643	25515000	15509000	10006000	21858000	18867000	2991300	-
Q9NVT9	Armadillo repeat-containing protein 1	ARMC1	1	8	5	7	49.3	31.28	282	0	29.015	0.82507	0.877193	269170000	159110000	110060000	237230000	209550000	27686000	-
Q9NVS9	Pyridoxine-5-phosphate oxidase	PNPO	1	12	7	11	54.8	29.988	261	0	68.307	0.88983	1.21791	235810000	134380000	101420000	505790000	446930000	58860000	-
Q9NVS2	28S ribosomal protein S18a, mitochondrial	MRPS18A	1	4	4	3	24	22.184	196	0	6.0269	1.3095	1.17965	178790000	99955000	78839000	57069000	50354000	6714500	-
Q9NVR2	Integrator complex subunit 10	INTS10	1	3	3	1	5.8	82.235	710	0.001949	2.4279	1.0468	-	65679000	35585000	30094000	4401800	3163900	1237900	-
Q9NVP2	Histone chaperone ASF1B	ASF1B	1	6	4	6	61.4	22.433	202	0	28.356	0.51267	0.644538	95200000	70810000	24390000	135170000	113460000	21711000	Donwregulated
Q9NVP1	ATP-dependent RNA helicase DDX18	DDX18	1	28	20	24	53.3	75.406	670	0	220.12	1.2191	0.967586	2008500000	1073300000	935120000	1537600000	1310400000	227230000	-
Q9NVN8	Guanine nucleotide-binding protein-like 3-like protein	GNL3L	1	2	1	2	7	65.572	582	0	6.8473	-	1.10994	12444000	9631200	2812900	15282000	12312000	2970300	-
Q9NVM9	Protein asunder homolog	ASUN	1	16	15	11	29.2	80.224	706	0	38.192	0.92966	0.813537	430640000	246290000	184350000	267950000	196300000	71651000	-
Q9NVM6	DnaJ homolog subfamily C member 17	DNAJC17	1	7	5	5	32.9	34.687	304	0	70.653	0.83112	1.00841	413930000	248480000	165450000	258930000	228780000	30146000	-
Q9NVK5	FGFR1 oncogene partner 2	FGFR1OP2	1	2	1	2	9.1	29.426	253	0	4.5392	-	-	5491900	3301300	2190600	6232700	5435900	796850	-
Q9NVJ2	ADP-ribosylation factor-like protein 8B	ARL8B	1	7	6	6	45.7	21.539	186	0	5.5492	1.0697	-	56412000	33025000	23388000	74746000	64073000	10674000	-
Q9NVI7	ATPase family AAA domain-containing protein 3A	ATAD3A	2	25	22	25	47.6	71.368	634	0	241.54	0.97732	2.01406	2805000000	1683600000	1121400000	2207200000	1942600000	264620000	-
Q9NVI1	Fanconi anemia group I protein	FANCI	1	23	16	20	27.3	149.32	1328	0	55.947	1.0494	0.898796	342560000	197040000	145520000	388750000	268610000	120140000	-
Q9NVH6	Trimethyllysine dioxygenase, mitochondrial	TMLHE	1	2	0	2	6.2	49.517	421	0.0087986	1.6558	-	-	0	0	0	2391000	2391000	0	-
Q9NVH2	Integrator complex subunit 7	INTS7	1	9	5	6	11.5	106.83	962	0	19.513	0.5609	3.21295	188450000	165010000	23449000	592860000	575240000	17625000	-
Q9NVH1	DnaJ homolog subfamily C member 11	DNAJC11	1	12	9	10	33.5	63.277	559	0	80.929	1.0144	3.64405	862290000	571450000	290840000	516130000	425030000	91101000	-
Q9NVH0	Exonuclease 3-5 domain-containing protein 2	EXD2	1	16	15	10	40.3	70.352	621	0	76.46	0.84797	0.971628	404660000	226150000	178510000	189430000	163100000	26328000	-
Q9NVG8	TBC1 domain family member 13	TBC1D13	1	2	1	2	6.5	46.553	400	0.00073502	3.0518	0.96826	0.373539	124580000	73597000	50980000	64950000	52639000	12311000	-
Q9NVE7	Pantothenate kinase 4	PANK4	1	11	8	5	23.4	85.99	773	0	36.739	1.1356	0.487876	176690000	102370000	74324000	42176000	33410000	8766100	-
Q9NVD7	Alpha-parvin	PARVA	1	7	6	7	23.1	42.243	372	0	64.362	0.97622	0.871916	292560000	168910000	123650000	315330000	267670000	47659000	-
Q9NVC6	Mediator of RNA polymerase II transcription subunit 17	MED17	1	5	3	4	10.9	72.889	651	0	10.935	1.0277	0.935716	22170000	11800000	10370000	31884000	24895000	6988300	-
Q9NVA2	Septin-11	sep-11	1	20	18	19	59.2	49.398	429	0	287.76	0.74016	0.666533	3694600000	2371400000	1323200000	2804100000	2349900000	454230000	-
Q9NVA1	Ubiquinol-cytochrome-c reductase complex assembly factor 1	UQCC1	1	2	2	1	10.7	34.6	299	0	10.787	0.41815	-	96842000	82017000	14826000	30443000	9899900	20543000	-
Q9NV96	Cell cycle control protein 50A	TMEM30A	1	5	4	3	18.8	40.683	361	0	13.823	1.1159	0.671637	183280000	89918000	93362000	58451000	48991000	9460100	-
Q9NV88	Integrator complex subunit 9	INTS9	1	5	4	4	15.3	73.814	658	0	9.4405	0.77558	0.88129	83273000	51358000	31915000	36160000	32030000	4129300	-
Q9NV72;P0CJ79	Zinc finger protein 701;Zinc finger protein 888	ZNF701;ZNF888	2	4	3	4	7.3	60.902	531	0	4.6304	0.82447	1.43724	70795000	45682000	25113000	89646000	76351000	13295000	-
Q9NV70	Exocyst complex component 1	EXOC1	1	20	10	19	34.2	101.98	894	0	70.969	1.1205	1.17483	374280000	222410000	151870000	447030000	340150000	106880000	-
Q9NV56	MRG/MORF4L-binding protein	MRGBP	1	2	2	1	13.7	22.417	204	0	15.805	0.12424	1.09674	85299000	59324000	25975000	41206000	34784000	6422200	-
Q9NV35	Probable 8-oxo-dGTP diphosphatase NUDT15	NUDT15	1	3	2	3	25	18.609	164	0	10.642	1.0258	0.979624	123440000	71494000	51943000	88586000	76248000	12338000	-
Q9NV31	U3 small nucleolar ribonucleoprotein protein IMP3	IMP3	1	5	3	4	37	21.85	184	0	13.45	1.3672	1.33294	63955000	27491000	36464000	63244000	52492000	10752000	-
Q9NV06	DDB1- and CUL4-associated factor 13	DCAF13	1	5	4	3	15.3	51.402	445	0	9.7014	1.3858	0.529325	69273000	31499000	37774000	30885000	25012000	5872300	-
Q9NUY8	TBC1 domain family member 23	TBC1D23	1	2	1	1	6	78.321	699	0.0078138	1.7002	-	-	5265900	2428200	2837700	7909900	5595300	2314600	-
Q9NUU7	ATP-dependent RNA helicase DDX19A	DDX19A	2	26	24	19	65.3	53.974	478	0	152.03	0.90692	1.00645	2421700000	1458900000	962780000	1393100000	1200300000	192790000	-
Q9NUU6	Inactive ubiquitin thioesterase FAM105A	FAM105A	1	1	1	0	5.1	42.195	356	0	5.4009	0.64148	-	27579000	17290000	10289000	0	0	0	-
Q9NUQ9	Protein FAM49B	FAM49B	2	14	11	13	57.7	36.748	324	0	161.61	0.91415	0.943307	955970000	529210000	426760000	933150000	793850000	139300000	-
Q9NUQ8	ATP-binding cassette sub-family F member 3	ABCF3	1	21	18	14	42.6	79.744	709	0	110.52	0.92352	0.799424	935480000	587450000	348040000	433060000	294080000	138980000	-
Q9NUQ7	Ufm1-specific protease 2	UFSP2	1	10	8	7	46.9	53.261	469	0	33.849	0.87845	0.74599	255720000	123860000	131860000	82245000	74362000	7882100	-
Q9NUQ6	SPATS2-like protein	SPATS2L	1	2	2	1	5.2	61.728	558	0	7.6536	0.53589	1.12901	35803000	25071000	10732000	29114000	20159000	8955000	-
Q9NUQ3	Gamma-taxilin	TXLNG	2	10	8	7	22.9	60.585	528	0	25.291	0.98292	0.658762	146090000	92526000	53568000	100550000	78778000	21768000	-
Q9NUQ2	1-acyl-sn-glycerol-3-phosphate acyltransferase epsilon	AGPAT5	1	8	6	5	29.4	42.072	364	0	47.147	0.97754	0.79384	449640000	258560000	191080000	266640000	217260000	49384000	-
Q9NUP9	Protein lin-7 homolog C	LIN7C	1	8	8	8	45.2	21.834	197	0	37.459	0.98506	1.00408	1658900000	974370000	684550000	1634100000	1409400000	224640000	-
Q9NUP1	Biogenesis of lysosome-related organelles complex 1 subunit 4	BLOC1S4	1	4	4	2	32.7	23.351	217	0	14.235	0.64764	1.13587	83055000	55976000	27079000	33404000	27462000	5942000	-
Q9NUN5	Probable lysosomal cobalamin transporter	LMBRD1	1	1	1	1	3.3	61.388	540	0	11.219	0.8566	-	137580000	86612000	50966000	49406000	42483000	6922600	-
Q9NUM3	Zinc transporter ZIP9	SLC39A9	1	2	2	0	13.4	32.251	307	0	3.9066	0.84352	-	31406000	21221000	10185000	0	0	0	-
Q9NUL7	Probable ATP-dependent RNA helicase DDX28	DDX28	1	4	3	2	17.8	59.58	540	0	11.929	0.91492	-	33854000	24185000	9668900	17005000	13305000	3699800	-
Q9NUL3	Double-stranded RNA-binding protein Staufen homolog 2	STAU2	1	9	6	8	18.9	62.608	570	0	22.177	0.75524	0.572574	87108000	57274000	29834000	120580000	104080000	16500000	-
Q9NUJ1	Mycophenolic acid acyl-glucuronide esterase, mitochondrial	ABHD10	1	15	14	13	68.6	33.932	306	0	89.876	0.97124	0.895175	979410000	563100000	416310000	514100000	433840000	80267000	-
Q9NUI1	Peroxisomal 2,4-dienoyl-CoA reductase	DECR2	1	9	7	6	40.8	30.777	292	0	17.412	0.78788	0.565131	187910000	100410000	87495000	68102000	55290000	12812000	-
Q9NUG6	p53 and DNA damage-regulated protein 1	PDRG1	1	3	2	3	30.8	15.511	133	0	12.074	1.0367	0.959141	34219000	18590000	15629000	57401000	47933000	9468000	-
Q9NUD5	Zinc finger CCHC domain-containing protein 3	ZCCHC3	1	2	0	2	6.9	43.547	403	0	4.619	-	-	0	0	0	6270800	4795800	1475000	-
Q9NUB1	Acetyl-coenzyme A synthetase 2-like, mitochondrial	ACSS1	1	9	9	2	23.5	74.856	689	0	15.619	0.77651	2.0665	251850000	154200000	97655000	27823000	25876000	1946600	-
Q9NUA8	Zinc finger and BTB domain-containing protein 40	ZBTB40	1	1	0	1	1.4	138.12	1239	0.00018727	3.4409	-	-	0	0	0	4921700	4921700	0	-
Q9NU23	LYR motif-containing protein 2	LYRM2	1	1	1	0	12.5	10.449	88	0.0019535	2.4528	1.2372	-	34825000	17854000	16971000	0	0	0	-
Q9NU22	Midasin	MDN1	1	39	29	26	11.5	632.81	5596	0	90.645	0.96376	1.35313	829160000	480580000	348580000	262880000	207720000	55159000	-
Q9NTZ6	RNA-binding protein 12	RBM12	1	16	13	14	23.6	97.394	932	0	131.23	0.9631	0.953107	1468500000	896630000	571920000	1914600000	1658900000	255610000	-
Q9NTX5	Ethylmalonyl-CoA decarboxylase	ECHDC1	1	2	2	1	12.1	33.698	307	0	13.58	1.1323	0.385178	85648000	47849000	37799000	31059000	23281000	7777800	-
Q9NTM9	Copper homeostasis protein cutC homolog	CUTC	1	3	3	3	17.9	29.341	273	0.00018896	3.5799	1.1812	0.554908	120220000	57400000	62816000	97682000	78661000	19021000	-
Q9NTK5	Obg-like ATPase 1	OLA1	1	26	24	22	76.3	44.743	396	0	207.79	1.0122	0.954472	6622800000	3868800000	2754000000	2910600000	2425700000	484890000	-
Q9NTJ5	Phosphatidylinositide phosphatase SAC1	SACM1L	1	21	20	17	45.3	66.966	587	0	85.1	1.1792	1.02326	1546600000	841900000	704660000	823280000	682060000	141210000	-
Q9NTJ3	Structural mainte-ce of chromosomes protein 4	SMC4	1	59	48	48	56.4	147.18	1288	0	323.31	1.0929	1.03699	3893900000	2165900000	1727900000	2983300000	2340100000	643270000	-
Q9NTI5	Sister chromatid cohesion protein PDS5 homolog B	PDS5B	1	22	17	17	24.9	164.67	1447	0	60.37	0.99636	0.74744	738310000	455520000	282790000	476840000	389330000	87504000	-
Q9NT99	Leucine-rich repeat-containing protein 4B	LRRC4B	1	1	0	1	1.8	76.433	713	1	-2	-	-	0	0	0	19494000	3705500	15788000	-
Q9NT62	Ubiquitin-like-conjugating enzyme ATG3	ATG3	1	13	9	9	61.8	35.864	314	0	39.19	0.98317	0.741455	642740000	400250000	242490000	835300000	722250000	113050000	-
Q9NSY1	BMP-2-inducible protein kinase	BMP2K	1	3	2	2	3.3	129.17	1161	0	4.9322	-	-	11624000	6824400	4799500	17729000	16476000	1252800	-
Q9NSV4	Protein diaphanous homolog 3	DIAPH3	1	16	10	10	17.9	136.92	1193	0	41.776	1.082	0.655394	155810000	84252000	71560000	123990000	91798000	32190000	-
Q9NSK0	Kinesin light chain 4	KLC4	1	22	19	16	47.5	68.639	619	0	122.66	0.98945	0.868357	493030000	295760000	197270000	314800000	252720000	62086000	-
Q9NSE4	Isoleucine--tRNA ligase, mitochondrial	IARS2	1	40	36	35	52.2	113.79	1012	0	199.07	0.97509	1.0672	3367200000	1975100000	1392100000	2182400000	1804800000	377570000	-
Q9NSD9	Phenylalanine--tRNA ligase beta subunit	FARSB	1	24	22	21	48.2	66.115	589	0	172.69	0.9774	1.01344	4706200000	3735300000	970820000	1361200000	1073900000	287360000	-
Q9NS87	Kinesin-like protein KIF15	KIF15	1	8	3	6	6.6	160.16	1388	0	18.785	0.93526	0.569379	217400000	126970000	90426000	396370000	322820000	73557000	-
Q9NS86	LanC-like protein 2	LANCL2	1	6	5	4	22.7	50.854	450	0	35.029	0.84413	0.740247	147760000	93845000	53911000	70976000	58661000	12315000	-
Q9NS84	Carbohydrate sulfotransferase 7	CHST7	1	1	0	1	2.9	54.266	486	1	-2	-	-	0	0	0	0	0	0	-
Q9NS69	Mitochondrial import receptor subunit TOM22 homolog	TOMM22	1	7	6	5	77.5	15.521	142	0	99.437	0.9085	1.10569	1548500000	970180000	578280000	976330000	858010000	118320000	-
Q9NRZ9	Lymphoid-specific helicase	HELLS	1	20	18	8	27.9	97.073	838	0	68.12	0.81998	1.04823	564980000	353530000	211450000	209720000	185060000	24660000	-
Q9NRY6	Phospholipid scramblase 3	PLSCR3	1	2	1	1	13.2	31.648	295	0.0019531	2.4466	-	-	6774400	4664000	2110300	7615100	7615100	0	-
Q9NRY5	Protein FAM114A2	FAM114A2	1	9	3	9	27.9	55.468	505	0	14.448	1.1204	0.818733	49721000	28941000	20779000	134960000	114730000	20230000	-
Q9NRY4	Rho GTPase-activating protein 35	ARHGAP35	1	18	14	10	19	170.51	1499	0	34.143	0.76855	1.06805	283230000	188720000	94511000	108930000	87898000	21031000	-
Q9NRY2	SOSS complex subunit C	INIP	1	3	3	1	34.6	11.425	104	0	9.1936	0.57244	1.63771	59603000	43679000	15925000	64881000	58973000	5908400	-
Q9NRX5	Serine incorporator 1	SERINC1	1	1	1	1	3.8	50.494	453	0	8.1942	-	-	5120300	3453000	1667200	2631500	2631500	0	-
Q9NRX4	14 kDa phosphohistidine phosphatase	PHPT1	1	6	6	5	63.2	13.832	125	0	96.897	0.9149	0.865576	3340100000	1938400000	1401700000	2493100000	2138000000	355080000	-
Q9NRX2	39S ribosomal protein L17, mitochondrial	MRPL17	1	7	5	7	38.3	20.05	175	0	27.408	1.0192	1.11662	267220000	157740000	109480000	269530000	228260000	41271000	-
Q9NRX1	RNA-binding protein PNO1	PNO1	1	6	5	4	32.1	27.924	252	0	44.939	0.8903	0.913993	385510000	238040000	147470000	209960000	182750000	27213000	-
Q9NRW7	Vacuolar protein sorting-associated protein 45	VPS45	1	9	5	7	24.9	65.076	570	0	28.405	1.0043	0.405795	172570000	96324000	76250000	130130000	77340000	52795000	-
Q9NRW1	Ras-related protein Rab-6B	RAB6B	1	14	11	13	72.6	23.461	208	0	22.364	1.3083	0.854555	257130000	125300000	131830000	285270000	250600000	34675000	-
Q9NRV9	Heme-binding protein 1	HEBP1	1	9	9	9	70.9	21.097	189	0	90.574	0.88692	0.772439	1821000000	1128800000	692220000	1461900000	1224900000	237000000	-
Q9NRS6	Sorting nexin-15	SNX15	1	4	1	4	13.5	38.291	342	0	5.656	-	1.07835	20725000	14694000	6030900	77912000	62478000	15434000	-
Q9NRR5	Ubiquilin-4	UBQLN4	1	14	12	11	49.3	63.852	601	0	98.332	0.42419	0.770179	426100000	332070000	94034000	360180000	316370000	43807000	-
Q9NRR3	CDC42 small effector protein 2	CDC42SE2	1	1	1	0	22.6	9.2234	84	0.00037085	3.2318	0.42161	-	30677000	24532000	6145500	0	0	0	-
Q9NRP4	Succinate dehydrogenase assembly factor 3, mitochondrial	SDHAF3	1	1	0	1	19.2	14.651	125	0	4.6392	-	-	0	0	0	14893000	11892000	3000600	-
Q9NRP2	COX assembly mitochondrial protein 2 homolog	CMC2	1	3	3	2	53.2	9.4598	79	0	5.2453	0.86109	1.21168	342290000	214200000	128100000	92736000	84459000	8276600	-
Q9NRP0	Oligosaccharyltransferase complex subunit OSTC	OSTC	1	1	1	1	8.1	16.829	149	0	6.3876	0.79438	1.24628	650450000	409780000	240660000	305730000	280670000	25057000	-
Q9NRN7	L-aminoadipate-semialdehyde dehydrogenase-phosphopantetheinyl transferase	AASDHPPT	1	10	10	8	39.8	35.776	309	0	40.867	0.99517	0.566829	597580000	344310000	253280000	292670000	244750000	47921000	-
Q9NRM2	Zinc finger protein 277	ZNF277	1	1	0	1	5.3	52.787	450	0	4.53	-	-	0	0	0	8627400	7865100	762290	-
Q9NRL3	Striatin-4	STRN4	1	9	6	6	33.2	80.595	753	0	39.863	0.66203	0.943574	190940000	133620000	57325000	182330000	153900000	28423000	-
Q9NRL2	Bromodomain adjacent to zinc finger domain protein 1A	BAZ1A	1	14	10	12	14.3	178.7	1556	0	38.867	0.8792	0.827335	189820000	129830000	59996000	130460000	96128000	34328000	-
Q9NRG9	Aladin	AAAS	1	15	14	11	41	59.573	546	0	87.988	0.96755	0.895817	363200000	209620000	153580000	227560000	181670000	45892000	-
Q9NRG7	Epimerase family protein SDR39U1	SDR39U1	1	3	3	3	22.9	31.076	293	0	24.898	0.8983	1.00365	174320000	107170000	67156000	72438000	62402000	10035000	-
Q9NRG1	Phosphoribosyltransferase domain-containing protein 1	PRTFDC1	1	1	0	1	5.8	25.673	225	0.00090794	2.8444	-	-	0	0	0	6853700	5645500	1208200	-
Q9NRG0	Chromatin accessibility complex protein 1	CHRAC1	1	5	5	4	45.8	14.71	131	0	20.307	0.74472	0.619655	164150000	110920000	53233000	68193000	64343000	3850400	-
Q9NRF9	DNA polymerase epsilon subunit 3	POLE3	1	6	5	4	49.7	16.859	147	0	73.126	0.78299	1.16524	653370000	414730000	238640000	364800000	329450000	35345000	-
Q9NRD5	PRKCA-binding protein	PICK1	1	1	1	1	2.9	46.6	415	0.00037099	3.2324	1.0606	0.913325	15256000	9170600	6085200	14571000	11564000	3006600	-
Q9NR77	Peroxisomal membrane protein 2	PXMP2	1	2	2	1	15.4	22.252	195	0	5.275	0.72091	-	31412000	19071000	12341000	7676500	6561800	1114700	-
Q9NR56	Muscleblind-like protein 1	MBNL1	3	11	10	10	35.1	41.817	388	0	101.83	1.0821	1.13465	846700000	487860000	358830000	844550000	718390000	126160000	-
Q9NR50	Translation initiation factor eIF-2B subunit gamma	EIF2B3	1	14	11	10	43.4	50.24	452	0	53.603	0.85513	0.846238	322530000	182470000	140060000	237810000	204940000	32869000	-
Q9NR46	Endophilin-B2	SH3GLB2	1	12	7	11	37.5	43.973	395	0	73.908	1.2872	1.11746	377450000	207050000	170400000	412110000	355120000	56982000	-
Q9NR45	Sialic acid synthase	-S	1	18	17	10	65.7	40.307	359	0	207.43	1.1394	1.20874	2854700000	1505100000	1349600000	1164600000	1021900000	142630000	-
Q9NR33	DNA polymerase epsilon subunit 4	POLE4	1	2	2	1	24.8	12.209	117	0	10.91	0.81414	-	88946000	53439000	35507000	6106600	5106200	1000400	-
Q9NR31	GTP-binding protein SAR1a	SAR1A	1	14	12	13	76.3	22.367	198	0	114.82	0.94669	0.936944	3805100000	2223700000	1581400000	2017800000	1623700000	394040000	-
Q9NR30	Nucleolar RNA helicase 2	DDX21	1	40	37	34	61.3	87.343	783	0	323.31	1.2296	1.18946	5951300000	3369800000	2581500000	4219900000	3575100000	644810000	-
Q9NR28	Diablo homolog, mitochondrial	DIABLO	1	12	10	12	66.1	27.131	239	0	101.42	0.87407	0.80782	1570800000	951420000	619400000	1352000000	1127600000	224370000	-
Q9NR19	Acetyl-coenzyme A synthetase, cytoplasmic	ACSS2	1	6	1	5	8.6	78.579	701	0	7.0212	-	1.35362	13887000	8763200	5124200	54414000	46469000	7945500	-
Q9NR12	PDZ and LIM domain protein 7	PDLIM7	1	7	5	3	18.4	49.844	457	0	11.814	0.81427	0.637592	112880000	78869000	34014000	36573000	29958000	6615900	-
Q9NR09	Baculoviral IAP repeat-containing protein 6	BIRC6	3	16	12	9	5.6	530.25	4857	0	35.788	0.9013	1.71975	191000000	117250000	73744000	42465000	36270000	6195300	-
Q9NQZ2	Something about silencing protein 10	UTP3	1	7	7	3	26.9	54.557	479	0	30.303	0.83141	0.664452	178860000	126720000	52148000	70386000	52715000	17671000	-
Q9NQX7	Integral membrane protein 2C;CT-BRI3	ITM2C	1	3	1	2	16.5	30.223	267	0	9.5829	0.93558	-	28621000	15594000	13027000	36618000	14612000	22006000	-
Q9NQX4	Unconventional myosin-Vc	MYO5C	1	18	14	9	13.2	202.81	1742	0	37.376	0.95563	0.61222	936080000	576050000	360030000	1266700000	758130000	508570000	-
Q9NQX3	Gephyrin;Molybdopterin adenylyltransferase;Molybdopterin molybdenumtransferase	GPHN	1	19	12	14	46.3	79.748	736	0	66.508	0.93586	0.69541	344700000	215190000	129510000	474910000	267530000	207380000	-
Q9NQW7	Xaa-Pro aminopeptidase 1	XPNPEP1	1	25	22	21	57.3	69.917	623	0	186.84	0.8316	1.15338	2811800000	1778400000	1033400000	1605300000	1424500000	180800000	-
Q9NQW6	Actin-binding protein anillin	ANLN	1	12	8	8	14.8	124.2	1124	0	32.62	1.2137	0.771426	211820000	129560000	82261000	129130000	106500000	22630000	-
Q9NQT8	Kinesin-like protein KIF13B	KIF13B	2	12	8	7	10.7	202.79	1826	0	38.266	0.85998	0.940203	118150000	74464000	43688000	65088000	56628000	8460100	-
Q9NQT5	Exosome complex component RRP40	EXOSC3	1	7	6	4	45.8	29.572	275	0	32.699	0.92547	0.225149	233310000	133260000	100050000	155790000	68882000	86907000	-
Q9NQT4	Exosome complex component RRP46	EXOSC5	1	5	5	4	40.9	25.249	235	0	70.289	1.0592	0.691659	403420000	232040000	171380000	145130000	123190000	21933000	-
Q9NQS7	Inner centromere protein	INCENP	1	9	5	9	17.9	105.43	918	0	37.224	1.0723	3.53294	82471000	48142000	34329000	112960000	106630000	6332500	-
Q9NQR4	Omega-amidase NIT2	NIT2	1	13	12	10	65.6	30.608	276	0	111.34	0.90658	1.01758	721000000	431170000	289830000	343760000	288710000	55050000	-
Q9NQP4	Prefoldin subunit 4	PFDN4	1	5	5	3	38.1	15.314	134	0	83.811	1.1039	1.04521	461960000	263230000	198730000	578280000	516970000	61304000	-
Q9NQH7	Probable Xaa-Pro aminopeptidase 3	XPNPEP3	1	4	1	4	13.6	57.033	507	0	12.892	-	0.772618	16262000	8979300	7283100	56139000	47111000	9028300	-
Q9NQG5	Regulation of nuclear pre-mRNA domain-containing protein 1B	RPRD1B	1	18	14	17	66.6	36.899	326	0	236	0.90298	1.01298	2572100000	1560600000	1011500000	2511000000	2109100000	401990000	-
Q9NQE9	Histidine triad nucleotide-binding protein 3	HINT3	1	6	4	5	45.6	20.361	182	0	12.855	1.1779	0.644454	162390000	86237000	76154000	97159000	84554000	12605000	-
Q9NQC3	Reticulon-4	RTN4	1	10	10	6	17.9	129.93	1192	0	114.17	0.36248	0.914244	1548900000	1069800000	479110000	945650000	806190000	139460000	-
Q9NQ88	Fructose-2,6-bisphosphatase TIGAR	TIGAR	1	14	11	13	75.2	30.062	270	0	58.033	1.113	0.991375	1060900000	586160000	474770000	585500000	484120000	101380000	-
Q9NQ84	G-protein coupled receptor family C group 5 member C	GPRC5C	1	2	1	1	5.9	48.193	441	0.0010813	2.7044	-	-	10047000	7824200	2222500	7995000	7995000	0	-
Q9NQ55	Suppressor of SWI4 1 homolog	PPAN	1	11	9	9	35.1	53.193	473	0	50.446	1.0081	0.675174	619870000	395310000	224560000	315070000	269500000	45573000	-
Q9NQ50	39S ribosomal protein L40, mitochondrial	MRPL40	1	5	2	5	36.4	24.49	206	0	21.072	0.76646	0.996115	133470000	85545000	47926000	172360000	149110000	23254000	-
Q9NQ48	Leucine zipper transcription factor-like protein 1	LZTFL1	1	9	7	7	34.8	34.592	299	0	111.6	0.77782	1.21499	471000000	311860000	159140000	379450000	335870000	43575000	-
Q9NQ34	Transmembrane protein 9B	TMEM9B	1	3	2	2	25.3	22.531	198	0.00018929	3.6164	0.6938	1.41465	89529000	57643000	31886000	69861000	62290000	7571000	-
Q9NQ29	Putative RNA-binding protein Luc7-like 1	LUC7L	1	17	12	16	45	43.727	371	0	78.603	0.92271	0.763009	599070000	324100000	274970000	707590000	512150000	195440000	-
Q9NPQ8	Synembryn-A	RIC8A	1	11	8	8	29	59.709	531	0	49.352	0.91796	0.729235	161150000	101730000	59421000	101340000	85873000	15466000	-
Q9NPL8	Complex I assembly factor TIMMDC1, mitochondrial	TIMMDC1	1	6	5	3	30.2	32.177	285	0	13.046	0.58217	0.616599	75909000	49052000	26857000	45125000	38812000	6313000	Donwregulated
Q9NPJ6	Mediator of RNA polymerase II transcription subunit 4	MED4	1	6	3	5	31.1	29.745	270	0	25.126	0.91876	0.928591	133220000	80687000	52538000	159020000	116210000	42814000	-
Q9NPJ3	Acyl-coenzyme A thioesterase 13;Acyl-coenzyme A thioesterase 13, N-terminally processed	ACOT13	1	6	6	4	68.6	14.96	140	0	33.25	1.1683	0.919287	1530400000	835410000	694960000	600370000	477860000	122510000	-
Q9NPI6	mRNA-decapping enzyme 1A	DCP1A	1	10	7	7	23.4	63.278	582	0	49.274	0.75135	0.93362	210220000	152200000	58016000	218330000	174120000	44214000	-
Q9NPI1	Bromodomain-containing protein 7	BRD7	1	6	3	5	16.4	74.138	651	0	19.113	0.94175	0.855945	51134000	29501000	21632000	53251000	48911000	4339900	-
Q9NPH2	Inositol-3-phosphate synthase 1	ISYNA1	1	19	15	17	50.2	61.067	558	0	111.47	1.0731	1.23321	1281900000	725880000	556050000	933860000	801630000	132230000	-
Q9NPH0	Lysophosphatidic acid phosphatase type 6	ACP6	1	4	4	3	17.3	48.886	428	0	41.127	1.0716	1.62565	75825000	46252000	29574000	19482000	18003000	1478800	-
Q9NPF5	DNA methyltransferase 1-associated protein 1	DMAP1	1	7	5	4	25.3	52.992	467	0	21.007	0.88683	0.93835	59170000	38199000	20971000	57563000	52122000	5441300	-
Q9NPF4	Probable tRNA N6-adenosine threonylcarbamoyltransferase	OSGEP	1	11	11	9	59.1	36.426	335	0	81.388	0.78059	1.38456	401470000	260070000	141400000	213720000	186460000	27259000	-
Q9NPE3	H/ACA ribonucleoprotein complex subunit 3	NOP10	1	3	3	3	37.5	7.7059	64	0	13.497	0.97756	1.04162	297390000	178690000	118700000	155640000	137920000	17726000	-
Q9NPD8	Ubiquitin-conjugating enzyme E2 T	UBE2T	1	6	5	6	31.5	22.521	197	0	29.672	0.97202	0.670151	293480000	171320000	122160000	179100000	143760000	35341000	-
Q9NPD3	Exosome complex component RRP41	EXOSC4	1	6	6	5	29.8	26.383	245	0	68.077	1.0279	0.87558	332010000	185420000	146600000	222610000	169940000	52668000	-
Q9NPA8	Transcription and mRNA export factor ENY2	ENY2	1	5	5	4	47.5	11.528	101	0	54.349	0.85051	0.930492	776810000	484250000	292570000	577420000	466750000	110670000	-
Q9NPA0	ER membrane protein complex subunit 7	EMC7	1	5	5	4	36.4	26.47	242	0	24.309	0.84718	0.931359	246150000	153870000	92277000	105160000	93287000	11877000	-
Q9NP97;Q8TF09	Dynein light chain roadblock-type 1;Dynein light chain roadblock-type 2	DYNLRB1;DYNLRB2	2	6	6	6	82.3	10.921	96	0	38.053	0.81831	1.09821	1074000000	687540000	386490000	680900000	581810000	99081000	-
Q9NP92	28S ribosomal protein S30, mitochondrial	MRPS30	1	8	8	6	24.4	50.364	439	0	24.379	0.89258	0.591856	368430000	222840000	145590000	218430000	180380000	38044000	-
Q9NP81;M0R2C6	Serine--tRNA ligase, mitochondrial	SARS2	2	7	6	5	20.5	58.282	518	0	35.661	1.0512	0.900414	149950000	85753000	64196000	149020000	129510000	19512000	-
Q9NP80	Calcium-independent phospholipase A2-gamma	PNPLA8	1	7	4	4	15	88.476	782	0	6.2957	0.92798	0.746102	34298000	20944000	13354000	20157000	16203000	3953600	-
Q9NP79	Vacuolar protein sorting-associated protein VTA1 homolog	VTA1	1	11	10	9	41.7	33.879	307	0	128.96	1.0157	1.08595	1658100000	947700000	710410000	1044400000	900570000	143830000	-
Q9NP77	RNA polymerase II subunit A C-terminal domain phosphatase SSU72	SSU72	1	7	5	7	41.8	22.574	194	0	25.892	1.0742	0.579576	175900000	96651000	79248000	206380000	139850000	66524000	-
Q9NP73	Putative bifunctional UDP-N-acetylglucosamine transferase and deubiquitinase ALG13	ALG13	1	2	1	2	2.6	126.05	1137	0	3.7367	-	-	8203400	5104800	3098600	11238000	6112900	5125100	-
Q9NP72	Ras-related protein Rab-18	RAB18	1	10	10	7	61.7	22.977	206	0	71.783	1.1012	1.12389	1131500000	642550000	488980000	393620000	332200000	61421000	-
Q9NP66	High mobility group protein 20A	HMG20A	1	4	3	3	19.6	40.143	347	0	10.04	0.79107	1.07125	37110000	22869000	14242000	41087000	35552000	5535200	-
Q9NP64	Nucleolar protein of 40 kDa	ZCCHC17	1	3	3	1	17.4	27.569	241	0	10.679	1.0225	-	98030000	50679000	47351000	35903000	29705000	6198400	-
Q9NP58	ATP-binding cassette sub-family B member 6, mitochondrial	ABCB6	1	11	9	8	22	93.884	842	0	84.452	1.751	1.03694	217760000	100930000	116830000	168730000	151090000	17644000	-
Q9NNW7	Thioredoxin reductase 2, mitochondrial	TXNRD2	1	6	5	5	25.4	56.506	524	0	13.59	0.9375	0.943485	150330000	90613000	59714000	98930000	86424000	12506000	-
Q9NNW5	WD repeat-containing protein 6	WDR6	1	4	4	2	7.6	121.72	1121	0	8.2743	0.97666	2.50985	48844000	30892000	17952000	10197000	7644500	2552100	-
Q9HDC9	Adipocyte plasma membrane-associated protein	APMAP	1	24	21	20	59.9	46.48	416	0	172.3	0.86217	1.14717	5231300000	3214000000	2017300000	3572400000	3136600000	435840000	-
Q9HDC5	Junctophilin-1	JPH1	1	1	0	1	1.8	71.685	661	0.00018825	3.5177	-	-	0	0	0	11917000	10108000	1808700	-
Q9HD42	Charged multivesicular body protein 1a	CHMP1A	1	5	2	5	20.9	21.703	196	0	9.0692	0.93861	1.01565	206220000	111400000	94821000	443890000	350730000	93164000	-
Q9HD34	LYR motif-containing protein 4	LYRM4	1	1	0	1	15.4	10.758	91	0	6.9299	-	-	0	0	0	8550500	7352300	1198200	-
Q9HD33	39S ribosomal protein L47, mitochondrial	MRPL47	1	10	10	9	38.8	29.45	250	0	37.599	0.85634	1.02587	622580000	373540000	249030000	414850000	354680000	60169000	-
Q9HD26	Golgi-associated PDZ and coiled-coil motif-containing protein	GOPC	1	4	2	2	10.6	50.519	462	0	6.3154	0.74785	1.15276	43454000	28530000	14924000	13295000	10785000	2509800	-
Q9HD20	Manganese-transporting ATPase 13A1	ATP13A1	1	23	17	15	31.1	132.95	1204	0	96.64	0.75042	1.25842	2838200000	1551800000	1286400000	447880000	388500000	59376000	-
Q9HD15	Steroid receptor RNA activator 1	SRA1	1	5	3	5	38.6	25.673	236	0	21.976	1.0135	1.2396	168190000	97973000	70222000	188900000	164670000	24229000	-
Q9HCY8	Protein S100-A14	S100A14	1	2	0	2	25	11.662	104	0	6.9971	-	1.12756	0	0	0	25284000	21837000	3447800	-
Q9HCU5	Prolactin regulatory element-binding protein	PREB	1	9	7	8	41.5	45.468	417	0	68.269	1.0943	1.33223	471920000	266520000	205400000	351390000	307490000	43901000	-
Q9HCS7	Pre-mRNA-splicing factor SYF1	XAB2	1	24	18	13	35.2	100.01	855	0	81.45	1.0238	0.745823	418300000	228300000	190000000	254390000	190350000	64041000	-
Q9HCN8	Stromal cell-derived factor 2-like protein 1	SDF2L1	1	6	5	6	50.7	23.598	221	0	84.996	0.95926	1.43199	323100000	190970000	132130000	457350000	400130000	57224000	-
Q9HCN4	GPN-loop GTPase 1	GPN1	1	2	2	0	8	41.74	374	0	7.9351	1.0515	-	38699000	21377000	17322000	0	0	0	-
Q9HCM4	Band 4.1-like protein 5	EPB41L5	2	5	5	2	8	81.855	733	0	5.7819	1.0659	0.626331	81127000	44198000	36930000	17191000	13869000	3322000	-
Q9HCK8	Chromodomain-helicase-DNA-binding protein 8	CHD8	1	12	10	7	6.7	290.52	2581	0	25.176	0.65711	0.750469	160050000	104360000	55681000	44137000	37885000	6252500	-
Q9HCJ3	Ribonucleoprotein PTB-binding 2	RAVER2	1	5	3	3	21.6	74.338	691	0	7.677	0.87768	0.312334	43281000	27026000	16255000	49486000	41948000	7538400	-
Q9HCG8	Pre-mRNA-splicing factor CWC22 homolog	CWC22	1	9	8	5	14.6	105.47	908	0	24.377	1.0317	0.782718	114700000	73972000	40729000	141150000	61673000	79479000	-
Q9HCE5	N6-adenosine-methyltransferase subunit METTL14	METTL14	1	4	3	3	14.9	52.15	456	0	13	1.0343	1.20881	256850000	181510000	75341000	84532000	73360000	11173000	-
Q9HCE1	Putative helicase MOV-10	MOV10	1	22	20	16	29.5	113.67	1003	0	108.46	0.83133	0.884643	1062100000	640470000	421640000	389370000	333000000	56377000	-
Q9HCD5	Nuclear receptor coactivator 5	NCOA5	1	11	10	5	40.2	65.536	579	0	70.121	1.0992	0.760225	478990000	300730000	178260000	263420000	218030000	45382000	-
Q9HCC0	Methylcrotonoyl-CoA carboxylase beta chain, mitochondrial	MCCC2	1	26	25	23	64.5	61.332	563	0	177.14	1.1637	1.3773	2789200000	1480800000	1308400000	1870300000	1595800000	274460000	-
Q9HCB6	Spondin-1	SPON1	1	1	0	1	2.1	90.973	807	0.0091293	1.646	-	-	0	0	0	4918100	4608000	310060	-
Q9HC98	Serine/threonine-protein kinase Nek6	NEK6	1	1	0	1	7.3	35.714	313	0	5.0273	-	-	0	0	0	8604500	7908100	696390	-
Q9HC52	Chromobox protein homolog 8	CBX8	1	3	3	1	14.1	43.395	389	0	36.792	0.47575	-	87086000	69399000	17687000	19281000	15371000	3909900	-
Q9HC38	Glyoxalase domain-containing protein 4	GLOD4	1	17	16	17	67.1	34.793	313	0	127.52	0.93781	1.01776	5057300000	3042200000	2015200000	3771900000	3340100000	431790000	-
Q9HC36	rRNA methyltransferase 3, mitochondrial	RNMTL1	1	4	3	3	15.5	47.019	420	0	15.314	0.95283	0.733837	69685000	39427000	30258000	59241000	49088000	10153000	-
Q9HC35	Echinoderm microtubule-associated protein-like 4	EML4	1	34	31	18	46.9	108.91	981	0	143.18	0.5089	0.553128	2527000000	1752900000	774050000	722310000	605030000	117280000	Donwregulated
Q9HC23	Prokineticin-2	PROK2	1	1	1	1	5.4	14.314	129	1	-2	1.4755	0.959785	129900000	64593000	65303000	210190000	184300000	25892000	-
Q9HC21	Mitochondrial thiamine pyrophosphate carrier	SLC25A19	1	7	5	6	27.2	35.511	320	0	12.236	1.3128	0.612033	126750000	63308000	63439000	97346000	76619000	20726000	-
Q9HC07	Transmembrane protein 165	TMEM165	1	5	3	5	19.8	34.905	324	0	44.782	0.9097	0.695024	339590000	215610000	123980000	252930000	221890000	31043000	-
Q9HBU6	Ethanolamine kinase 1	ETNK1	1	9	9	3	37.4	50.968	452	0	53.604	0.74619	0.383553	474200000	302870000	171330000	56617000	41733000	14885000	-
Q9HBM1	Kinetochore protein Spc25	SPC25	1	4	3	1	22.3	26.152	224	0	11.049	1.5064	-	68192000	35617000	32576000	12629000	10884000	1744600	-
Q9HBM0	Vezatin	VEZT	1	2	0	2	4.7	88.664	779	0	3.9448	-	-	0	0	0	15161000	13273000	1887700	-
Q9HBL8	NmrA-like family domain-containing protein 1	NMRAL1	1	6	5	4	28.1	33.344	299	0	14.251	1.0888	0.617132	139090000	74417000	64675000	59122000	48498000	10623000	-
Q9HBL7	Plasminogen receptor (KT)	PLGRKT	1	3	3	3	21.1	17.201	147	0	8.6298	1.1649	0.946163	262610000	141830000	120780000	116460000	100690000	15768000	-
Q9HBK9	Arsenite methyltransferase	AS3MT	1	11	11	5	41.6	41.747	375	0	47.854	0.86323	0.690322	376810000	238490000	138320000	136560000	117350000	19211000	-
Q9HBI1	Beta-parvin	PARVB	1	4	2	3	13.7	41.714	364	0	5.1801	-	-	10937000	5474200	5463000	3031000	3031000	0	-
Q9HBH5	Retinol dehydrogenase 14	RDH14	1	8	2	7	37.8	36.864	336	0	28.396	1.0856	0.82291	57024000	32136000	24887000	61005000	53961000	7044400	-
Q9HBE1	POZ-, AT hook-, and zinc finger-containing protein 1	PATZ1	1	6	4	5	10.9	74.059	687	0	12.036	0.66479	0.935979	49557000	31351000	18206000	52418000	31246000	21172000	-
Q9HB90	Ras-related GTP-binding protein C	RRAGC	1	9	4	7	31.8	44.223	399	0	20.652	0.95711	0.708215	156260000	93284000	62971000	809560000	77942000	731620000	-
Q9HB71	Calcyclin-binding protein	CACYBP	1	21	19	21	77.6	26.21	228	0	323.31	1.1267	1.11194	11648000000	6474800000	5173200000	8742800000	6938700000	1804100000	-
Q9HB66		MKKS	1	1	1	1	27	7.2634	63	0	11.795	-	0.700967	35127000	18264000	16862000	49911000	44380000	5531300	-
Q9HB40	Retinoid-inducible serine carboxypeptidase	SCPEP1	1	10	10	6	26.5	50.83	452	0	41.508	0.79417	1.05223	611710000	292810000	318900000	188910000	156190000	32722000	-
Q9HB21	Pleckstrin homology domain-containing family A member 1	PLEKHA1	1	3	2	1	8.2	45.553	404	0	7.0607	1.586	-	45210000	23573000	21638000	7394900	5956100	1438900	-
Q9HB15	Potassium channel subfamily K member 12	KCNK12	1	1	1	0	2.1	46.888	430	1	-2	-	-	27293000	27293000	0	0	0	0	-
Q9HB07	UPF0160 protein MYG1, mitochondrial	C12orf10	1	15	14	15	50.8	42.449	376	0	120.46	1.0386	1.14168	2795000000	1585300000	1209700000	1577800000	1383200000	194570000	-
Q9HAZ1	Dual specificity protein kinase CLK4	CLK4	1	1	1	1	3.3	57.491	481	0	3.7897	0.84424	0.775916	20087000	11357000	8730300	14377000	12497000	1879900	-
Q9HAV7	GrpE protein homolog 1, mitochondrial	GRPEL1	1	11	11	11	53	24.279	217	0	104.74	1.1485	0.959233	2181500000	1227800000	953750000	1711900000	1489800000	222100000	-
Q9HAV4	Exportin-5	XPO5	1	35	29	28	44.8	136.31	1204	0	192.86	1.0824	0.746714	1387300000	761690000	625660000	1031500000	689580000	341890000	-
Q9HAV0	Guanine nucleotide-binding protein subunit beta-4	GNB4	1	9	9	8	35.3	37.567	340	0	13.576	1.5062	-	35752000	16206000	19545000	16737000	14379000	2358800	-
Q9HAU5	Regulator of nonsense transcripts 2	UPF2	1	15	11	8	16.8	147.81	1272	0	48.365	0.80096	0.801989	214460000	136960000	77500000	112580000	91062000	21516000	-
Q9HAU0	Pleckstrin homology domain-containing family A member 5	PLEKHA5	1	13	10	9	19.1	127.46	1116	0	48.787	0.84571	0.641849	121030000	80223000	40803000	138550000	107220000	31335000	-
Q9HAT2	Sialate O-acetylesterase	SIAE	1	13	9	12	44.6	58.314	523	0	66.652	0.78823	1.08198	408680000	247670000	161010000	468570000	393210000	75361000	-
Q9HAS0	Protein Njmu-R1	C17orf75	1	3	1	2	15.2	44.621	396	0	4.8708	0.90537	-	24720000	14504000	10216000	8273000	7463700	809380	-
Q9HAN9	Nicotinamide/nicotinic acid mononucleotide adenylyltransferase 1	NMNAT1	1	8	7	6	39.8	31.932	279	0	29.476	1.2656	0.880669	336290000	176190000	160100000	130950000	104760000	26185000	-
Q9HAK2	Transcription factor COE2	EBF2	1	1	1	1	1.9	62.649	575	0.0010772	2.6446	1.1814	2.51528	99920000	55887000	44033000	108700000	102390000	6316500	-
Q9HAD4	WD repeat-containing protein 41	WDR41	1	2	1	1	6.1	51.727	459	0	6.1191	-	-	9217200	6337900	2879400	7373700	5831800	1541900	-
Q9HAB8	Phosphopantothenate--cysteine ligase	PPCS	1	11	11	6	39.5	34.005	311	0	32.89	0.97803	1.12334	578020000	340310000	237710000	171780000	145720000	26063000	-
Q9HA82	Ceramide synthase 4	CERS4	1	6	4	4	21.1	46.398	394	0	36.662	1.162	1.10709	110960000	45636000	65323000	43239000	39554000	3685600	-
Q9HA77	Probable cysteine--tRNA ligase, mitochondrial	CARS2	1	8	7	5	19.9	62.223	564	0	25.796	0.92582	0.71623	1948200000	1164200000	783960000	267000000	232200000	34796000	-
Q9HA64	Ketosamine-3-kinase	FN3KRP	1	9	5	7	34	34.412	309	0	15.313	0.86544	0.989413	206490000	124680000	81811000	321410000	264210000	57204000	-
Q9HA47	Uridine-cytidine kinase 1	UCK1	1	3	2	3	18.4	31.434	277	0	3.9447	-	-	9583800	6809700	2774100	13850000	12116000	1733800	-
Q9H9Y6	DNA-directed RNA polymerase I subunit RPA2	POLR1B	1	8	7	3	11	128.23	1135	0	17.026	0.93487	0.268413	142240000	85385000	56853000	18991000	14641000	4350200	-
Q9H9Y2	Ribosome production factor 1	RPF1	1	3	1	3	14.6	40.11	349	0	4.8261	-	0.790514	21807000	11607000	10200000	42590000	35747000	6842500	-
Q9H9T3	Elongator complex protein 3	ELP3	1	12	11	7	30.3	62.258	547	0	43.985	0.96735	0.48771	699220000	231840000	467380000	387790000	148740000	239040000	-
Q9H9Q4	Non-homologous end-joining factor 1	NHEJ1	1	3	2	2	27.1	33.337	299	0	7.6518	1.1735	0.471431	42399000	21899000	20500000	25450000	21982000	3468000	-
Q9H9Q2	COP9 signalosome complex subunit 7b	COPS7B	1	7	7	6	42.8	29.622	264	0	64.179	0.8434	0.796242	392270000	243320000	148950000	176760000	154900000	21851000	-
Q9H9P8	L-2-hydroxyglutarate dehydrogenase, mitochondrial	L2HGDH	1	8	4	7	25.9	50.315	463	0	31.258	0.95074	0.609682	80594000	46760000	33834000	97155000	64973000	32182000	-
Q9H9L4	KAT8 regulatory NSL complex subunit 2	KANSL2	1	2	2	2	5.1	55.042	492	0.00091224	2.9239	0.81283	0.608458	19984000	13760000	6223400	21574000	17244000	4329700	-
Q9H9J4	Ubiquitin carboxyl-terminal hydrolase 42	USP42	1	1	1	0	1.4	145.39	1324	1	-2	-	-	3907400	2327300	1580100	0	0	0	-
Q9H9J2	39S ribosomal protein L44, mitochondrial	MRPL44	1	12	9	8	47.6	37.535	332	0	49.786	0.92919	0.809323	589490000	338470000	251020000	275760000	227480000	48280000	-
Q9H9H4	Vacuolar protein sorting-associated protein 37B	VPS37B	1	2	2	1	15.1	31.307	285	0	5.2364	0.96658	-	22837000	9720200	13117000	14072000	13143000	929350	-
Q9H9F9	Actin-related protein 5	ACTR5	1	3	2	2	10	68.297	607	0	8.1883	0.53447	-	29228000	20765000	8463100	15064000	14485000	578710	-
Q9H9E3	Conserved oligomeric Golgi complex subunit 4	COG4	1	9	3	7	16.2	89.082	785	0	23.085	1.0441	0.893895	51734000	31781000	19953000	125110000	107280000	17831000	-
Q9H9B4	Sideroflexin-1	SFXN1	1	13	13	12	58.1	35.619	322	0	106.32	0.99917	1.20103	2765000000	1623600000	1141400000	1635300000	1419300000	215970000	-
Q9H9B1	Histone-lysine N-methyltransferase EHMT1	EHMT1	1	5	3	4	5.9	141.46	1298	0	25.773	0.73973	0.209947	45724000	28757000	16967000	65680000	45162000	20518000	-
Q9H9A6	Leucine-rich repeat-containing protein 40	LRRC40	1	10	9	9	28.1	68.249	602	0	37.604	0.85197	0.942951	222280000	127240000	95041000	160930000	142430000	18496000	-
Q9H9A5	CCR4-NOT transcription complex subunit 10	CNOT10	1	15	11	9	35.3	82.309	744	0	40.293	0.97733	0.680133	323620000	185900000	137720000	135090000	113560000	21525000	-
Q9H993	Protein-glutamate O-methyltransferase	ARMT1	1	15	14	13	58.5	51.172	441	0	81.724	1.2208	0.876962	915330000	493670000	421660000	556100000	440690000	115410000	-
Q9H974	Queuine tRNA-ribosyltransferase subunit QTRTD1	QTRTD1	1	6	5	4	20.2	46.712	415	0	39.767	0.8305	0.896379	226600000	125590000	101000000	173710000	85158000	88552000	-
Q9H944	Mediator of RNA polymerase II transcription subunit 20	MED20	1	3	2	2	22.6	23.222	212	0	6.9161	0.94233	-	55464000	32805000	22659000	25794000	21328000	4465500	-
Q9H939	Proline-serine-threonine phosphatase-interacting protein 2	PSTPIP2	1	4	3	3	14.4	38.858	334	0	12.393	1.2223	1.32499	42137000	20691000	21445000	35649000	30543000	5106600	-
Q9H936	Mitochondrial glutamate carrier 1	SLC25A22	1	9	9	6	40.6	34.47	323	0	28.497	1.1507	1.17248	285660000	145770000	139890000	59752000	49946000	9805900	-
Q9H910	Hematological and neurological expressed 1-like protein	HN1L	1	9	9	0	67.4	20.063	190	0	71.513	0.084283	-	1034000000	969000000	65042000	0	0	0	-
Q9H900	Protein zwilch homolog	ZWILCH	1	5	3	3	14	67.213	591	0	5.3308	0.97618	0.587786	24832000	16201000	8631100	12231000	9576800	2654600	-
Q9H8Y8	Golgi reassembly-stacking protein 2	GORASP2	1	7	7	5	26.5	47.145	452	0	85.955	0.82547	1.10759	732730000	451570000	281160000	418150000	380770000	37375000	-
Q9H8Y5	Ankyrin repeat and zinc finger domain-containing protein 1	ANKZF1	1	8	2	6	17.6	80.926	726	0	14.679	-	0.616067	24348000	14393000	9954500	82973000	59624000	23349000	-
Q9H8W4	Pleckstrin homology domain-containing family F member 2	PLEKHF2	1	2	1	1	16.9	27.797	249	0.00073651	3.0818	-	-	28068000	17085000	10983000	25205000	22065000	3140000	-
Q9H8V3	Protein ECT2	ECT2	1	8	7	4	13.9	103.5	914	0	19.296	1.3257	0.805283	121360000	60192000	61171000	72214000	54354000	17860000	-
Q9H8T0	AKT-interacting protein	AKTIP	1	3	3	2	15.1	33.128	292	0	6.2876	0.91409	0.617932	53569000	29956000	23613000	31035000	25623000	5411900	-
Q9H8S9	MOB kinase activator 1A	MOB1A	1	7	7	5	39.4	25.079	216	0	60.094	1.0551	1.17955	1040100000	653360000	386750000	556490000	482180000	74315000	-
Q9H8M7	Protein FAM188A	FAM188A	1	1	0	1	3.4	49.724	445	0.00018716	3.4316	-	-	0	0	0	4061100	4061100	0	-
Q9H8M5	Metal transporter CNNM2	CNNM2	1	5	4	4	9.6	96.622	875	0	6.5641	0.64641	0.647501	30772000	21258000	9513800	40574000	33117000	7457200	Donwregulated
Q9H8H3	Methyltransferase-like protein 7A	METTL7A	1	6	6	6	34.4	28.319	244	0	88.675	1.1277	1.19201	1855500000	978030000	877490000	809060000	713600000	95457000	-
Q9H8H2	Probable ATP-dependent RNA helicase DDX31	DDX31	1	2	2	2	4.9	94.086	851	0.000373	3.35	1.0646	0.434499	82562000	44779000	37783000	52300000	42549000	9751000	-
Q9H8H0	Nucleolar protein 11	NOL11	1	7	4	5	19.5	81.123	719	0	10.076	2.2513	0.151658	60425000	27552000	32872000	876890000	125370000	751510000	-
Q9H8G2	Caspase activity and apoptosis inhibitor 1	CAAP1	1	4	3	3	18.6	38.367	361	0	13.067	0.79425	0.911743	39116000	26006000	13110000	29811000	23929000	5881800	-
Q9H875	PRKR-interacting protein 1	PRKRIP1	1	2	2	0	13.6	20.997	184	0	17.289	0.66233	-	27906000	21123000	6782600	0	0	0	-
Q9H871	Protein RMD5 homolog A	RMND5A	1	2	1	2	6.4	43.992	391	0	3.7587	-	1.88083	23019000	11969000	11050000	23957000	20280000	3677700	-
Q9H867	Protein-lysine methyltransferase METTL21D	VCPKMT	1	1	1	1	5.7	25.806	229	0	4.2201	-	-	11345000	6274600	5070100	7933300	6382100	1551200	-
Q9H857	5-nucleotidase domain-containing protein 2	NT5DC2	1	8	7	7	24.4	60.718	520	0	44.076	0.82403	0.581971	271180000	173350000	97829000	120250000	93742000	26508000	-
Q9H845	Acyl-CoA dehydrogenase family member 9, mitochondrial	ACAD9	1	30	29	24	62	68.76	621	0	196.77	0.87188	0.974849	2090900000	1189400000	901430000	1003900000	816990000	186930000	-
Q9H840	Gem-associated protein 7	GEMIN7	1	2	1	2	45.8	14.536	131	0	3.7448	-	-	14876000	10539000	4336500	22613000	20667000	1945600	-
Q9H832	Ubiquitin-conjugating enzyme E2 Z	UBE2Z	1	12	11	6	33.3	38.21	354	0	31.198	1.1501	1.11922	439440000	223020000	216420000	198200000	172060000	26138000	-
Q9H814	Phosphorylated adapter RNA export protein	PHAX	1	9	9	5	31.2	44.402	394	0	55.228	0.85637	0.935979	458690000	309890000	148800000	339050000	296010000	43035000	-
Q9H7Z7	Prostaglandin E synthase 2;Prostaglandin E synthase 2 truncated form	PTGES2	1	8	4	8	33.2	41.943	377	0	23.773	1.0189	0.760398	213380000	121100000	92283000	145250000	116830000	28417000	-
Q9H7Z6	Histone acetyltransferase KAT8	KAT8	1	5	4	5	15.7	52.402	458	0	10.079	0.87392	0.618774	114470000	65249000	49222000	98533000	78395000	20139000	-
Q9H7Z3	Protein NRDE2 homolog	NRDE2	1	7	4	5	11.1	132.67	1164	0	13.039	0.68917	0.819336	43395000	28850000	14544000	37127000	33163000	3963900	-
Q9H7S9	Zinc finger protein 703	ZNF703	2	6	4	5	15.8	58.221	590	0	11.886	0.87092	0.626959	126280000	78961000	47324000	104900000	92007000	12894000	-
Q9H7N4	Splicing factor, arginine/serine-rich 19	SCAF1	1	7	6	1	7.6	139.27	1312	0	16.971	0.49267	-	125840000	86967000	38872000	150300000	8634800	141660000	-
Q9H7L9	Sin3 histone deacetylase corepressor complex component SDS3	SUDS3	1	6	5	4	35.7	38.136	328	0	59.871	1.1318	0.869565	172310000	96923000	75392000	180010000	155780000	24226000	-
Q9H7H0	Methyltransferase-like protein 17, mitochondrial	METTL17	1	2	0	2	15.8	50.733	456	0.00073529	3.0568	-	0.515517	0	0	0	13330000	11292000	2037700	-
Q9H7F0	Probable cation-transporting ATPase 13A3	ATP13A3	1	3	2	3	5.9	138.04	1226	0	4.9973	0.84849	0.759648	45540000	31660000	13881000	20961000	16035000	4925600	-
Q9H7E9	UPF0488 protein C8orf33	C8orf33	1	7	6	3	55.9	24.992	229	0	50.472	0.6305	0.558909	280490000	193970000	86518000	101660000	83864000	17797000	Donwregulated
Q9H7D7	WD repeat-containing protein 26	WDR26	1	6	5	4	13.8	72.123	661	0	23.071	1.0811	1.05415	211140000	108030000	103110000	75869000	60147000	15723000	-
Q9H7C9	Mth938 domain-containing protein	AAMDC	1	1	0	1	13.1	13.332	122	0	5.5158	-	-	0	0	0	0	0	0	-
Q9H7B4	Histone-lysine N-methyltransferase SMYD3	SMYD3	1	2	2	1	7.7	49.097	428	0.0016071	2.5446	0.90828	-	21432000	13477000	7954800	2905300	2577900	327390	-
Q9H7B2	Ribosome production factor 2 homolog	RPF2	1	9	5	8	36.6	35.582	306	0	17.271	1.2512	1.00046	212500000	116910000	95584000	57410000	48855000	8555600	-
Q9H788	SH2 domain-containing protein 4A	SH2D4A	1	7	5	3	24.9	52.726	454	0	13.064	0.59746	0.656082	50220000	35157000	15063000	24350000	18947000	5403000	Donwregulated
Q9H773	dCTP pyrophosphatase 1	DCTPP1	1	14	13	10	75.9	18.681	170	0	87.634	0.93199	0.981162	989810000	588440000	401380000	973920000	838270000	135650000	-
Q9H6Z4	Ran-binding protein 3	RANBP3	1	12	12	4	33.7	60.209	567	0	110.24	0.87655	0.993937	807360000	526220000	281140000	277240000	245710000	31530000	-
Q9H6Y2	WD repeat-containing protein 55	WDR55	1	8	6	6	28.7	42.07	383	0	22.879	1.0263	0.687947	244880000	147520000	97368000	156270000	135140000	21134000	-
Q9H6W3	Bifunctional lysine-specific demethylase and histidyl-hydroxylase NO66	NO66	1	1	1	0	3.7	71.085	641	0.0063237	1.8021	-	-	5241000	2634500	2606400	0	0	0	-
Q9H6V9	UPF0554 protein C2orf43	C2orf43	1	3	3	1	16	37.318	325	0	9.8464	0.81664	-	91024000	63098000	27926000	20173000	18905000	1268100	-
Q9H6U8	Alpha-1,2-mannosyltransferase ALG9	ALG9	1	4	1	4	10.6	69.863	611	0	10.139	-	0.675539	19810000	9530400	10280000	48884000	31260000	17624000	-
Q9H6U6	Breast carcinoma-amplified sequence 3	BCAS3	1	3	3	3	5.4	101.24	928	0	11.279	0.67818	0.646998	16077000	10702000	5375100	22237000	19579000	2658100	-
Q9H6T3	RNA polymerase II-associated protein 3	RPAP3	1	21	15	16	40.5	75.718	665	0	92.321	1.0651	1.09098	702850000	399770000	303070000	692430000	601950000	90478000	-
Q9H6T0	Epithelial splicing regulatory protein 2	ESRP2	1	6	4	4	13.6	78.4	727	0	6.3265	0.9495	0.975705	12921000	7638700	5282700	283330000	253830000	29506000	-
Q9H6S3	Epidermal growth factor receptor kinase substrate 8-like protein 2	EPS8L2	1	30	23	25	61	80.62	715	0	231.89	0.86595	1.27116	1242100000	750440000	491650000	1470400000	1316600000	153760000	-
Q9H6S0	Probable ATP-dependent RNA helicase YTHDC2	YTHDC2	1	26	24	14	27.8	160.25	1430	0	90.072	0.96307	1.31246	627790000	377990000	249800000	581610000	507250000	74359000	-
Q9H6R4	Nucleolar protein 6	NOL6	1	23	19	13	40.1	127.59	1146	0	55.919	1.1044	1.93521	703200000	401510000	301690000	285490000	250560000	34928000	-
Q9H6Q4	Cytosolic Fe-S cluster assembly factor NARFL	NARFL	1	5	1	5	18.5	53.02	476	0	5.3297	-	0.267795	46251000	18292000	27959000	70887000	42611000	28276000	-
Q9H6P5	Threonine aspartase 1;Threonine aspartase subunit alpha;Threonine aspartase subunit beta	TASP1	1	2	1	1	11	44.455	420	0.0091232	1.6396	-	-	269520000	150120000	119400000	10449000	9689700	759020	-
Q9H6K5	Proline-rich protein 36	PRR36	1	2	2	0	2.7	132.75	1346	0	4.7805	0.12855	-	32406000	27568000	4837800	0	0	0	-
Q9H6K4	Optic atrophy 3 protein	OPA3	1	5	4	3	34.1	19.996	179	0	18.696	1.008	0.911494	88219000	48563000	39655000	236650000	44191000	192460000	-
Q9H6I2	Transcription factor SOX-17	SOX17	4	4	3	2	17.1	44.116	414	0	5.4449	1.1453	-	55965000	28481000	27484000	66326000	59700000	6625800	-
Q9H6F5	Coiled-coil domain-containing protein 86	CCDC86	1	4	3	2	15	40.235	360	0	12.147	0.29688	1.11253	72707000	65515000	7191600	109270000	96844000	12430000	-
Q9H6E5	Speckle targeted PIP5K1A-regulated poly(A) polymerase	TUT1	1	2	1	1	5.1	93.846	874	0	4.0342	-	-	6757000	5073800	1683200	5784100	4805200	978960	-
Q9H6E4	Coiled-coil domain-containing protein 134	CCDC134	1	4	2	4	22.3	26.56	229	0	9.8881	2.1411	0.398645	50124000	24107000	26017000	49986000	40337000	9649100	-
Q9H6D7	HAUS augmin-like complex subunit 4	HAUS4	2	4	3	3	14.6	42.399	363	0	5.6	0.20207	5.64621	286700000	263690000	23015000	320450000	313350000	7095600	-
Q9H5X1	MIP18 family protein FAM96A	FAM96A	1	5	5	3	40	18.355	160	0	9.5841	1.1586	0.450045	114550000	54165000	60385000	82455000	65662000	16793000	-
Q9H5V9	UPF0428 protein CXorf56	CXorf56	1	4	4	2	25.2	25.624	222	0	21.985	0.8669	0.88308	119860000	79805000	40053000	55102000	48165000	6937400	-
Q9H5V8	CUB domain-containing protein 1	CDCP1	1	2	2	0	3.9	92.931	836	0.0079742	1.6881	1.0283	-	31493000	18714000	12779000	0	0	0	-
Q9H5Q4	Dimethyladenosine transferase 2, mitochondrial	TFB2M	1	4	3	3	12.6	45.348	396	0	7.105	0.74434	0.186724	63144000	35412000	27733000	75138000	23114000	52024000	-
Q9H5N1	Rab GTPase-binding effector protein 2	RABEP2	1	2	2	1	4.2	63.542	569	0	6.6087	0.78652	-	26106000	17663000	8443200	10405000	10405000	0	-
Q9H5K3	Protein O-mannose kinase	POMK	1	3	2	3	14.6	40.05	350	0	18.039	1.0191	0.47344	117610000	65187000	52426000	50281000	32182000	18100000	-
Q9H5H4	Zinc finger protein 768	ZNF768	1	2	0	2	3.5	60.228	540	0.00091592	3.0129	-	-	0	0	0	4079000	3149800	929160	-
Q9H583	HEAT repeat-containing protein 1;HEAT repeat-containing protein 1, N-terminally processed	HEATR1	1	41	32	32	29.4	242.37	2144	0	128.14	1.501	0.913659	842470000	417900000	424580000	593390000	499480000	93915000	-
Q9H582	Zinc finger protein 644	ZNF644	1	1	0	1	1.4	149.56	1327	0.0051644	1.9172	-	-	0	0	0	5873000	5873000	0	-
Q9H553	Alpha-1,3/1,6-mannosyltransferase ALG2	ALG2	1	4	4	1	18.8	47.091	416	0	8.9561	1.0716	-	85629000	55728000	29901000	21828000	15329000	6498400	-
Q9H501	ESF1 homolog	ESF1	1	2	1	2	3.6	98.795	851	0	8.1631	-	-	8241800	4273300	3968500	10728000	10313000	414400	-
Q9H4Z3	Phosphorylated CTD-interacting factor 1	PCIF1	1	7	5	6	11.6	80.669	704	0	21.627	0.8568	0.822233	132160000	82435000	49721000	109750000	91348000	18407000	-
Q9H4M9	EH domain-containing protein 1	EHD1	2	26	17	18	68.4	60.626	534	0	83.336	1.3167	1.10147	915720000	498020000	417700000	812860000	704820000	108040000	-
Q9H4M3	F-box only protein 44	FBXO44	1	2	2	0	12.9	29.746	255	0	9.2167	0.66957	-	22721000	14778000	7942600	0	0	0	-
Q9H4L7	SWI/SNF-related matrix-associated actin-dependent regulator of chromatin subfamily A containing DEAD/H box 1	SMARCAD1	1	11	10	4	14.5	117.4	1026	0	41.926	0.82614	0.474271	244640000	158920000	85725000	65676000	52464000	13213000	-
Q9H4L5	Oxysterol-binding protein-related protein 3	OSBPL3	1	3	1	3	3.6	101.22	887	0	6.7418	-	1.18644	12334000	8255900	4078400	21089000	17460000	3628800	-
Q9H4L4	Sentrin-specific protease 3	SENP3	1	6	6	1	20.6	65.009	574	0	34.579	0.80472	1.08256	215600000	143190000	72407000	52609000	49783000	2825600	-
Q9H4I9	Essential MCU regulator, mitochondrial	SMDT1	1	3	2	3	42.1	11.441	107	0	10.154	1.0768	0.691133	50085000	26910000	23174000	31993000	26962000	5031200	-
Q9H4I2	Zinc fingers and homeoboxes protein 3	ZHX3	1	3	2	1	4.6	104.66	956	0	3.8213	-	-	13717000	10720000	2997900	5168700	3400300	1768400	-
Q9H4G4	Golgi-associated plant pathogenesis-related protein 1	GLIPR2	1	2	2	1	19.5	17.218	154	0	18.637	0.60637	-	65377000	40112000	25265000	10743000	8417400	2325200	-
Q9H4G0	Band 4.1-like protein 1	EPB41L1	1	5	5	2	9.3	98.502	881	0	9.7256	1.2317	0.42924	75544000	39940000	35605000	25193000	21477000	3716000	-
Q9H4B6	Protein salvador homolog 1	SAV1	1	5	1	4	19.6	44.633	383	0	4.1671	-	0.923191	10988000	7954900	3032900	185660000	156210000	29449000	-
Q9H4B0	Probable tRNA N6-adenosine threonylcarbamoyltransferase, mitochondrial	OSGEPL1	1	4	3	2	15.2	45.122	414	0	4.384	1.5887	0.877039	79340000	34901000	44439000	20099000	17227000	2872700	-
Q9H4A6	Golgi phosphoprotein 3	GOLPH3	1	10	8	8	52.7	33.81	298	0	39.053	0.98744	0.97371	337040000	191560000	145490000	196240000	172490000	23751000	-
Q9H4A5	Golgi phosphoprotein 3-like	GOLPH3L	1	8	7	7	44.9	32.767	285	0	20.04	1.0504	0.808669	113100000	62987000	50113000	719910000	625920000	93987000	-
Q9H4A4	Aminopeptidase B	RNPEP	1	37	36	35	82.3	72.595	650	0	323.31	0.98065	0.979624	7359700000	4297000000	3062700000	3556400000	3121200000	435150000	-
Q9H4A3	Serine/threonine-protein kinase WNK1	WNK1	1	14	7	12	11	250.79	2382	0	53.862	1.1475	0.683714	150490000	86946000	63546000	344430000	297590000	46838000	-
Q9H490	Phosphatidylinositol glycan anchor biosynthesis class U protein	PIGU	1	4	3	3	12.9	50.051	435	0	20.932	0.81965	1.4229	134430000	82978000	51451000	77175000	68841000	8333800	-
Q9H488	GDP-fucose protein O-fucosyltransferase 1	POFUT1	1	10	10	7	47.7	43.955	388	0	52.402	0.80089	0.743439	1215400000	993960000	221390000	242180000	202560000	39618000	-
Q9H479	Fructosamine-3-kinase	FN3K	1	10	8	9	48.2	35.171	309	0	41.193	0.8687	0.695894	590910000	359010000	231910000	511880000	421920000	89968000	-
Q9H469	F-box/LRR-repeat protein 15	FBXL15	1	4	3	2	23.7	32.998	300	0	18.366	1.3223	1.29562	70274000	35989000	34285000	7899000	6563900	1335100	-
Q9H467	CUE domain-containing protein 2	CUEDC2	1	2	2	0	8.7	32.009	287	0	14.952	0.62741	-	196010000	120330000	75682000	0	0	0	-
Q9H446	RWD domain-containing protein 1	RWDD1	1	5	4	4	28.4	27.939	243	0	21.747	1.4093	0.800064	169210000	91577000	77635000	137300000	121030000	16273000	-
Q9H444	Charged multivesicular body protein 4b	CHMP4B	2	9	5	9	56.2	24.95	224	0	92.939	0.94965	0.977326	1379900000	811610000	568290000	1325000000	1177000000	147990000	-
Q9H425	Uncharacterized protein C1orf198	C1orf198	1	1	0	1	3.7	36.346	327	0.0034861	2.1224	-	-	0	0	0	9601900	5016300	4585500	-
Q9H410	Kinetochore-associated protein DSN1 homolog	DSN1	1	9	5	6	37.6	40.067	356	0	19.47	0.96456	0.559785	84264000	47459000	36805000	79432000	66089000	13343000	-
Q9H3Z4	DnaJ homolog subfamily C member 5	DNAJC5	1	6	5	5	54.5	22.149	198	0	21.097	0.58206	0.905797	88883000	56605000	32278000	119780000	103970000	15813000	-
Q9H3U1	Protein unc-45 homolog A	UNC45A	1	33	30	26	48.5	103.08	944	0	259.96	0.98905	1.02881	2034600000	1169500000	865190000	1244200000	1042500000	201760000	-
Q9H3S7	Tyrosine-protein phosphatase non-receptor type 23	PTPN23	1	29	23	18	27.9	178.97	1636	0	104.38	0.8201	0.708968	562920000	336650000	226280000	299650000	243360000	56292000	-
Q9H3R5	Centromere protein H	CENPH	1	4	1	4	23.5	28.481	247	0	19.913	-	0.909174	22823000	12245000	10577000	47995000	42319000	5675900	-
Q9H3Q1	Cdc42 effector protein 4	CDC42EP4	1	2	2	0	9.3	37.979	356	0.0019545	2.4656	-	-	14726000	14726000	0	0	0	0	-
Q9H3P7	Golgi resident protein GCP60	ACBD3	1	15	14	13	43.8	60.593	528	0	141.49	1.0062	0.8188	673290000	371300000	301980000	658790000	547950000	110840000	-
Q9H3P2	Negative elongation factor A	NELFA	1	15	14	9	49.8	57.276	528	0	80.921	0.93584	0.58596	497590000	303620000	193970000	683560000	545380000	138180000	-
Q9H3N1	Thioredoxin-related transmembrane protein 1	TMX1	1	11	11	8	32.5	31.791	280	0	45.452	0.76764	0.864678	2936800000	1849400000	1087400000	1682100000	1372400000	309690000	-
Q9H3L0	Methylmalonic aciduria and homocystinuria type D protein, mitochondrial	MMADHC	1	2	2	1	8.8	32.94	296	0.00018786	3.477	1.2763	0.780579	574720000	320540000	254180000	554330000	519520000	34817000	-
Q9H3K6	BolA-like protein 2	BOLA2	1	5	4	5	72.1	10.116	86	0	72.442	0.86196	1.81841	2309300000	1432000000	877310000	1336500000	1198400000	138120000	-
Q9H3K2	Growth hormone-inducible transmembrane protein	GHITM	1	6	5	4	21.4	37.205	345	0	24.831	1.0448	1.15919	589620000	315280000	274350000	295270000	252610000	42663000	-
Q9H3H9	Transcription elongation factor A protein-like 2	TCEAL2	1	3	3	2	16.7	25.849	227	0.0019466	2.3994	-	-	0	0	0	0	0	0	-
Q9H3H5	UDP-N-acetylglucosamine--dolichyl-phosphate N-acetylglucosaminephosphotransferase	DPAGT1	1	2	2	0	3.7	46.089	408	0.0022839	2.2645	1.0991	-	24617000	14644000	9972700	0	0	0	-
Q9H3H3	UPF0696 protein C11orf68	C11orf68	1	5	3	4	25	31.43	292	0	7.8513	1.2441	0.483325	94140000	55324000	38817000	72381000	59240000	13142000	-
Q9H3G5	Probable serine carboxypeptidase CPVL	CPVL	1	2	2	2	5	54.163	476	0.00073448	3.0483	0.67374	0.676682	34913000	22972000	11941000	36381000	31231000	5149700	-
Q9H3F6	BTB/POZ domain-containing adapter for CUL3-mediated RhoA degradation protein 3	KCTD10	1	1	1	0	3.2	35.432	313	0	4.0125	-	-	6612200	4334100	2278100	0	0	0	-
Q9H3C7	Gametogenetin-binding protein 2	GGNBP2	1	1	1	1	1.4	79.086	697	0.0010832	2.7358	-	-	9679800	7182700	2497100	2878300	2878300	0	-
Q9H330	Transmembrane protein 245	TMEM245	1	2	2	1	2.5	97.356	879	0	4.898	0.94564	-	46129000	27205000	18924000	11157000	9943200	1213500	-
Q9H307	Pinin	PNN	1	24	21	19	35.7	81.627	717	0	145.98	0.92841	1.22873	1617500000	997340000	620120000	1802000000	1581800000	220230000	-
Q9H2W6	39S ribosomal protein L46, mitochondrial	MRPL46	1	12	9	8	53	31.705	279	0	45.296	0.98258	1.22548	324950000	187940000	137010000	226980000	159970000	67010000	-
Q9H2V7	Protein spinster homolog 1	SPNS1	1	7	7	4	26.5	56.629	528	0	28.868	0.65005	0.523725	132680000	81828000	50848000	134890000	111280000	23605000	Donwregulated
Q9H2U2	Inorganic pyrophosphatase 2, mitochondrial	PPA2	1	17	16	14	57.2	37.92	334	0	214.16	0.88824	1.05997	2947000000	1863600000	1083400000	1485200000	1311800000	173430000	-
Q9H2U1	ATP-dependent RNA helicase DHX36	DHX36	1	20	16	13	28.5	114.76	1008	0	80.584	1.0129	1.15477	346470000	208880000	137600000	325330000	263550000	61778000	-
Q9H2P9	Diphthine synthase	DPH5	1	4	3	2	27.4	31.651	285	0	16.735	0.958	0.736269	76307000	46078000	30230000	68223000	55794000	12430000	-
Q9H2P0	Activity-dependent neuroprotector homeobox protein	ADNP	1	30	25	19	39.2	123.56	1102	0	81.542	0.82164	1.04196	958260000	615690000	342560000	530670000	445060000	85614000	-
Q9H2M9	Rab3 GTPase-activating protein non-catalytic subunit	RAB3GAP2	1	8	6	5	9.5	155.98	1393	0	12.549	0.80809	1.17062	75845000	49688000	26157000	40326000	36055000	4270500	-
Q9H2K8	Serine/threonine-protein kinase TAO3	TAOK3	1	6	2	5	8.2	105.4	898	0	7.0073	-	0.730567	4976400	2727700	2248600	47306000	38645000	8661400	-
Q9H2K0	Translation initiation factor IF-3, mitochondrial	MTIF3	1	3	2	2	21.9	31.725	278	0	4.0488	0.97496	0.530588	12837000	6155500	6681700	38733000	33355000	5378300	-
Q9H2J7	Sodium-dependent neutral amino acid transporter B(0)AT2	SLC6A15	1	1	0	1	1.9	81.835	730	0	4.0308	-	-	0	0	0	6522700	5291200	1231400	-
Q9H2J4	Phosducin-like protein 3	PDCL3	1	11	10	8	60.3	27.614	239	0	51.704	0.91713	0.988533	361760000	228010000	133750000	110970000	98557000	12416000	-
Q9H2H9	Sodium-coupled neutral amino acid transporter 1	SLC38A1	1	5	3	5	11.5	54.047	487	0	32.084	1.0329	0.755287	157610000	91203000	66405000	88077000	79813000	8263600	-
Q9H2H8	Peptidyl-prolyl cis-trans isomerase-like 3	PPIL3	1	9	5	9	67.1	18.154	161	0	61.942	1.0702	0.922424	433660000	281810000	151850000	375270000	226820000	148440000	-
Q9H2G2	STE20-like serine/threonine-protein kinase	SLK	1	43	34	34	43.8	142.69	1235	0	284.21	1.0054	1.03779	1745300000	1017300000	728050000	2309700000	1946300000	363360000	-
Q9H2D6	TRIO and F-actin-binding protein	TRIOBP	1	3	1	2	1.3	261.37	2365	0.0019476	2.4139	-	-	99343000	55379000	43964000	23277000	20796000	2481300	-
Q9H299	SH3 domain-binding glutamic acid-rich-like protein 3	SH3BGRL3	1	5	4	5	67.7	10.438	93	0	101.7	1.0881	0.983478	1444000000	818040000	625920000	1484000000	1359900000	124100000	-
Q9H270	Vacuolar protein sorting-associated protein 11 homolog	VPS11	1	8	4	7	13.1	107.84	941	0	32.405	0.8812	0.886054	72539000	44763000	27776000	114710000	93065000	21649000	-
Q9H269	Vacuolar protein sorting-associated protein 16 homolog	VPS16	1	3	2	1	6.8	94.693	839	0	15.165	0.72719	-	20603000	14337000	6265400	7656700	6716500	940230	-
Q9H267	Vacuolar protein sorting-associated protein 33B	VPS33B	1	4	1	3	8.6	70.584	617	0.00055402	3.1446	-	0.814664	14687000	8410000	6277400	50079000	42507000	7572900	-
Q9H223	EH domain-containing protein 4	EHD4	1	19	14	14	54	61.174	541	0	66.587	1.0507	0.357859	525880000	300560000	225320000	560720000	472210000	88515000	-
Q9H211	DNA replication factor Cdt1	CDT1	1	1	1	0	1.3	60.39	546	1	-2	-	-	14423000	8447200	5975500	0	0	0	-
Q9H204	Mediator of RNA polymerase II transcription subunit 28	MED28	1	4	1	3	28.1	19.52	178	0	4.9208	-	0.462428	7742500	3793900	3948600	92049000	51015000	41034000	-
Q9H201	Epsin-3	EPN3	1	1	1	1	1.6	68.221	632	0.0059911	1.8306	-	-	6273000	4055500	2217500	7510500	7510500	0	-
Q9H1Z4	WD repeat-containing protein 13	WDR13	1	3	1	2	7.8	53.695	485	0.0021134	2.3131	-	1.20926	17622000	9778800	7843100	19505000	18000000	1505000	-
Q9H1Y0	Autophagy protein 5	ATG5	1	5	4	4	26.5	32.447	275	0	22.423	1.0416	0.493754	178420000	104310000	74115000	116830000	78762000	38073000	-
Q9H1P3	Oxysterol-binding protein-related protein 2	OSBPL2	1	3	2	2	9	55.201	480	0	7.4047	0.99924	-	22082000	14566000	7515400	22913000	22307000	606400	-
Q9H1K1	Iron-sulfur cluster assembly enzyme ISCU, mitochondrial	ISCU	1	6	4	5	44.3	17.999	167	0	12.786	0.9798	0.763417	175110000	109570000	65541000	186130000	156650000	29481000	-
Q9H1I8	Activating signal cointegrator 1 complex subunit 2	ASCC2	1	3	3	1	9.9	86.359	757	0	6.2412	0.77426	2.71054	63920000	48569000	15351000	7867300	6882800	984520	-
Q9H1E5	Thioredoxin-related transmembrane protein 4	TMX4	1	4	3	3	19.5	38.952	349	0	4.2941	0.90108	0.473485	251700000	150580000	101120000	32208000	28989000	3219200	-
Q9H1E3	Nuclear ubiquitous casein and cyclin-dependent kinase substrate 1	NUCKS1	1	8	8	4	33.3	27.296	243	0	71.133	0.36919	0.683293	672280000	557090000	115190000	156090000	141890000	14199000	-
Q9H1D9	DNA-directed RNA polymerase III subunit RPC6	POLR3F	1	4	2	3	20.9	35.684	316	0	7.3198	0.71459	0.32256	29228000	19834000	9394600	39536000	23068000	16469000	-
Q9H1C7	Cysteine-rich and transmembrane domain-containing protein 1	CYSTM1	1	1	0	1	10.3	10.631	97	0.0034789	2.1027	-	-	0	0	0	27653000	20681000	6971700	-
Q9H1C4	Protein unc-93 homolog B1	UNC93B1	1	2	1	1	5	66.63	597	0	8.1968	-	-	8634600	8634600	0	5587500	4849800	737620	-
Q9H1B7	Interferon regulatory factor 2-binding protein-like	IRF2BPL	1	12	10	8	24	82.658	796	0	34.869	0.99889	1.02311	229890000	139160000	90726000	177090000	154680000	22411000	-
Q9H1A4	Anaphase-promoting complex subunit 1	ANAPC1	1	6	6	1	4.4	216.5	1944	0	13.785	0.84524	-	34723000	22005000	12718000	2315400	1924000	391380	-
Q9H160	Inhibitor of growth protein 2	ING2	1	2	1	2	10.4	32.808	280	0.00055381	3.1433	-	-	12637000	7730800	4906500	19427000	17996000	1430800	-
Q9H147	Deoxynucleotidyltransferase terminal-interacting protein 1	DNTTIP1	1	1	1	1	5.5	37.013	329	0	8.7174	-	-	7262700	5502100	1760700	9236800	8257700	979180	-
Q9H0X4	Protein ITFG3	ITFG3	1	6	4	5	18.8	59.659	552	0	19.454	0.81714	0.675265	85327000	56149000	29178000	113750000	93015000	20733000	-
Q9H0W9	Ester hydrolase C11orf54	C11orf54	1	15	15	12	66.7	35.117	315	0	156.71	0.93831	0.927472	1824700000	1073100000	751590000	696470000	572210000	124260000	-
Q9H0W8	Protein SMG9	SMG9	1	4	4	2	10.6	57.65	520	0	15.636	0.97759	0.408797	59501000	34956000	24544000	28436000	23106000	5330300	-
Q9H0V9	VIP36-like protein	LMAN2L	1	7	3	5	31.6	39.71	348	0	35.384	0.79711	0.343136	76412000	49564000	26848000	152570000	111740000	40830000	-
Q9H0U9	Testis-specific Y-encoded-like protein 1	TSPYL1	1	2	2	1	6.9	49.192	437	0	11.791	0.84025	1.14629	56969000	36637000	20332000	22621000	17808000	4813000	-
Q9H0U6	39S ribosomal protein L18, mitochondrial	MRPL18	1	5	5	2	28.3	20.576	180	0	9.2076	0.88978	1.30649	240990000	157830000	83159000	94588000	85105000	9483200	-
Q9H0U4	Ras-related protein Rab-1B	RAB1B	2	15	12	14	80.6	22.171	201	0	77.77	1.0583	1.01554	2307100000	1295100000	1012000000	1220500000	1064100000	156360000	-
Q9H0U3	Magnesium transporter protein 1	MAGT1	1	6	5	5	17.9	38.036	335	0	75.449	0.86553	1.03173	923510000	558920000	364590000	366800000	322330000	44469000	-
Q9H0T7	Ras-related protein Rab-17	RAB17	1	2	2	1	13.2	23.491	212	0	15.465	1.0856	0.691419	80549000	42571000	37978000	40553000	34382000	6170800	-
Q9H0S4	Probable ATP-dependent RNA helicase DDX47	DDX47	1	15	15	12	49.2	50.646	455	0	86.508	1.0064	0.985999	1239300000	732580000	506690000	603940000	474170000	129770000	-
Q9H0R6	Glutamyl-tRNA(Gln) amidotransferase subunit A, mitochondrial	QRSL1	1	6	3	5	24.8	57.46	528	0	9.0643	0.81814	0.928591	36900000	23044000	13856000	35052000	30153000	4898300	-
Q9H0R4	Haloacid dehalogenase-like hydrolase domain-containing protein 2	HDHD2	1	12	9	11	76.4	28.536	259	0	66.673	0.87602	1.1133	625410000	384710000	240700000	387310000	334190000	53125000	-
Q9H0R3	Transmembrane protein 222	TMEM222	1	3	3	1	28.8	23.23	208	0	16.545	0.62204	-	65707000	47400000	18306000	29870000	19446000	10424000	-
Q9H0P0	Cytosolic 5-nucleotidase 3A	NT5C3A	1	6	4	4	29.8	37.948	336	0	16.837	1.3861	0.575672	106340000	54685000	51653000	76499000	64691000	11808000	-
Q9H0N5	Pterin-4-alpha-carbinolamine dehydratase 2	PCBD2	1	2	0	2	15.4	14.365	130	0.0026293	2.221	-	-	0	0	0	7708900	6883300	825630	-
Q9H0L4	Cleavage stimulation factor subunit 2 tau variant	CSTF2T	1	14	14	8	42.5	64.436	616	0	35.29	0.59712	0.777363	230440000	162300000	68143000	176790000	154110000	22674000	-
Q9H0K6	Pseudouridylate synthase 7 homolog-like protein	PUS7L	1	4	2	3	8.6	80.7	701	0	6.9021	0.82647	0.813603	120460000	72614000	47848000	21321000	14801000	6519700	-
Q9H0H5	Rac GTPase-activating protein 1	RACGAP1	1	12	7	9	32.9	71.026	632	0	39.819	1.0039	0.777847	235700000	141800000	93904000	220090000	183490000	36594000	-
Q9H0H0	Integrator complex subunit 2	INTS2	1	14	14	6	23.8	134.32	1204	0	27.607	1.0107	0.754546	213170000	122690000	90482000	58893000	51117000	7776200	-
Q9H0G5	Nuclear speckle splicing regulatory protein 1	NSRP1	1	3	3	0	7.2	66.389	558	0	23.369	-	-	8949000	8949000	0	0	0	0	-
Q9H0F7	ADP-ribosylation factor-like protein 6	ARL6	1	2	1	2	17.2	21.097	186	0	5.1492	-	0.174161	22536000	13262000	9274700	38070000	22619000	15451000	-
Q9H0E9	Bromodomain-containing protein 8	BRD8	1	4	3	4	5.3	135.33	1235	0	19.425	1.3421	0.947059	35685000	22603000	13082000	107930000	92729000	15204000	-
Q9H0E3	Histone deacetylase complex subunit SAP130	SAP130	1	6	6	3	7.2	110.32	1048	0	51.759	0.98639	1.10318	192260000	132230000	60028000	74572000	61338000	13234000	-
Q9H0E2	Toll-interacting protein	TOLLIP	1	8	7	5	36.9	30.281	274	0	17.074	0.8156	0.923446	380000000	239370000	140630000	154950000	130540000	24409000	-
Q9H0D6	5-3 exoribonuclease 2	XRN2	1	36	29	30	50.2	108.58	950	0	186.01	0.89962	0.823249	1954500000	1218300000	736210000	1399800000	1101300000	298490000	-
Q9H0C8	Integrin-linked kinase-associated serine/threonine phosphatase 2C	ILKAP	1	15	14	9	46.4	42.906	392	0	87.942	0.8073	1.14749	1207000000	767220000	439800000	429290000	375730000	53561000	-
Q9H0B6	Kinesin light chain 2	KLC2	1	20	16	13	42.1	68.934	622	0	48.151	1.0571	0.967492	245440000	139000000	106440000	151990000	129700000	22291000	-
Q9H0A8	COMM domain-containing protein 4	COMMD4	1	6	4	4	57.3	21.764	199	0	22.787	0.94425	0.380373	193940000	106400000	87542000	85379000	61587000	23793000	-
Q9H0A0	N-acetyltransferase 10	NAT10	1	45	39	36	62.6	115.73	1025	0	248.37	1.0317	1.11222	3258400000	1871100000	1387300000	2229200000	1885700000	343560000	-
Q9H098	Protein FAM107B	FAM107B	1	3	3	1	29.8	15.558	131	0	13.107	0.5753	-	36386000	26740000	9646400	7457200	5834300	1622900	-
Q9H089	Large subunit GTPase 1 homolog	LSG1	1	18	17	10	36.3	75.225	658	0	38.595	0.91196	0.851861	502910000	297800000	205110000	225620000	188090000	37534000	-
Q9H082	Ras-related protein Rab-33B	RAB33B	1	2	1	2	14.4	25.717	229	0	4.1815	-	0.610501	13836000	9290300	4546100	29585000	25699000	3885900	-
Q9H081	Protein MIS12 homolog	MIS12	1	2	2	1	12.2	24.14	205	0	8.3398	0.90262	-	57706000	34544000	23161000	19739000	13426000	6313500	-
Q9H078	Caseinolytic peptidase B protein homolog	CLPB	1	15	15	13	31	78.728	707	0	109.34	1.0169	1.05005	876770000	522480000	354290000	464830000	402710000	62119000	-
Q9H074	Polyadenylate-binding protein-interacting protein 1	PAIP1	1	9	8	6	25.9	53.524	479	0	49.182	0.9918	0.903506	894670000	527030000	367640000	505210000	430290000	74919000	-
Q9H061	Transmembrane protein 126A	TMEM126A	1	6	6	2	51.8	21.527	195	0	20.252	1.1889	0.739754	130410000	70450000	59964000	24358000	22380000	1977700	-
Q9H008	Phospholysine phosphohistidine inorganic pyrophosphate phosphatase	LHPP	1	4	3	3	31.9	29.165	270	0	11.489	1.2244	0.663262	130030000	70107000	59920000	100600000	85617000	14983000	-
Q9GZZ9	Ubiquitin-like modifier-activating enzyme 5	UBA5	1	8	7	5	39.4	44.863	404	0	45.179	0.94487	0.562715	272140000	177200000	94943000	116970000	104190000	12780000	-
Q9GZZ1	N-alpha-acetyltransferase 50	NAA50	1	10	9	9	64.5	19.398	169	0	61.088	1.0587	1.08047	1043300000	599190000	444110000	602390000	520510000	81888000	-
Q9GZY8	Mitochondrial fission factor	MFF	1	6	6	1	29.5	38.464	342	0	24.016	0.56858	-	137000000	108410000	28592000	26038000	23012000	3026300	-
Q9GZX3;Q9GZS9	Carbohydrate sulfotransferase 6;Carbohydrate sulfotransferase 5	CHST6;CHST5	2	2	0	2	7.3	44.098	395	0.0056672	1.8842	-	-	0	0	0	11374000	10012000	1361300	-
Q9GZV4	Eukaryotic translation initiation factor 5A-2	EIF5A2	1	15	14	14	73.2	16.793	153	0	42.637	0.88319	0.821693	128180000	81346000	46829000	86702000	75039000	11663000	-
Q9GZU8	Protein FAM192A	FAM192A	1	6	6	2	30.7	28.912	254	0	33.628	0.3491	1.07904	157220000	128510000	28715000	19887000	18147000	1740200	-
Q9GZT9	Egl nine homolog 1	EGLN1	2	11	8	8	39.2	46.02	426	0	20.722	1.1157	1.15308	275670000	172290000	103380000	171830000	146630000	25203000	-
Q9GZT8	NIF3-like protein 1	NIF3L1	1	8	8	6	30.5	41.968	377	0	34.074	1.0964	0.988826	477580000	269350000	208230000	159980000	131970000	28013000	-
Q9GZT6	Coiled-coil domain-containing protein 90B, mitochondrial	CCDC90B	1	4	3	3	18.1	29.505	254	0.00018947	3.6239	0.5641	0.952925	9923800	6884100	3039700	18827000	14506000	4320600	-
Q9GZT4	Serine racemase	SRR	1	8	7	8	38.5	36.566	340	0	60.524	0.86803	0.772499	499170000	296920000	202250000	384450000	339180000	45267000	-
Q9GZT3	SRA stem-loop-interacting RNA-binding protein, mitochondrial	SLIRP	1	10	8	9	78	12.349	109	0	56.465	1.2728	1.17012	1856500000	973490000	882970000	2333600000	2017600000	315920000	-
Q9GZS3	WD repeat-containing protein 61;WD repeat-containing protein 61, N-terminally processed	WDR61	1	10	9	9	52.5	33.58	305	0	69.633	1.0591	0.708215	725830000	411880000	313950000	481330000	397230000	84097000	-
Q9GZS1	DNA-directed RNA polymerase I subunit RPA49	POLR1E	1	4	1	3	12.4	47.26	419	0	7.7307	-	-	22155000	13929000	8225400	31027000	30070000	956610	-
Q9GZR7	ATP-dependent RNA helicase DDX24	DDX24	1	23	22	16	44.6	96.331	859	0	109.02	0.97882	1.1655	903180000	557960000	345230000	526060000	435730000	90334000	-
Q9GZR2	RNA exonuclease 4	REXO4	1	10	6	8	35.8	46.671	422	0	29.199	1.3197	1.0751	164890000	99261000	65631000	194970000	170280000	24682000	-
Q9GZQ3	COMM domain-containing protein 5	COMMD5	1	4	4	4	29.9	24.67	224	0	29.092	1.0369	0.201296	161840000	95075000	66769000	153540000	116240000	37300000	-
Q9GZP9	Derlin-2	DERL2	1	1	1	1	12.6	27.567	239	0	15.275	0.61657	-	97309000	71202000	26107000	48469000	48469000	0	-
Q9GZP4	PITH domain-containing protein 1	PITHD1	1	8	6	7	53.6	24.178	211	0	37.276	1.2058	0.855359	286980000	150850000	136140000	330210000	271490000	58719000	-
Q9GZN8	UPF0687 protein C20orf27	C20orf27	1	5	4	4	48.9	19.291	174	0	27.537	0.91993	0.768108	278890000	167530000	111360000	163920000	139250000	24672000	-
Q9GZM8	Nuclear distribution protein nudE-like 1	NDEL1	1	2	1	2	6.7	38.374	345	0.0019486	2.4261	-	-	0	0	0	7703800	7703800	0	-
Q9GZM5	Protein YIPF3;Protein YIPF3, 36 kDa form III	YIPF3	1	4	3	4	20	38.247	350	0	26.126	0.61848	1.5813	105320000	68818000	36501000	71950000	65749000	6201600	-
Q9GZL7	Ribosome biogenesis protein WDR12	WDR12	1	12	11	6	44	47.707	423	0	60.965	1.2881	0.480423	678450000	307940000	370510000	247550000	204310000	43243000	-
Q9C0K1	Zinc transporter ZIP8	SLC39A8	1	2	1	2	6.3	49.63	460	0	3.796	5.04	1.22381	42009000	10535000	31474000	16754000	15005000	1749200	-
Q9C0J8	pre-mRNA 3 end processing protein WDR33	WDR33	1	19	16	8	23.7	145.89	1336	0	50.212	0.9085	0.640246	396240000	278590000	117650000	344460000	127760000	216700000	-
Q9C0H2	Protein tweety homolog 3	TTYH3	1	3	3	2	9.4	57.544	523	0	23.114	0.49115	0.722439	89527000	64652000	24875000	29036000	23944000	5091900	-
Q9C0E8	Protein lunapark	LNP	1	7	7	3	25.9	47.739	428	0	29.784	0.82406	1.04654	284840000	201460000	83380000	170340000	149510000	20831000	-
Q9C0E2	Exportin-4	XPO4	1	6	3	3	8.2	130.14	1151	0	24.151	0.90223	2.27169	46754000	26533000	20221000	30408000	26021000	4386500	-
Q9C0D9	Ethanolaminephosphotransferase 1	EPT1	1	3	2	2	16.9	45.228	397	0	17.062	1.0217	0.462577	144790000	97372000	47418000	110520000	94547000	15970000	-
Q9C0D5	Protein TANC1	TANC1	1	24	19	14	23.7	202.22	1861	0	51.04	1.1611	1.10408	360020000	210300000	149720000	124010000	94849000	29158000	-
Q9C0C9	E2/E3 hybrid ubiquitin-protein ligase UBE2O	UBE2O	1	20	15	17	23.9	141.29	1292	0	43.519	1.0101	0.557569	371710000	218860000	152860000	367580000	304860000	62720000	-
Q9C0C2	182 kDa tankyrase-1-binding protein	TNKS1BP1	1	17	16	4	17.4	181.79	1729	0	73.262	0.59099	0.916842	431340000	306300000	125030000	76873000	58293000	18580000	-
Q9C0B7	Transport and Golgi organization protein 6 homolog	TANGO6	1	3	1	3	4	120.75	1094	0	8.6369	-	-	7322600	4680100	2642500	11918000	11918000	0	-
Q9C0B5	Palmitoyltransferase ZDHHC5	ZDHHC5	1	4	3	1	7	77.544	715	0	7.6599	0.74344	-	33890000	25221000	8669200	10577000	8599200	1978100	-
Q9C0B1	Alpha-ketoglutarate-dependent dioxygenase FTO	FTO	1	22	17	19	58.6	58.281	505	0	127.75	0.88316	0.912076	997470000	600910000	396560000	847070000	664660000	182400000	-
Q9C0B0	RING finger protein unkempt homolog	UNK	1	9	5	7	19	88.084	810	0	24.555	0.79567	0.489117	122510000	87730000	34780000	178290000	111720000	66562000	-
Q9C040	Tripartite motif-containing protein 2	TRIM2	1	22	20	17	46.1	81.529	744	0	146.98	1.2658	0.415593	1409600000	766600000	642970000	948380000	764400000	183980000	-
Q9C037	E3 ubiquitin-protein ligase TRIM4	TRIM4	1	1	1	1	2.2	57.46	500	0.0079729	1.6864	1.0455	1.14916	5852500000	3345900000	2506500000	2362100000	2155600000	206470000	-
Q9C035;A0A2U3TZJ3	Tripartite motif-containing protein 5	TRIM5	2	2	0	2	8.1	56.338	493	0.0001885	3.5452	-	-	0	0	0	15205000	14218000	987520	-
Q9C005	Protein dpy-30 homolog	DPY30	1	3	3	3	65.7	11.25	99	0	89.023	0.79826	0.928333	465160000	287510000	177660000	865950000	779380000	86571000	-
Q9BZZ5	Apoptosis inhibitor 5	API5	1	27	23	26	64.3	59.004	524	0	312.04	0.9636	0.923702	6913200000	4125200000	2788000000	5673400000	5014500000	658910000	-
Q9BZX2	Uridine-cytidine kinase 2	UCK2	1	8	6	6	45.6	29.299	261	0	29.598	0.81329	0.923276	208330000	129840000	78489000	97651000	83053000	14598000	-
Q9BZV1	UBX domain-containing protein 6	UBXN6	1	7	4	5	32.4	49.753	441	0	27.938	1.6634	0.941974	72792000	42873000	29919000	76267000	63575000	12692000	-
Q9BZQ8	Protein Niban	FAM129A	1	9	7	6	13.5	103.13	928	0	39.381	1.7598	1.05707	117270000	56127000	61138000	110170000	95395000	14780000	-
Q9BZQ6	ER degradation-enhancing alpha-mannosidase-like protein 3	EDEM3	1	5	2	4	7.2	104.66	932	0	9.2329	-	0.742666	6942900	2842400	4100500	32326000	24810000	7515600	-
Q9BZM5;Q5VY80;Q6H3X3	NKG2D ligand 2;Retinoic acid early transcript 1L protein;Retinoic acid early transcript 1G protein	ULBP2;RAET1L;RAET1G	3	2	2	1	8.9	27.368	246	0	13.307	1.5336	-	50415000	28123000	22292000	32853000	28880000	3973500	-
Q9BZM1	Group XIIA secretory phospholipase A2	PLA2G12A	1	2	0	2	19.6	21.067	189	0	17.221	-	-	0	0	0	19530000	15202000	4328500	-
Q9BZL4	Protein phosphatase 1 regulatory subunit 12C	PPP1R12C	1	1	1	0	2.3	84.88	782	0	3.7201	-	-	7925300	5586300	2339000	0	0	0	-
Q9BZL1	Ubiquitin-like protein 5	UBL5	1	3	3	1	28.8	8.5468	73	0	5.6321	0.82851	0.910913	259680000	165710000	93970000	65468000	55923000	9544800	-
Q9BZK7	F-box-like/WD repeat-containing protein TBL1XR1	TBL1XR1	3	21	19	18	72.6	55.594	514	0	235.76	1.0489	1.16398	1936000000	1095200000	840860000	1090200000	956810000	133400000	-
Q9BZJ0	Crooked neck-like protein 1	CRNKL1	1	11	10	6	16.9	100.45	848	0	32.196	1.0833	0.920556	339340000	193470000	145870000	177610000	154640000	22971000	-
Q9BZI7	Regulator of nonsense transcripts 3B	UPF3B	1	10	6	10	27.5	57.761	483	0	39.629	1.0002	1.16176	260010000	162450000	97559000	289110000	219800000	69309000	-
Q9BZH6	WD repeat-containing protein 11	WDR11	1	15	11	12	22.1	136.68	1224	0	68.296	0.92414	0.764059	272960000	159390000	113570000	159000000	136850000	22154000	-
Q9BZG8	Diphthamide biosynthesis protein 1	DPH1	1	2	1	1	12	48.805	443	0.0033136	2.1293	-	-	7368100	4843400	2524700	3286300	3286300	0	-
Q9BZG1	Ras-related protein Rab-34	RAB34	1	5	4	3	20.5	29.044	259	0	12.155	0.65953	0.613535	104370000	66575000	37798000	48403000	41254000	7149600	Donwregulated
Q9BZF9	Uveal autoantigen with coiled-coil domains and ankyrin repeats	UACA	1	6	2	5	5.2	162.5	1416	0	10.143	1.0622	1.09253	102250000	58225000	44026000	77866000	63651000	14215000	-
Q9BZF1	Oxysterol-binding protein-related protein 8	OSBPL8	1	18	14	12	30.4	101.19	889	0	63.053	0.98781	0.887154	394880000	237800000	157080000	371620000	264360000	107260000	-
Q9BZE9	Tether containing UBX domain for GLUT4	ASPSCR1	1	5	4	4	16.5	60.182	553	0	21.382	0.84704	1.79798	58684000	39523000	19161000	34013000	27590000	6423600	-
Q9BZE4	Nucleolar GTP-binding protein 1	GTPBP4	1	28	26	19	51.6	73.964	634	0	97.175	1.4443	0.970214	1393500000	720080000	673460000	821600000	682360000	139240000	-
Q9BZE2	tRNA pseudouridine(38/39) synthase	PUS3	1	2	1	1	4.6	55.647	481	0.006819	1.7641	-	-	20600000	9830500	10769000	2279100	2279100	0	-
Q9BZE1	39S ribosomal protein L37, mitochondrial	MRPL37	1	16	14	13	54.6	48.117	423	0	68.069	0.87876	0.981643	888930000	532510000	356420000	335100000	276260000	58838000	-
Q9BZD4	Kinetochore protein Nuf2	NUF2	1	8	6	6	17.2	54.303	464	0	24.007	1.2201	1.05715	124930000	68625000	56302000	89549000	78299000	11250000	-
Q9BZD3;P0CAP2	Putative GRINL1B complex locus protein 2;DNA-directed RNA polymerase II subunit GRINL1A	GCOM2;POLR2M	2	1	1	0	4.9	41.712	368	0	3.7517	-	-	5789000	5789000	0	0	0	0	-
Q9BZ95	Histone-lysine N-methyltransferase NSD3	WHSC1L1	1	4	3	1	3.8	161.61	1437	0.00090728	2.8309	1.0026	-	43288000	27115000	16172000	26274000	23825000	2448800	-
Q9BZ67;Q9BZ68	FERM domain-containing protein 8;Putative FERM domain-containing protein FRMD8P1	FRMD8;FRMD8P1	2	2	0	2	6.5	51.217	464	0	4.709	-	0.164209	0	0	0	35598000	14093000	21505000	-
Q9BZ29	Dedicator of cytokinesis protein 9	DOCK9	1	7	3	5	5.9	236.44	2069	0	5.8939	0.96065	0.731475	29656000	18142000	11514000	21214000	15228000	5985600	-
Q9BZ23	Pantothenate kinase 2, mitochondrial	PANK2	1	2	1	2	5.3	62.68	570	0.00195	2.4315	-	-	1332000	1006500	325520	4857200	4857200	0	-
Q9BYX2	TBC1 domain family member 2A	TBC1D2	1	2	1	2	3	105.41	928	0	4.5103	-	-	5323900	2953000	2370800	6959700	6371100	588610	-
Q9BYW2	Histone-lysine N-methyltransferase SETD2	SETD2	1	3	2	1	1.2	287.59	2564	0.0017784	2.4726	0.7718	-	18211000	12326000	5885200	9549400	7936000	1613400	-
Q9BYV8	Centrosomal protein of 41 kDa	CEP41	1	2	1	1	9.4	41.368	373	0.0026238	2.1993	-	-	4230600	4230600	0	3749300	3749300	0	-
Q9BYT8	Neurolysin, mitochondrial	NLN	1	14	12	11	28	80.651	704	0	34.892	1.1176	1.06451	620370000	348170000	272210000	323400000	273080000	50316000	-
Q9BYT3	Serine/threonine-protein kinase 33	STK33	1	1	1	0	4.1	57.83	514	0	5.8258	-	-	9942800	6250300	3692600	0	0	0	-
Q9BYN8	28S ribosomal protein S26, mitochondrial	MRPS26	1	4	4	3	23.4	24.211	205	0	17.579	0.96634	0.669837	175820000	99726000	76099000	168360000	128160000	40204000	-
Q9BYN0	Sulfiredoxin-1	SRXN1	1	9	7	7	68.6	14.259	137	0	21.873	1.3086	1.50921	275970000	129520000	146450000	270180000	239370000	30804000	-
Q9BYJ9	YTH domain-containing family protein 1	YTHDF1	1	8	8	5	21.1	60.873	559	0	5.7714	0.75337	-	52884000	38832000	14052000	14080000	13180000	899500	-
Q9BYI3	Hyccin	FAM126A	1	1	1	0	2.1	57.625	521	0.00091008	2.8832	0.75619	-	14672000	9103800	5568600	0	0	0	-
Q9BYG5	Partitioning defective 6 homolog beta	PARD6B	1	3	1	3	14	41.182	372	0	6.4344	-	0.714235	6915600	4294600	2621000	57181000	43987000	13195000	-
Q9BYG3	MKI67 FHA domain-interacting nucleolar phosphoprotein	NIFK	1	12	10	8	51.9	34.222	293	0	105.73	0.94826	0.909174	534490000	336790000	197700000	359770000	302960000	56811000	-
Q9BYD6	39S ribosomal protein L1, mitochondrial	MRPL1	1	11	9	9	50.8	36.908	325	0	46.914	0.89803	0.656814	321000000	186310000	134690000	293440000	235580000	57858000	-
Q9BYD3	39S ribosomal protein L4, mitochondrial	MRPL4	1	8	8	6	46.9	34.919	311	0	155.77	0.93436	0.993443	666990000	396320000	270660000	432720000	381660000	51063000	-
Q9BYD2	39S ribosomal protein L9, mitochondrial	MRPL9	1	9	8	5	35.2	30.243	267	0	50.019	0.8703	0.830358	425990000	185530000	240460000	87700000	73082000	14618000	-
Q9BYD1	39S ribosomal protein L13, mitochondrial	MRPL13	1	10	8	7	69.1	20.692	178	0	42.056	0.86363	0.916506	593640000	349070000	244570000	431660000	317340000	114330000	-
Q9BYC9	39S ribosomal protein L20, mitochondrial	MRPL20	1	5	5	3	33.6	17.442	149	0	9.8058	0.93714	0.447447	831140000	194150000	636990000	70749000	56721000	14028000	-
Q9BYC8	39S ribosomal protein L32, mitochondrial	MRPL32	1	4	3	4	24.5	21.405	188	0	62.733	0.83524	0.573625	80792000	52225000	28567000	279600000	229660000	49939000	-
Q9BY77	Polymerase delta-interacting protein 3	POLDIP3	1	15	14	4	46.1	46.089	421	0	131.76	0.36971	1.45279	866060000	650870000	215180000	119820000	110260000	9564300	-
Q9BY50	Signal peptidase complex catalytic subunit SEC11C	SEC11C	1	3	1	3	18.2	21.542	192	0	4.9795	-	1.15258	14613000	7857900	6755500	26257000	22830000	3427100	-
Q9BY49	Peroxisomal trans-2-enoyl-CoA reductase	PECR	1	2	2	2	8.9	32.544	303	0	5.2256	-	-	15464000	9573200	5891000	23641000	22282000	1358900	-
Q9BY44	Eukaryotic translation initiation factor 2A;Eukaryotic translation initiation factor 2A, N-terminally processed	EIF2A	1	21	19	15	55	64.989	585	0	127.85	0.98825	0.916674	1103000000	671940000	431090000	758370000	590760000	167610000	-
Q9BY43	Charged multivesicular body protein 4a	CHMP4A	1	8	6	8	50.5	25.098	222	0	79.834	0.93168	1.14907	515610000	297500000	218110000	824770000	725740000	99027000	-
Q9BY42	Protein RTF2 homolog	RTFDC1	1	9	7	8	35.9	33.886	306	0	31.846	0.81235	0.833472	227610000	147850000	79763000	259000000	156360000	102640000	-
Q9BY32	Inosine triphosphate pyrophosphatase	ITPA	1	11	11	9	80.9	21.445	194	0	87.639	0.86951	1.09385	917560000	589120000	328430000	298130000	266580000	31548000	-
Q9BY12	S phase cyclin A-associated protein in the endoplasmic reticulum	SCAPER	1	2	1	1	2	158.29	1400	0.00037078	3.2186	-	-	58042000	53416000	4625600	22701000	19334000	3366900	-
Q9BY11	Protein kinase C and casein kinase substrate in neurons protein 1	PACSIN1	1	8	4	8	28.6	50.965	444	0	32.823	1.0408	0.453741	139160000	86593000	52567000	264820000	184250000	80568000	-
Q9BXY0	Protein MAK16 homolog	MAK16	1	3	2	1	14.3	35.368	300	0	8.9995	1.0944	-	59964000	33712000	26252000	10550000	7461700	3087900	-
Q9BXW9	Fanconi anemia group D2 protein	FANCD2	1	13	7	10	13.5	164.13	1451	0	25.329	0.94301	0.889047	78163000	45466000	32697000	93924000	80910000	13014000	-
Q9BXW7	Cat eye syndrome critical region protein 5	CECR5	1	11	11	10	43.7	46.321	423	0	70.228	1.0846	0.959601	444500000	261000000	183500000	231500000	195940000	35551000	-
Q9BXW6	Oxysterol-binding protein-related protein 1	OSBPL1A	1	2	2	1	4.6	108.47	950	0	3.9277	0.57227	-	16901000	11605000	5295700	12872000	11481000	1391200	-
Q9BXV9	Uncharacterized protein C14orf142	C14orf142	1	4	4	3	83	10.859	100	0	48.708	0.73601	0.514033	238920000	155220000	83698000	197920000	153240000	44680000	-
Q9BXS6	Nucleolar and spindle-associated protein 1	NUSAP1	1	15	13	6	38.3	49.451	441	0	96.909	0.85922	0.977326	373840000	246960000	126880000	352290000	306980000	45312000	-
Q9BXS5	AP-1 complex subunit mu-1	AP1M1	1	14	12	11	47.3	48.586	423	0	35.157	0.94749	0.594601	583250000	324640000	258610000	296070000	240990000	55075000	-
Q9BXS4	Transmembrane protein 59	TMEM59	1	1	0	1	4	36.223	323	0.0078205	1.7163	-	-	0	0	0	7197100	4494200	2703000	-
Q9BXR0	Queuine tRNA-ribosyltransferase	QTRT1	1	14	11	11	55.8	44.047	403	0	147.93	0.79676	0.592136	538150000	338730000	199420000	398560000	318880000	79684000	-
Q9BXP5	Serrate RNA effector molecule homolog	SRRT	1	43	32	37	46.5	100.67	876	0	264.98	0.91837	0.95648	4791400000	2885700000	1905700000	3949600000	3295400000	654160000	-
Q9BXP2	Solute carrier family 12 member 9	SLC12A9	1	3	2	1	4.9	96.109	914	0	15.337	-	-	9652900	6690000	2962900	5438900	5438900	0	-
Q9BXK5	Bcl-2-like protein 13	BCL2L13	1	4	4	2	19.4	52.723	485	0	14.496	0.81211	1.13132	85868000	52495000	33373000	28647000	26166000	2480300	-
Q9BXK1	Krueppel-like factor 16	KLF16	1	3	1	2	33.3	25.43	252	0	8.7212	-	1.05952	15679000	15679000	0	30953000	26343000	4610700	-
Q9BXJ9	N-alpha-acetyltransferase 15, NatA auxiliary subunit	NAA15	1	39	38	31	56.7	101.27	866	0	231.94	1.1311	1.02608	3100200000	1704800000	1395300000	1651800000	1411100000	240670000	-
Q9BXJ8	Transmembrane protein 120A	TMEM120A	1	1	1	1	3.2	40.61	343	0.0045014	2.0186	-	-	15603000	10219000	5383800	6328500	3310100	3018400	-
Q9BXB4	Oxysterol-binding protein-related protein 11	OSBPL11	1	11	7	7	25.7	83.642	747	0	47.947	0.98143	0.685683	210130000	117690000	92436000	167720000	126280000	41438000	-
Q9BX95	Sphingosine-1-phosphate phosphatase 1	SGPP1	1	1	1	0	2.9	49.107	441	1	-2	-	-	19346000	10606000	8740000	0	0	0	-
Q9BX68	Histidine triad nucleotide-binding protein 2, mitochondrial	HINT2	1	7	6	7	62	17.162	163	0	109.83	1.0208	1.13722	3345900000	2036700000	1309200000	3884500000	3520200000	364320000	-
Q9BX46;Q9H0Z9	RNA-binding protein 24;RNA-binding protein 38	RBM24;RBM38	2	2	1	1	14	24.776	236	0	5.5835	1.22	-	230980000	117770000	113220000	18628000	15837000	2790900	-
Q9BX40	Protein LSM14 homolog B	LSM14B	1	8	6	6	38.2	42.07	385	0	106.7	0.5339	0.887154	122560000	96660000	25902000	123790000	108080000	15716000	-
Q9BWU1;P49336	Cyclin-dependent kinase 19;Cyclin-dependent kinase 8	CDK19;CDK8	2	3	2	3	12	56.802	502	0	15.36	1.6181	0.62251	23252000	12491000	10762000	16966000	12293000	4673200	-
Q9BWU0	Kanadaptin	SLC4A1AP	1	23	16	18	43.6	88.813	796	0	101.78	0.92066	0.99167	588200000	362170000	226030000	473240000	415490000	57753000	-
Q9BWT6	Meiotic nuclear division protein 1 homolog	MND1	1	2	1	2	14.1	23.753	205	0	4.8489	-	0.185704	12031000	6417100	5613900	47421000	23805000	23615000	-
Q9BWS9	Chitinase domain-containing protein 1	CHID1	1	11	10	6	36.6	44.94	393	0	42.135	0.81041	0.861475	239050000	154180000	84878000	112640000	94129000	18515000	-
Q9BWQ6	Protein YIPF2	YIPF2	1	1	1	1	9.2	35.151	316	0	23.015	0.72237	-	128510000	77032000	51480000	24984000	23400000	1583600	-
Q9BWM7	Sideroflexin-3	SFXN3	1	8	8	6	38.3	35.503	321	0	42.642	0.97464	0.974564	639340000	371310000	268030000	210480000	183740000	26742000	-
Q9BWL3	Uncharacterized protein C1orf43	C1orf43	1	2	1	1	9.9	28.779	253	0.0022855	2.2761	-	-	7980100	5239000	2741000	11723000	7868000	3855400	-
Q9BWJ5	Splicing factor 3B subunit 5	SF3B5	1	5	5	5	83.7	10.135	86	0	35.203	0.98649	0.984349	1278700000	752520000	526230000	1186400000	1052300000	134060000	-
Q9BWH6	RNA polymerase II-associated protein 1	RPAP1	1	8	6	4	9	152.75	1393	0	13.983	0.70156	1.13605	66208000	47171000	19037000	26164000	23137000	3026800	-
Q9BWG6	Sodium channel modifier 1	SCNM1	1	1	0	1	7.8	25.949	230	0.00018832	3.5205	-	-	0	0	0	7640900	6371200	1269700	-
Q9BWF3	RNA-binding protein 4	RBM4	1	15	13	14	56.9	40.313	364	0	181.36	1.0478	0.904159	1618600000	982180000	636430000	1621000000	1414000000	206990000	-
Q9BWE0	Replication initiator 1	REPIN1	1	1	1	1	2.8	63.574	567	0	4.8892	-	-	15339000	6517700	8821100	15239000	11889000	3350100	-
Q9BWD1	Acetyl-CoA acetyltransferase, cytosolic	ACAT2	1	21	20	18	76.8	41.35	397	0	323.31	1.3897	1.11914	13302000000	6644100000	6657900000	10508000000	9352300000	1156100000	-
Q9BWC9	Coiled-coil domain-containing protein 106	CCDC106	1	1	1	1	4.3	32.032	280	0.0036458	2.0755	-	-	6655500	4727400	1928100	5272600	4138800	1133800	-
Q9BW92	Threonine--tRNA ligase, mitochondrial	TARS2	1	10	7	6	24.5	81.035	718	0	19.619	0.91261	0.477395	91425000	54574000	36851000	68114000	38006000	30107000	-
Q9BW91	ADP-ribose pyrophosphatase, mitochondrial	NUDT9	1	11	6	10	48.3	39.125	350	0	44.45	0.92277	0.60931	354980000	211140000	143830000	227600000	142170000	85427000	-
Q9BW85	Coiled-coil domain-containing protein 94	CCDC94	1	4	4	2	13.9	37.085	323	0	16.175	0.45174	0.400176	94179000	67250000	26930000	70579000	57466000	13113000	Donwregulated
Q9BW72	HIG1 domain family member 2A, mitochondrial	HIGD2A	1	2	2	2	50.9	11.528	106	0	18.897	0.92192	0.970968	117980000	76685000	41299000	87378000	77706000	9671800	-
Q9BW71	HIRA-interacting protein 3	HIRIP3	1	7	5	4	14.4	61.956	556	0	12.925	0.89428	2.54595	149970000	95345000	54622000	196580000	146220000	50360000	-
Q9BW61	DET1- and DDB1-associated protein 1	DDA1	1	2	1	1	23.5	11.835	102	0	4.7189	-	-	8267200	5711900	2555300	11299000	10441000	857910	-
Q9BW60	Elongation of very long chain fatty acids protein 1	ELOVL1	1	2	2	1	9	32.662	279	0	14.441	1.0329	-	141200000	72031000	69168000	52727000	47524000	5202700	-
Q9BW30	Tubulin polymerization-promoting protein family member 3	TPPP3	1	6	4	3	33	18.985	176	0	22.437	0.34218	0.759648	166390000	124160000	42232000	72689000	54586000	18103000	-
Q9BW27	Nuclear pore complex protein Nup85	NUP85	1	16	14	13	34.1	75.019	656	0	101.02	1.064	0.742997	498690000	283800000	214890000	216400000	161970000	54425000	-
Q9BW19	Kinesin-like protein KIFC1	KIFC1	1	17	16	12	38.6	73.747	673	0	115.76	0.99675	0.844381	1586500000	925380000	661120000	1288200000	1117900000	170320000	-
Q9BVW5	TIMELESS-interacting protein	TIPIN	1	1	1	0	3.7	34.555	301	0	6.569	-	-	11410000	11410000	0	0	0	0	-
Q9BVV7	Mitochondrial import inner membrane translocase subunit Tim21	TIMM21	1	2	2	2	10.1	28.202	248	0	7.739	1.5047	0.699741	47956000	25527000	22429000	79924000	69167000	10757000	-
Q9BVT8	Transmembrane and ubiquitin-like domain-containing protein 1	TMUB1	1	2	1	2	16.7	26.261	246	0	11.813	-	1.84023	32376000	18930000	13445000	50267000	42594000	7673100	-
Q9BVS5	tRNA (adenine(58)-N(1))-methyltransferase, mitochondrial	TRMT61B	1	4	3	2	16.8	52.965	477	0	14.466	0.87833	0.647752	47327000	35160000	12167000	30422000	25518000	4904100	-
Q9BVQ7	Spermatogenesis-associated protein 5-like protein 1	SPATA5L1	1	9	6	6	20.5	80.709	753	0	16.394	0.81807	2.1889	92966000	57238000	35728000	59209000	46938000	12271000	-
Q9BVP2	Guanine nucleotide-binding protein-like 3	GNL3	1	12	11	8	27.1	61.992	549	0	87.366	1.146	1.03516	630260000	357600000	272660000	277430000	252090000	25332000	-
Q9BVM4	Gamma-glutamylaminecyclotransferase	GGACT	1	4	3	3	44.4	17.328	153	0	22.74	0.98938	1.24948	86187000	52213000	33975000	81477000	73883000	7594000	-
Q9BVM2	Protein DPCD	DPCD	1	5	3	4	34	23.239	203	0	15.141	0.89456	1.05661	139450000	80466000	58985000	189820000	163620000	26205000	-
Q9BVL4	Selenoprotein O	SELO	1	1	1	1	3	73.488	669	0.00018914	3.6036	0.86228	-	10137000	6143300	3993600	10190000	9501900	688410	-
Q9BVL2	Nucleoporin p58/p45	NUPL1	1	9	5	8	18.2	60.896	599	0	31.075	1.0011	0.849185	223310000	127550000	95767000	315400000	254700000	60698000	-
Q9BVK6	Transmembrane emp24 domain-containing protein 9	TMED9	1	13	11	9	55.7	27.277	235	0	163.47	0.99047	1.07179	3213700000	1863200000	1350400000	2112000000	1883300000	228720000	-
Q9BVJ7	Dual specificity protein phosphatase 23	DUSP23	1	6	5	6	47.3	16.588	150	0	11.551	1.0324	1.37516	242620000	147260000	95359000	141430000	118130000	23296000	-
Q9BVJ6	U3 small nucleolar RNA-associated protein 14 homolog A	UTP14A	2	19	17	6	34.5	87.977	771	0	166.15	0.51711	1.05322	508840000	360160000	148680000	76732000	65091000	11641000	-
Q9BVI4	Nucleolar complex protein 4 homolog	NOC4L	1	11	8	8	33.9	58.467	516	0	32.725	0.9186	0.804311	190240000	104130000	86110000	146890000	121930000	24964000	-
Q9BVG9	Phosphatidylserine synthase 2	PTDSS2	1	1	1	0	4.5	56.252	487	0.00091374	2.9552	-	-	5577500	4849200	728250	0	0	0	-
Q9BVG4	Protein PBDC1	PBDC1	1	12	12	10	61.4	26.056	233	0	80.612	1.0243	1.06894	1785400000	1031800000	753620000	932410000	828290000	104130000	-
Q9BVC6	Transmembrane protein 109	TMEM109	1	3	3	1	23.9	26.21	243	0	5.7435	0.7619	1.11062	75898000	61312000	14586000	369920000	336970000	32956000	-
Q9BVC5	Ashwin	C2orf49	1	2	2	1	18.5	25.858	232	0	47.317	0.73975	0.552944	72553000	53358000	19195000	26558000	23304000	3254800	-
Q9BVC4	Target of rapamycin complex subunit LST8	MLST8	1	5	0	5	29.1	35.876	326	0	10.828	-	0.390869	0	0	0	59619000	54825000	4793800	-
Q9BVC3	Sister chromatid cohesion protein DCC1	DSCC1	1	2	2	1	9.7	44.825	393	0	4.5819	1.1015	0.481788	29262000	16855000	12407000	13079000	10656000	2423000	-
Q9BVA1	Tubulin beta-2B chain	TUBB2B	1	35	34	35	79.6	49.953	445	0	113.42	0.90898	0.466548	1800500000	1117500000	683010000	1177200000	1010400000	166790000	-
Q9BV86	N-terminal Xaa-Pro-Lys N-methyltransferase 1;N-terminal Xaa-Pro-Lys N-methyltransferase 1, N-terminally processed	NTMT1	1	8	8	7	42.6	25.387	223	0	59.089	1.0047	1.14937	528060000	326610000	201450000	187240000	160130000	27112000	-
Q9BV79	Trans-2-enoyl-CoA reductase, mitochondrial	MECR	1	2	2	2	7	40.461	373	0	11.125	1.0983	1.62372	124640000	68062000	56582000	90587000	77508000	13079000	-
Q9BV73	Centrosome-associated protein CEP250	CEP250	1	6	1	5	4.3	281.13	2442	0	12.792	-	0.522384	19727000	16919000	2808000	38044000	28417000	9626900	-
Q9BV68	E3 ubiquitin-protein ligase RNF126	RNF126	2	7	7	4	30.2	33.861	311	0	36.48	0.83513	0.892538	269860000	180520000	89340000	192910000	177490000	15427000	-
Q9BV57	1,2-dihydroxy-3-keto-5-methylthiopentene dioxygenase	ADI1	1	11	11	11	78.8	21.498	179	0	62.252	1.3151	1.28568	2245800000	1053700000	1192100000	1802700000	1257700000	545010000	-
Q9BV44	THUMP domain-containing protein 3	THUMPD3	1	12	9	8	42.6	57.002	507	0	28.527	0.72139	1.00447	275240000	171650000	103590000	185310000	157060000	28252000	-
Q9BV40	Vesicle-associated membrane protein 8	VAMP8	1	6	6	4	53	11.438	100	0	20.082	0.68186	0.966464	610300000	401600000	208690000	304620000	270810000	33816000	-
Q9BV38	WD repeat-containing protein 18	WDR18	1	10	9	8	30.3	47.405	432	0	62.307	0.76103	0.938262	565820000	357630000	208190000	238570000	197380000	41191000	-
Q9BV29	Uncharacterized protein C15orf57	C15orf57	1	3	2	2	48.1	20.656	185	0	5.929	0.91762	-	55293000	31860000	23433000	36780000	28107000	8673300	-
Q9BV20	Methylthioribose-1-phosphate isomerase	MRI1	1	9	9	6	48	39.149	369	0	40.545	0.8277	0.923532	355000000	227790000	127210000	147000000	125300000	21701000	-
Q9BV19	Uncharacterized protein C1orf50	C1orf50	1	3	1	2	25.1	21.876	199	0	5.6959	-	-	5309000	3502200	1806800	14365000	13815000	549340	-
Q9BUT1	3-hydroxybutyrate dehydrogenase type 2	BDH2	1	9	7	9	43.7	26.724	245	0	93.547	0.87774	1.03949	1443300000	897130000	546180000	1120500000	973530000	147010000	-
Q9BUR5	Apolipoprotein O	APOO	1	8	8	8	67.7	22.284	198	0	60.849	1.0705	1.08391	769280000	445560000	323720000	711200000	586450000	124750000	-
Q9BUR4	Telomerase Cajal body protein 1	WRAP53	1	3	3	2	9.3	59.309	548	0	16.35	0.78678	-	65797000	40656000	25141000	13273000	11719000	1554200	-
Q9BUQ8	Probable ATP-dependent RNA helicase DDX23	DDX23	1	30	25	24	42.9	95.581	820	0	100.77	0.91064	0.877655	2718900000	1536100000	1182700000	1557100000	1290200000	266920000	-
Q9BUP3	Oxidoreductase HTATIP2	HTATIP2	1	13	11	7	59.5	27.049	242	0	55.127	1.5185	1.15472	574700000	292400000	282310000	179490000	134770000	44718000	-
Q9BUN8	Derlin-1	DERL1	1	3	3	2	10.8	28.8	251	0	10.349	1.181	0.285201	343440000	221970000	121460000	225940000	121430000	104520000	-
Q9BUN5	Coiled-coil domain-containing protein 28B	CCDC28B	1	2	1	2	14.5	22.036	200	0	4.3958	-	0.954381	6577100	3759400	2817600	19774000	16186000	3587600	-
Q9BUL8	Programmed cell death protein 10	PDCD10	1	12	10	8	64.6	24.701	212	0	43.008	0.90605	1.03097	940680000	554260000	386420000	1135000000	976840000	158210000	-
Q9BUK6	Protein misato homolog 1	MSTO1	2	9	7	8	30.7	61.835	570	0	14.629	0.86157	0.872144	112680000	68231000	44446000	59064000	50377000	8687300	-
Q9BUK0	Coiled-coil-helix-coiled-coil-helix domain-containing protein 7	CHCHD7	1	1	1	1	21.2	10.095	85	0.00018957	3.6429	-	-	25218000	16247000	8971400	44481000	39309000	5172200	-
Q9BUJ2	Heterogeneous nuclear ribonucleoprotein U-like protein 1	HNRNPUL1	1	36	29	29	50.4	95.737	856	0	323.31	0.78107	1.24247	4405800000	2912100000	1493600000	3933500000	3524900000	408590000	-
Q9BUI4	DNA-directed RNA polymerase III subunit RPC3	POLR3C	1	5	2	5	21	60.611	534	0	18.671	0.75285	0.315926	27544000	15973000	11572000	38607000	28514000	10093000	-
Q9BUH6	Protein PAXX	C9orf142	1	6	3	5	39.7	21.639	204	0	18.997	0.64559	0.849907	81953000	45794000	36159000	517830000	95218000	422610000	-
Q9BUF7	Protein crumbs homolog 3	CRB3	1	1	1	1	14.2	12.854	120	0.0024583	2.2493	1.1585	-	33977000	20396000	13581000	15231000	13339000	1892700	-
Q9BUF5	Tubulin beta-6 chain	TUBB6	1	25	23	25	77.6	49.857	446	0	226.92	0.86441	0.874508	6888900000	4023100000	2865800000	5350100000	4570500000	779560000	-
Q9BUE6	Iron-sulfur cluster assembly 1 homolog, mitochondrial	ISCA1	1	1	0	1	11.6	14.179	129	0.00073354	3.0291	-	-	0	0	0	22588000	20081000	2507100	-
Q9BUE0	Mediator of RNA polymerase II transcription subunit 18	MED18	1	3	2	1	27.9	23.662	208	0	7.0949	0.88311	-	59658000	35720000	23938000	19395000	15331000	4063800	-
Q9BUB7	Transmembrane protein 70, mitochondrial	TMEM70	1	4	3	3	19.6	28.969	260	0	10.071	1.7007	0.41561	70116000	26808000	43308000	47360000	35569000	11791000	-
Q9BUA3	Uncharacterized protein C11orf84	C11orf84	1	2	2	0	8.4	41.036	381	0	12.328	0.48108	-	38840000	26355000	12485000	0	0	0	-
Q9BU89	Deoxyhypusine hydroxylase	DOHH	1	7	5	6	47	32.904	302	0	36.154	0.92182	0.715001	191140000	110330000	80807000	179180000	141470000	37711000	-
Q9BU76	Multiple myeloma tumor-associated protein 2	MMTAG2	1	6	5	3	22.4	29.411	263	0	11.438	0.41163	0.322103	210690000	155080000	55618000	26218000	22646000	3572400	Donwregulated
Q9BU61	NADH dehydrogenase [ubiquinone] 1 alpha subcomplex assembly factor 3	NDUFAF3	1	2	1	1	25.5	20.35	184	0	11.621	0.95337	-	38308000	21200000	17109000	0	0	0	-
Q9BU23	Lipase maturation factor 2	LMF2	1	9	8	8	19.4	79.697	707	0	65.204	0.81532	0.763417	334280000	205450000	128830000	156850000	129040000	27812000	-
Q9BU02	Thiamine-triphosphatase	THTPA	1	5	2	4	41.3	25.566	230	0	7.9335	0.46005	0.622394	10243000	8188200	2054500	25680000	22813000	2867500	Donwregulated
Q9BTZ2;P0CG22	Dehydrogenase/reductase SDR family member 4;Putative dehydrogenase/reductase SDR family member 4-like 1	DHRS4;DHRS4L1	2	6	5	5	27.3	29.537	278	0	19.319	0.97457	1.37225	282410000	171600000	110810000	148490000	135020000	13468000	-
Q9BTY7	Protein HGH1 homolog	HGH1	1	9	5	8	44.6	42.129	390	0	25.203	0.7039	0.896459	71510000	46691000	24819000	67390000	55872000	11518000	-
Q9BTY2	Plasma alpha-L-fucosidase	FUCA2	1	9	8	5	27.2	54.066	467	0	31.726	0.60956	0.379809	288750000	199650000	89102000	114420000	87460000	26959000	Donwregulated
Q9BTX1	Nucleoporin NDC1	NDC1	1	7	5	3	16.6	76.304	674	0	19.024	1.1427	0.627392	104040000	63540000	40498000	44337000	29980000	14358000	-
Q9BTW9	Tubulin-specific chaperone D	TBCD	1	39	34	28	52.6	132.6	1192	0	143.4	1.1114	1.1337	1150200000	623050000	527140000	861300000	713470000	147830000	-
Q9BTV4	Transmembrane protein 43	TMEM43	2	9	9	6	37.5	44.875	400	0	45.766	0.94983	0.678334	814180000	490600000	323570000	363160000	285660000	77495000	-
Q9BTU6	Phosphatidylinositol 4-kinase type 2-alpha	PI4K2A	1	10	9	7	26.3	54.022	479	0	45.704	0.71828	0.67563	273610000	184400000	89210000	167580000	136480000	31097000	-
Q9BTT6	Leucine-rich repeat-containing protein 1	LRRC1	1	11	8	10	35.3	59.241	524	0	24.309	0.87485	0.687096	94077000	57435000	36642000	96502000	79758000	16744000	-
Q9BTT4	Mediator of RNA polymerase II transcription subunit 10	MED10	1	2	1	1	29.6	15.688	135	0	9.6932	1.063	-	29968000	13328000	16640000	8924400	8924400	0	-
Q9BTT0	Acidic leucine-rich nuclear phosphoprotein 32 family member E	ANP32E	1	11	10	11	54.1	30.692	268	0	314.48	0.8458	0.968804	5015600000	3141400000	1874200000	3895600000	3453500000	442160000	-
Q9BTK6;H3BTX0	PAXIP1-associated glutamate-rich protein 1	PAGR1	2	2	2	2	18.5	27.716	254	0	5.0247	0.55219	-	35446000	26747000	8699600	12615000	11702000	912360	-
Q9BTE7	DCN1-like protein 5	DCUN1D5	2	6	6	3	27.4	27.508	237	0	10.424	1.1859	0.557569	226610000	124740000	101880000	95510000	56836000	38674000	-
Q9BTE6	Alanyl-tRNA editing protein Aarsd1	AARSD1	1	10	9	8	39.3	45.479	412	0	60.212	0.86487	0.762544	401460000	233830000	167640000	235330000	199130000	36192000	-
Q9BTE3	Mini-chromosome mainte-ce complex-binding protein	MCMBP	1	24	21	21	59.3	72.979	642	0	113.84	0.9026	0.895175	959210000	588170000	371040000	621800000	499350000	122450000	-
Q9BTE1	Dynactin subunit 5	DCTN5	1	3	2	3	14.8	20.126	182	0	5.7554	0.7822	0.818465	53262000	36791000	16471000	86432000	73100000	13331000	-
Q9BTD8	RNA-binding protein 42	RBM42	1	6	6	5	23.3	50.413	480	0	40.339	0.60648	1.65025	356070000	228350000	127720000	277580000	241840000	35737000	-
Q9BTC8	Metastasis-associated protein MTA3	MTA3	1	13	10	8	25.3	67.503	594	0	13.451	1.2057	0.760919	112310000	83397000	28916000	51364000	41417000	9947200	-
Q9BTC0	Death-inducer obliterator 1	DIDO1	1	31	29	10	23.6	243.87	2240	0	131.31	0.43587	1.03102	626830000	471090000	155740000	156390000	131840000	24549000	-
Q9BTA9	WW domain-containing adapter protein with coiled-coil	WAC	1	11	10	6	39.3	70.723	647	0	32.225	0.66228	0.543036	291120000	214700000	76421000	130030000	97877000	32148000	Donwregulated
Q9BT78	COP9 signalosome complex subunit 4	COPS4	1	22	20	19	71.9	46.268	406	0	208.15	1.0302	0.905305	2544500000	1467500000	1077000000	1333700000	1129600000	204130000	-
Q9BT73	Proteasome assembly chaperone 3	PSMG3	1	3	3	2	42.6	13.104	122	0	10.121	0.83456	0.970026	181240000	108870000	72370000	45811000	40775000	5035900	-
Q9BT40	Inositol polyphosphate 5-phosphatase K	INPP5K	1	2	2	2	4.7	51.09	448	0	9.5981	1.1872	-	29821000	13998000	15823000	14311000	12744000	1566700	-
Q9BT25	HAUS augmin-like complex subunit 8	HAUS8	1	6	4	5	25.9	44.857	410	0	30.782	0.72267	2.14786	53794000	35593000	18201000	28379000	25494000	2885000	-
Q9BT22	Chitobiosyldiphosphodolichol beta-mannosyltransferase	ALG1	2	6	6	3	18.5	52.518	464	0	10.25	0.72161	1.61891	139640000	95923000	43721000	41944000	37256000	4688200	-
Q9BT09	Protein canopy homolog 3	CNPY3	1	8	7	5	33.1	30.748	278	0	100.98	0.90366	0.607977	709200000	484920000	224280000	287950000	248180000	39762000	-
Q9BSV6	tRNA-splicing endonuclease subunit Sen34	TSEN34	1	7	7	0	31	33.652	310	0	8.1642	1.0345	-	127460000	77052000	50409000	0	0	0	-
Q9BST9	Rhotekin	RTKN	1	9	7	6	30.6	62.667	563	0	34.567	1.0239	0.931012	187580000	105890000	81689000	86815000	73589000	13227000	-
Q9BSR8	Protein YIPF4	YIPF4	1	2	2	0	9	27.082	244	0.0010817	2.7075	0.84143	-	47949000	28591000	19357000	0	0	0	-
Q9BSQ5	Cerebral cavernous malformations 2 protein	CCM2	1	1	0	1	1.8	48.836	444	0.004994	1.9247	-	-	0	0	0	6775800	4895100	1880700	-
Q9BSL1	Ubiquitin-associated domain-containing protein 1	UBAC1	1	7	4	6	26.9	45.338	405	0	35.14	0.93759	0.913492	92218000	59142000	33076000	184060000	116460000	67593000	-
Q9BSK0	MARVEL domain-containing protein 1	MARVELD1	1	1	1	0	16.8	18.914	173	0.00037369	3.3862	-	-	6846600	4079600	2767000	0	0	0	-
Q9BSJ8	Extended synaptotagmin-1	ESYT1	1	47	44	44	56.7	122.85	1104	0	323.31	0.98307	0.913993	10082000000	5863800000	4218300000	6418400000	5556000000	862370000	-
Q9BSJ2	Gamma-tubulin complex component 2	TUBGCP2	1	15	10	10	27.3	102.53	902	0	69.352	0.97552	1.01747	299350000	174420000	124930000	116130000	104780000	11345000	-
Q9BSH5	Haloacid dehalogenase-like hydrolase domain-containing protein 3	HDHD3	1	10	8	8	68.1	28	251	0	27.931	1.0586	0.366019	148440000	83969000	64475000	121580000	84424000	37159000	-
Q9BSH4	Translational activator of cytochrome c oxidase 1	TACO1	1	7	5	7	40.1	32.477	297	0	45.014	0.96066	1.16104	336920000	206390000	130530000	274900000	220770000	54129000	-
Q9BSF4	Uncharacterized protein C19orf52	C19orf52	1	3	3	1	19.6	29.233	260	0	5.7903	0.98327	-	49940000	27405000	22535000	8969700	7460500	1509200	-
Q9BSE5	Agmatinase, mitochondrial	AGMAT	1	1	0	1	8.5	37.66	352	0	7.6304	-	-	0	0	0	13928000	13928000	0	-
Q9BSD7	Cancer-related nucleoside-triphosphatase	NTPCR	1	7	7	5	54.7	20.713	190	0	45.495	0.76439	1.63717	421820000	268690000	153130000	156520000	140860000	15662000	-
Q9BSC4	Nucleolar protein 10	NOL10	1	9	5	9	27.2	80.301	688	0	20.977	1.2312	0.75643	107930000	53540000	54390000	113220000	88829000	24391000	-
Q9BSB4	Autophagy-related protein 101	ATG101	1	2	2	2	13.3	25.002	218	0	6.5408	0.98191	0.767106	23243000	14111000	9132400	12384000	10428000	1956200	-
Q9BS40	Latexin	LXN	1	3	3	3	16.7	25.75	222	0	6.6545	0.8006	0.782105	139660000	88210000	51445000	178180000	100040000	78137000	-
Q9BS26	Endoplasmic reticulum resident protein 44	ERP44	1	17	16	16	51	46.971	406	0	196.34	0.97521	0.985125	4370500000	2522800000	1847800000	2732700000	2334900000	397790000	-
Q9BRX8	Redox-regulatory protein FAM213A	FAM213A	1	11	10	7	47.2	25.764	229	0	27.341	0.85532	0.957671	1628200000	1019500000	608660000	846360000	745520000	100840000	-
Q9BRX5	DNA replication complex GINS protein PSF3	GINS3	1	3	3	2	28.2	24.534	216	0	29.868	0.92237	0.862664	168560000	37185000	131380000	49393000	38288000	11106000	-
Q9BRX2	Protein pelota homolog	PELO	1	9	9	5	34.3	43.359	385	0	79.127	1.1201	0.938791	400720000	259320000	141400000	282790000	169390000	113400000	-
Q9BRV8	Suppressor of IKBKE 1	SIKE1	1	1	1	1	8.7	23.721	207	0.00091408	2.9613	-	-	15248000	10768000	4480100	9012000	9012000	0	-
Q9BRT9	DNA replication complex GINS protein SLD5;DNA replication complex GINS protein SLD5, N-terminally processed	GINS4	1	4	2	4	33.6	26.047	223	0	9.0867	0.93934	0.810636	18492000	10936000	7555700	20747000	18345000	2402600	-
Q9BRT8;Q8IUF1;Q5RIA9;Q5JTY5;Q4V339	COBW domain-containing protein 1;COBW domain-containing protein 2;COBW domain-containing protein 5;COBW domain-containing protein 3;COBW domain-containing protein 6	CBWD1;CBWD2;CBWD5;CBWD3;CBWD6	5	11	11	3	40.8	44.068	395	0	28.682	0.86489	0.73303	326550000	201850000	124700000	53009000	43688000	9320500	-
Q9BRT6	Protein LLP homolog	LLPH	1	4	4	3	39.5	15.225	129	0	24.158	0.92385	1.63337	233400000	140970000	92428000	261450000	213000000	48453000	-
Q9BRT3	Migration and invasion enhancer 1	MIEN1	1	5	5	5	64.3	12.403	115	0	20.765	0.92187	1.28917	223940000	123800000	100140000	243590000	207540000	36054000	-
Q9BRT2	Ubiquinol-cytochrome-c reductase complex assembly factor 2	UQCC2	1	5	4	5	50	14.875	126	0	16.721	0.92426	0.858001	196630000	116910000	79727000	113200000	99384000	13818000	-
Q9BRS8	La-related protein 6	LARP6	1	1	1	0	4.5	54.736	491	0.0048334	1.9759	-	-	2397400	2397400	0	0	0	0	-
Q9BRS2	Serine/threonine-protein kinase RIO1	RIOK1	1	3	3	0	9	65.582	568	0	8.0302	0.39713	-	37226000	26392000	10834000	0	0	0	-
Q9BRR6	ADP-dependent glucokinase	ADPGK	1	8	7	6	30.6	54.088	497	0	32.62	0.66943	0.819672	149780000	97486000	52293000	86064000	79341000	6723700	-
Q9BRQ8	Apoptosis-inducing factor 2	AIFM2	1	4	2	4	16.9	40.526	373	0	7.0545	1.0669	0.648593	64731000	36480000	28251000	48807000	41791000	7015700	-
Q9BRQ6	MICOS complex subunit MIC25	CHCHD6	1	5	5	3	34.9	26.457	235	0	31.843	0.74249	0.700771	197110000	131680000	65428000	137030000	111120000	25908000	-
Q9BRP8	Partner of Y14 and mago	WIBG	1	11	11	6	72.1	22.655	204	0	103.27	0.40629	0.905305	1239800000	972580000	267180000	518500000	434180000	84312000	-
Q9BRP4	Proteasomal ATPase-associated factor 1	PAAF1	1	3	3	2	8.9	42.19	392	0	3.7783	1.1118	1.30359	93520000	52408000	41112000	27702000	22735000	4967500	-
Q9BRP1	Programmed cell death protein 2-like	PDCD2L	1	3	2	1	12.6	39.416	358	0	6.2587	0.84383	-	25637000	15465000	10172000	32124000	28888000	3235700	-
Q9BRL6	Serine/arginine-rich splicing factor 8	SRSF8	1	4	4	3	16.7	32.287	282	0	14.51	0.76654	-	50805000	30620000	20185000	24127000	20181000	3946600	-
Q9BRK5	45 kDa calcium-binding protein	SDF4	1	7	7	2	35.6	41.806	362	0	46.133	0.63932	0.699007	337760000	200970000	136790000	50333000	43224000	7109300	-
Q9BRK4	Leucine zipper putative tumor suppressor 2	LZTS2	1	3	1	3	5.8	72.759	669	0	16.619	-	1.33905	6637000	3874400	2762600	19860000	17258000	2602500	-
Q9BRJ7	Protein syndesmos	NUDT16L1	1	6	6	4	39.8	23.338	211	0	12.151	1.1411	0.199872	237180000	134070000	103100000	110700000	61349000	49353000	-
Q9BRJ6	Uncharacterized protein C7orf50	C7orf50	1	8	5	6	46.4	22.083	194	0	57.952	0.57783	1.08574	316120000	210870000	105250000	274320000	250480000	23844000	-
Q9BRJ2	39S ribosomal protein L45, mitochondrial	MRPL45	1	11	8	9	45.4	35.351	306	0	25.499	1.0753	0.818398	566860000	431840000	135020000	277630000	237920000	39704000	-
Q9BRG1	Vacuolar protein-sorting-associated protein 25	VPS25	1	11	10	10	81.2	20.747	176	0	74.605	0.93728	1.03652	469760000	278280000	191480000	259060000	215740000	43320000	-
Q9BRF8	Serine/threonine-protein phosphatase CPPED1	CPPED1	1	2	1	2	5.7	35.548	314	0.00018741	3.4543	1.1449	1.07141	119170000	63403000	55766000	41612000	36829000	4783300	-
Q9BRD0	BUD13 homolog	BUD13	1	4	3	2	9.4	70.52	619	0	22.169	0.4745	0.326616	58048000	49426000	8622400	44869000	30394000	14475000	Donwregulated
Q9BRA2	Thioredoxin domain-containing protein 17	TXNDC17	1	7	7	6	75.6	13.941	123	0	126.6	1.1211	0.856751	2931100000	1625600000	1305500000	2228200000	1968800000	259420000	-
Q9BRA0	N-alpha-acetyltransferase 38, NatC auxiliary subunit	NAA38	1	2	1	2	35.2	13.514	125	0	8.8372	1.2899	-	30669000	16241000	14428000	14939000	13560000	1379600	-
Q9BR77	Coiled-coil domain-containing protein 77	CCDC77	1	4	2	2	11.3	57.485	488	0	5.2784	1.3183	0.288634	14871000	8723700	6147100	13791000	9102700	4688100	-
Q9BR76	Coronin-1B	CORO1B	1	17	17	12	43.8	54.234	489	0	108.06	0.92807	1.01188	1884900000	1212700000	672190000	1315400000	1051400000	264000000	-
Q9BR61	Acyl-CoA-binding domain-containing protein 6	ACBD6	1	2	1	1	9.9	31.15	282	0.00018961	3.6433	-	-	7673000	4360300	3312800	0	0	0	-
Q9BQT8	Mitochondrial 2-oxodicarboxylate carrier	SLC25A21	1	1	1	1	4.7	33.303	299	0	12.576	-	-	16083000	10284000	5798600	12351000	10927000	1424100	-
Q9BQS8	FYVE and coiled-coil domain-containing protein 1	FYCO1	1	7	3	5	6.6	166.98	1478	0	12.314	0.61264	2.22668	673180000	503000000	170180000	1126800000	1075200000	51591000	-
Q9BQQ3	Golgi reassembly-stacking protein 1	GORASP1	1	2	1	2	10.9	46.482	440	0	8.3762	-	-	19881000	12556000	7325200	9466200	9466200	0	-
Q9BQP7	Mitochondrial genome mainte-ce exonuclease 1	MGME1	1	7	5	6	28.5	39.42	344	0	27.57	0.83091	0.527315	134670000	79599000	55074000	113090000	48168000	64917000	-
Q9BQI0	Allograft inflammatory factor 1-like	AIF1L	1	3	3	3	22.7	17.068	150	0	7.3477	0.97168	1.43937	89368000	53708000	35660000	140460000	127330000	13126000	-
Q9BQG2	Peroxisomal NADH pyrophosphatase NUDT12	NUDT12	1	2	1	2	11.3	52.075	462	0	8.5607	-	-	19192000	9266200	9925800	22200000	18276000	3923700	-
Q9BQG0	Myb-binding protein 1A	MYBBP1A	1	54	51	45	61.3	148.85	1328	0	323.31	1.0107	0.895255	3259400000	1670200000	1589200000	1522300000	1276500000	245880000	-
Q9BQF6	Sentrin-specific protease 7	SENP7	1	2	1	2	1.9	119.66	1050	0.002113	2.3094	1.2744	1.28931	254920000	139620000	115300000	359380000	279030000	80348000	-
Q9BQE9	B-cell CLL/lymphoma 7 protein family member B	BCL7B	1	3	2	2	33.2	22.195	202	0	14.877	0.63839	-	23274000	17963000	5311200	16328000	14196000	2132200	-
Q9BQE4	Selenoprotein S	VIMP	1	1	0	1	6.3	21.163	189	0.005	1.9509	-	-	0	0	0	5627000	5627000	0	-
Q9BQE3	Tubulin alpha-1C chain	TUBA1C	1	41	38	38	85.1	49.895	449	0	131.85	0.98471	0.613309	1233700000	720240000	513420000	1063300000	919490000	143800000	-
Q9BQD3	KxDL motif-containing protein 1	KXD1	1	2	0	2	18.8	19.668	176	0	8.4795	-	0.57867	0	0	0	40064000	22172000	17892000	-
Q9BQC6	Ribosomal protein 63, mitochondrial	MRPL57	1	3	2	3	20.6	12.266	102	0	11.406	0.87778	1.09772	285850000	174350000	111500000	207480000	174680000	32798000	-
Q9BQC3	Diphthamide biosynthesis protein 2	DPH2	1	4	2	3	15.3	52.082	489	0	8.5788	1.153	1.49743	32346000	18560000	13786000	27804000	25813000	1991400	-
Q9BQA1	Methylosome protein 50	WDR77	1	8	8	4	40.4	36.724	342	0	23.482	1.0944	0.798085	305190000	128410000	176780000	215610000	73954000	141660000	-
Q9BQ95	Evolutionarily conserved signaling intermediate in Toll pathway, mitochondrial	ECSIT	1	5	5	5	24.6	49.148	431	0	40.534	0.87226	0.825151	105880000	62332000	43544000	77286000	68743000	8543100	-
Q9BQ75	Protein CMSS1	CMSS1	1	2	1	2	6.1	31.884	279	0	3.9152	1.1481	0.841326	30249000	15711000	14538000	39952000	21777000	18175000	-
Q9BQ70	Transcription factor 25	TCF25	1	12	10	9	41.6	76.666	676	0	67.016	0.78879	0.86798	363860000	215730000	148130000	223270000	197400000	25868000	-
Q9BQ69	O-acetyl-ADP-ribose deacetylase MACROD1	MACROD1	1	2	2	1	12.3	35.505	325	0	7.3372	1.3151	1.81947	55383000	29827000	25556000	25390000	21704000	3686100	-
Q9BQ67	Glutamate-rich WD repeat-containing protein 1	GRWD1	1	16	11	15	64.1	49.419	446	0	129.14	1.1009	0.929627	1009900000	569240000	440690000	670440000	592650000	77792000	-
Q9BQ61	Uncharacterized protein C19orf43	C19orf43	1	5	5	2	54	18.419	176	0	25.787	0.53783	5.19211	465660000	345740000	119930000	25391000	24241000	1149700	-
Q9BQ52	Zinc phosphodiesterase ELAC protein 2	ELAC2	1	31	26	23	59.2	92.218	826	0	172.28	0.99186	1.17222	1552300000	908720000	643590000	735120000	622100000	113020000	-
Q9BQ48	39S ribosomal protein L34, mitochondrial	MRPL34	1	2	2	2	23.9	10.165	92	0	7.0487	0.9543	1.17849	108260000	65841000	42417000	117600000	107150000	10444000	-
Q9BQ39	ATP-dependent RNA helicase DDX50	DDX50	1	18	13	13	35	82.564	737	0	46.907	1.113	0.580552	283350000	142650000	140700000	302910000	230930000	71980000	-
Q9BQ15	SOSS complex subunit B1	NABP2	1	3	2	2	28	22.338	211	0	20.601	1.0274	0.936154	51753000	30560000	21193000	53362000	47359000	6002500	-
Q9BQ04	RNA-binding protein 4B	RBM4B	1	13	11	13	42.6	40.149	359	0	57.446	0.8229	0.49087	163010000	93596000	69415000	183440000	150150000	33283000	-
Q9BPZ3	Polyadenylate-binding protein-interacting protein 2	PAIP2	1	3	3	3	49.6	14.984	127	0	48.629	0.83364	1.12936	190200000	125740000	64461000	126010000	112030000	13974000	-
Q9BPY3	Protein FAM118B	FAM118B	1	4	0	4	14.5	39.499	351	0	3.7518	-	0.920132	0	0	0	27877000	22438000	5438100	-
Q9BPX6	Calcium uptake protein 1, mitochondrial	MICU1	1	3	2	2	9.2	54.351	476	0	9.4525	0.73355	0.868131	35082000	22134000	12949000	25646000	21831000	3815300	-
Q9BPX5	Actin-related protein 2/3 complex subunit 5-like protein	ARPC5L	1	6	4	6	51	16.941	153	0	41.562	0.94538	1.21194	315490000	185330000	130150000	416680000	381610000	35072000	-
Q9BPX3	Condensin complex subunit 3	NCAPG	1	32	22	29	41.4	114.33	1015	0	175.14	1.1762	0.967961	1154700000	616730000	537980000	895870000	778720000	117150000	-
Q9BPW8	Protein NipSnap homolog 1	NIPSNAP1	1	13	13	13	62.3	33.31	284	0	100.49	0.73704	1.11393	1679600000	1111600000	567990000	1145500000	983490000	162040000	-
Q9BPU6	Dihydropyrimidinase-related protein 5	DPYSL5	1	4	3	3	13.7	61.421	564	0	12.264	0.49247	0.908926	42245000	28905000	13340000	2018000000	1782900000	235030000	-
Q99996	A-kinase anchor protein 9	AKAP9	1	10	3	9	3	452.98	3907	0	22.126	1.0695	0.993838	13138000	7081200	6056600	85278000	64517000	20761000	-
Q99986	Serine/threonine-protein kinase VRK1	VRK1	1	15	13	10	60.9	45.476	396	0	77.944	0.9787	1.19883	1396200000	826110000	570140000	592370000	488390000	103970000	-
Q99963	Endophilin-A3	SH3GL3	1	1	0	1	2.9	39.284	347	0.0050009	1.9521	-	-	0	0	0	2369400	2369400	0	-
Q99962	Endophilin-A1	SH3GL2	1	7	5	6	24.4	39.962	352	0	11.819	1.3523	-	29090000	15657000	13432000	21411000	19203000	2207500	-
Q99961	Endophilin-A2	SH3GL1	1	14	12	12	44.3	41.489	368	0	114.55	1.1111	1.63452	1050800000	580730000	470040000	948260000	826450000	121800000	-
Q99959	Plakophilin-2	PKP2	1	28	24	15	43.4	97.414	881	0	217.41	0.95865	0.936856	1461100000	972800000	488290000	533480000	437470000	96007000	-
Q99943	1-acyl-sn-glycerol-3-phosphate acyltransferase alpha	AGPAT1	1	3	2	3	17.7	31.716	283	0	12.26	0.78957	1.21108	58420000	36159000	22261000	47193000	37043000	10150000	-
Q99933	BAG family molecular chaperone regulator 1	BAG1	1	7	5	7	34.8	38.778	345	0	33.086	0.66012	0.549571	126560000	86270000	40291000	149080000	123830000	25253000	Donwregulated
Q99878;Q96KK5;Q9BTM1;P20671;P0C0S8	Histone H2A type 1-J;Histone H2A type 1-H;Histone H2A.J;Histone H2A type 1-D;Histone H2A type 1	HIST1H2AJ;HIST1H2AH;H2AFJ;HIST1H2AD;HIST1H2AG	5	7	5	7	58.6	13.936	128	0	52.352	0.89808	1.00089	541150000	318350000	222790000	307570000	267400000	40175000	-
Q99873	Protein arginine N-methyltransferase 1	PRMT1	2	25	25	21	70.6	42.461	371	0	215.71	1.0013	0.834585	6941500000	4157900000	2783700000	2979300000	2557100000	422210000	-
Q99856	AT-rich interactive domain-containing protein 3A	ARID3A	1	2	2	2	4.7	62.888	593	0	5.6133	0.77129	-	19212000	12255000	6957400	0	0	0	-
Q99848	Probable rRNA-processing protein EBP2	EBNA1BP2	1	12	10	11	40.5	34.852	306	0	70.847	1.161	1.56062	927490000	510630000	416860000	905140000	820280000	84858000	-
Q99832	T-complex protein 1 subunit eta	CCT7	1	40	39	38	81.8	59.366	543	0	323.31	1.1105	1.03179	18777000000	10554000000	8222900000	10851000000	9615400000	1235600000	-
Q99829	Copine-1	CPNE1	1	12	10	11	33	59.058	537	0	112.18	0.79847	0.773216	1142400000	721680000	420690000	806020000	678690000	127320000	-
Q99828	Calcium and integrin-binding protein 1	CIB1	1	4	1	4	29.8	21.703	191	0	16.263	-	0.933358	9865900	5280100	4585800	70557000	62496000	8061100	-
Q99816	Tumor susceptibility gene 101 protein	TSG101	1	9	7	5	27.9	43.944	390	0	51.438	0.95811	0.464749	332010000	193680000	138330000	188810000	152200000	36616000	-
Q99807	5-demethoxyubiquinone hydroxylase, mitochondrial	COQ7	1	1	1	1	8.3	24.277	217	0.0078152	1.7003	-	-	17906000	11889000	6017700	11177000	6519300	4657400	-
Q99805	Transmembrane 9 superfamily member 2	TM9SF2	1	12	11	10	25.8	75.775	663	0	137.91	0.92675	0.440937	1746300000	953860000	792470000	1000300000	742050000	258210000	-
Q99798	Aconitate hydratase, mitochondrial	ACO2	1	46	41	43	65.4	85.424	780	0	323.31	0.97483	0.927644	11828000000	6920200000	4907500000	8605400000	7326000000	1279400000	-
Q99797	Mitochondrial intermediate peptidase	MIPEP	1	3	1	3	7.6	80.64	713	0	10.225	-	0.309703	8497400	3997400	4500000	25350000	18131000	7219300	-
Q99767	Amyloid beta A4 precursor protein-binding family A member 2	APBA2	1	2	1	1	3.7	82.511	749	0.0024579	2.2434	-	-	4829000	3622300	1206700	12850000	11978000	871700	-
Q99766	ATP synthase subunit s, mitochondrial	ATP5S	1	2	1	1	17.7	24.866	215	0.00073584	3.0614	-	-	21823000	12245000	9578700	8683300	6954900	1728400	-
Q99757	Thioredoxin, mitochondrial	TXN2	1	4	4	3	37.3	18.383	166	0	36.671	1.0228	0.93423	706550000	423970000	282570000	537210000	450600000	86612000	-
Q99755	Phosphatidylinositol 4-phosphate 5-kinase type-1 alpha	PIP5K1A	1	4	1	3	10	62.633	562	0	3.7429	-	-	0	0	0	11950000	10117000	1832700	-
Q99747	Gamma-soluble NSF attachment protein	NAPG	1	8	6	7	31.4	34.746	312	0	44.394	0.86176	0.945269	285150000	177300000	107850000	303030000	256600000	46425000	-
Q99735	Microsomal glutathione S-transferase 2	MGST2	1	2	1	2	27.9	16.62	147	0	13.202	0.88102	0.685213	168830000	102760000	66072000	149130000	130360000	18762000	-
Q99733	Nucleosome assembly protein 1-like 4	NAP1L4	1	20	18	20	66.1	42.823	375	0	323.31	1.183	0.944109	10048000000	5797100000	4250800000	10475000000	9152800000	1322600000	-
Q99729	Heterogeneous nuclear ribonucleoprotein A/B	HNRNPAB	1	12	12	11	29.2	36.224	332	0	116.6	1.1015	0.951565	5676000000	3130100000	2545800000	6637700000	5924600000	713050000	-
Q99720	Sigma non-opioid intracellular receptor 1	SIGMAR1	1	3	3	3	28.7	25.127	223	0	29.625	0.90029	0.582038	433610000	255840000	177770000	192150000	155090000	37058000	-
Q99719	Septin-5	sep-05	1	10	9	4	42.5	42.777	369	0	21.949	0.84746	0.774713	184690000	108950000	75741000	65176000	57473000	7702900	-
Q99715	Collagen alpha-1(XII) chain	COL12A1	1	9	2	8	4.3	333.14	3063	0	21.65	4.7821	1.06684	17017000	3963200	13053000	67516000	44177000	23340000	-
Q99714	3-hydroxyacyl-CoA dehydrogenase type-2	HSD17B10	1	21	20	21	92.7	26.923	261	0	323.31	0.88227	0.934056	12058000000	7310000000	4748000000	6767200000	5630100000	1137200000	-
Q99708	DNA endonuclease RBBP8	RBBP8	1	1	1	0	1.4	101.94	897	0.0001873	3.4414	-	-	11526000	9739800	1786500	0	0	0	-
Q99707	Methionine synthase	MTR	1	2	1	2	2.4	140.53	1265	0.0036433	2.0685	-	-	0	0	0	6654200	5994900	659290	-
Q99700	Ataxin-2	ATXN2	1	10	9	4	11.4	140.28	1313	0	29.045	1.1113	0.806452	169400000	120560000	48836000	39987000	32775000	7212200	-
Q99676	Zinc finger protein 184	ZNF184	1	2	0	2	2.3	86.173	751	0.00090613	2.805	-	-	0	0	0	1445200	1091300	353920	-
Q99674	Cell growth regulator with EF hand domain protein 1	CGREF1	1	3	3	1	22.6	31.905	301	0	8.4629	0.46657	-	80912000	22750000	58161000	5962200	5241400	720800	-
Q99661	Kinesin-like protein KIF2C	KIF2C	1	17	14	14	36.1	81.312	725	0	83.047	1.3088	0.985999	542790000	290480000	252310000	377140000	325360000	51771000	-
Q99653	Calcineurin B homologous protein 1	CHP1	1	12	7	10	62.1	22.456	195	0	56.646	0.83443	1.09691	151410000	89163000	62250000	400330000	352330000	48006000	-
Q99643	Succinate dehydrogenase cytochrome b560 subunit, mitochondrial	SDHC	1	3	3	2	33.7	18.61	169	0	10.173	0.9504	0.889047	151220000	76199000	75020000	37221000	31707000	5513900	-
Q99638	Cell cycle checkpoint control protein RAD9A	RAD9A	1	3	1	3	13	42.547	391	0	6.5512	0.72254	0.575076	32942000	21269000	11673000	16837000	13845000	2991600	-
Q99633;M0R3G1	Pre-mRNA-splicing factor 18	PRPF18	2	4	3	2	19.3	39.859	342	0	13.671	0.87787	0.392434	28392000	15498000	12894000	31847000	26503000	5343800	-
Q99627	COP9 signalosome complex subunit 8	COPS8	1	8	5	8	80.4	23.225	209	0	61.855	0.9181	0.541536	580640000	323250000	257390000	2024800000	1920900000	103930000	-
Q99623	Prohibitin-2	PHB2	1	21	19	20	68.2	33.296	299	0	323.31	1.0312	1.19119	22650000000	13085000000	9565500000	13716000000	12347000000	1369100000	-
Q99622	Protein C10	C12orf57	1	6	3	6	81.7	13.178	126	0	29.432	1.0639	0.820277	49728000	29732000	19996000	205600000	183750000	21852000	-
Q99615	DnaJ homolog subfamily C member 7	DNAJC7	1	33	27	32	63.8	56.44	494	0	195.05	1.0343	0.783208	1933500000	1043500000	889950000	2022900000	1650900000	371970000	-
Q99614	Tetratricopeptide repeat protein 1	TTC1	2	17	15	16	72.3	33.526	292	0	150.45	1.0877	1.522	992030000	565140000	426890000	1588300000	1434600000	153740000	-
Q99613;B5ME19	Eukaryotic translation initiation factor 3 subunit C;Eukaryotic translation initiation factor 3 subunit C-like protein	EIF3C;EIF3CL	2	40	35	36	55	105.34	913	0	323.31	1.1044	1.08285	6774000000	3802700000	2971300000	5287200000	4376200000	911040000	-
Q99598	Translin-associated protein X	TSNAX	1	17	17	16	73.4	33.112	290	0	131.17	1.0584	1.05334	2060000000	1197800000	862170000	1241500000	999430000	242120000	-
Q99595	Mitochondrial import inner membrane translocase subunit Tim17-A	TIMM17A	1	1	1	0	12.9	18.023	171	0.0012558	2.6303	-	-	24897000	15764000	9133200	0	0	0	-
Q99590	Protein SCAF11	SCAF11	1	13	10	9	14.6	164.65	1463	0	52.158	0.88641	0.667067	316040000	204290000	111750000	158930000	135770000	23164000	-
Q99584	Protein S100-A13	S100A13	1	5	4	5	41.8	11.471	98	0	24.369	1.3547	1.29643	1723500000	893380000	830110000	2629800000	2408300000	221520000	-
Q99575	Ribonucleases P/MRP protein subunit POP1	POP1	1	26	22	15	40.8	114.71	1024	0	96.081	1.0332	0.748111	600080000	355750000	244320000	252370000	213390000	38981000	-
Q99569	Plakophilin-4	PKP4	2	3	2	3	4.6	131.87	1192	0.0010778	2.6504	0.97454	0.749738	27669000	15791000	11877000	40128000	34252000	5876700	-
Q99567	Nuclear pore complex protein Nup88	NUP88	1	15	13	12	36	83.541	741	0	89.895	1.11	0.643749	462810000	254660000	208140000	252310000	191470000	60842000	-
Q99549	M-phase phosphoprotein 8	MPHOSPH8	1	8	4	6	15.5	97.181	860	0	20.23	0.85609	0.81367	49867000	31077000	18791000	99837000	84621000	15215000	-
Q99547	M-phase phosphoprotein 6	MPHOSPH6	1	2	2	1	20	19.024	160	0	8.0965	0.62831	-	68024000	43503000	24521000	36675000	31787000	4887500	-
Q99543	DnaJ homolog subfamily C member 2;DnaJ homolog subfamily C member 2, N-terminally processed	DNAJC2	1	21	12	19	37.2	71.996	621	0	83.901	1.1379	1.09689	372550000	205900000	166640000	780420000	638540000	141870000	-
Q99538	Legumain	LGMN	1	8	6	5	29.1	49.411	433	0	71.239	1.4844	0.677828	235410000	114030000	121370000	189200000	164900000	24303000	-
Q99536	Synaptic vesicle membrane protein VAT-1 homolog	VAT1	1	22	21	20	69	41.92	393	0	265.82	0.89247	1.09771	3564600000	2204000000	1360600000	2536800000	2014600000	522210000	-
Q99523	Sortilin	SORT1	1	3	2	1	4.6	92.067	831	0	14.119	-	-	21805000	15442000	6362600	0	0	0	-
Q99519	Sialidase-1	NEU1	1	3	3	1	12.5	45.467	415	0	6.3805	0.52689	-	36334000	27654000	8680500	9346300	7400900	1945400	-
Q99504	Eyes absent homolog 3	EYA3	1	3	3	2	8.4	62.662	573	0	20.353	0.88995	0.445534	46864000	35358000	11506000	15105000	12897000	2208100	-
Q99497	Protein deglycase DJ-1	PARK7	1	19	18	18	93.7	19.891	189	0	323.31	0.91291	1.02068	20674000000	12453000000	8220800000	16448000000	14658000000	1790200000	-
Q99496	E3 ubiquitin-protein ligase RING2	RNF2	1	9	9	8	34.8	37.655	336	0	47.768	0.87516	1.18029	539650000	328200000	211450000	495580000	413020000	82562000	-
Q99471	Prefoldin subunit 5	PFDN5	1	9	9	9	76.6	17.328	154	0	104.63	1.0687	0.754375	1270000000	717490000	552530000	1520100000	1314900000	205150000	-
Q99470	Stromal cell-derived factor 2	SDF2	1	6	5	5	40.8	23.026	211	0	73.158	0.92302	0.888968	347080000	209350000	137730000	367220000	249540000	117690000	-
Q99460	26S proteasome non-ATPase regulatory subunit 1	PSMD1	1	49	45	47	68.6	105.84	953	0	323.31	1.0421	1.16276	7084900000	4133300000	2951600000	4407500000	3838500000	568980000	-
Q99459	Cell division cycle 5-like protein	CDC5L	1	37	30	25	60.8	92.25	802	0	234.64	1.0523	1.06253	2885200000	1853800000	1031300000	1797700000	1538300000	259390000	-
Q99447	Ethanolamine-phosphate cytidylyltransferase	PCYT2	1	11	8	9	45.2	43.835	389	0	44.655	1.0128	0.763942	282670000	166660000	116010000	177160000	146470000	30695000	-
Q99442	Translocation protein SEC62	SEC62	1	6	5	5	13.5	45.861	399	0	27.444	0.99674	1.01576	491410000	299380000	192030000	591400000	512470000	78933000	-
Q99439	Calponin-2	CNN2	1	13	12	9	69.9	33.697	309	0	142.88	0.821	1.4933	2381700000	1550000000	831730000	1443400000	1280600000	162880000	-
Q99436	Proteasome subunit beta type-7	PSMB7	1	9	9	7	51.3	29.965	277	0	56.596	1.0009	1.10265	1813600000	1023800000	789760000	1290400000	1116600000	173840000	-
Q99426	Tubulin-folding cofactor B	TBCB	1	13	11	12	73.4	27.325	244	0	112.45	1.1457	1.31192	1306600000	744030000	562610000	891440000	802200000	89244000	-
Q99417	C-Myc-binding protein	MYCBP	1	7	6	4	73.8	11.967	103	0	32.449	0.9054	0.855798	439050000	264080000	174970000	672040000	587670000	84367000	-
Q96TC7	Regulator of microtubule dynamics protein 3	RMDN3	1	8	6	5	22.3	52.118	470	0	29.636	1.1661	0.666223	151900000	87202000	64702000	103580000	71569000	32014000	-
Q96TA2	ATP-dependent zinc metalloprotease YME1L1	YME1L1	1	11	8	7	22.1	86.454	773	0	30.867	1.067	0.548366	140670000	75887000	64779000	118520000	77052000	41464000	-
Q96TA1	Niban-like protein 1	FAM129B	1	23	18	19	47.2	84.137	746	0	208.24	1.7534	1.06635	907780000	435020000	472760000	936620000	813020000	123600000	-
Q96T88	E3 ubiquitin-protein ligase UHRF1	UHRF1	1	24	19	19	47.7	89.813	793	0	98.039	0.86606	0.623558	608430000	346950000	261480000	438600000	335510000	103100000	-
Q96T76	MMS19 nucleotide excision repair protein homolog	MMS19	1	29	23	15	43.5	113.29	1030	0	83.008	0.94023	0.668405	613940000	335920000	278020000	224760000	180180000	44578000	-
Q96T60	Bifunctional polynucleotide phosphatase/kinase;Polynucleotide 3-phosphatase;Polynucleotide 5-hydroxyl-kinase	PNKP	1	17	11	14	60.8	57.076	521	0	59.822	0.67362	1.00079	386060000	256650000	129410000	325300000	275280000	50014000	-
Q96T58	Msx2-interacting protein	SPEN	1	9	7	4	4.8	402.24	3664	0	14.244	0.62952	0.468165	59414000	43789000	15625000	92018000	42196000	49822000	Donwregulated
Q96T51	RUN and FYVE domain-containing protein 1	RUFY1	2	12	6	11	21.2	79.817	708	0	27.604	0.95881	0.859476	192020000	107840000	84177000	335610000	274670000	60943000	-
Q96T37	Putative RNA-binding protein 15	RBM15	1	16	12	12	23.5	107.19	977	0	82.905	0.92645	1.08839	518130000	315320000	202810000	353750000	298060000	55692000	-
Q96T23	Remodeling and spacing factor 1	RSF1	1	7	3	7	7.3	163.82	1441	0	26.39	3.2143	0.433858	30849000	9149200	21700000	133700000	108970000	24729000	-
Q96SZ6	CDK5 regulatory subunit-associated protein 1	CDK5RAP1	1	1	0	1	2.2	67.688	601	0.0058319	1.8695	-	-	0	0	0	5233000	3872300	1360600	-
Q96SZ5	2-aminoethanethiol dioxygenase	ADO	1	6	3	5	27.4	29.751	270	0	15.871	0.84915	1.50202	125810000	80369000	45443000	92489000	83389000	9099700	-
Q96SY0	von Willebrand factor A domain-containing protein 9	VWA9	1	13	10	10	45	57.47	518	0	50.965	0.98223	0.799936	250080000	150510000	99571000	128000000	111160000	16843000	-
Q96SU4	Oxysterol-binding protein-related protein 9	OSBPL9	1	11	7	9	16.4	83.184	736	0	24.607	0.97931	0.694589	209850000	122540000	87312000	181100000	133140000	47965000	-
Q96ST3	Paired amphipathic helix protein Sin3a	SIN3A	1	30	22	23	37.2	145.17	1273	0	168.82	1.083	0.860215	1146100000	657580000	488500000	1554300000	1022900000	531430000	-
Q96ST2	Protein IWS1 homolog	IWS1	1	8	5	6	13.6	91.954	819	0	15.092	0.98049	0.547256	119390000	70213000	49179000	116770000	93772000	23003000	-
Q96SN8	CDK5 regulatory subunit-associated protein 2	CDK5RAP2	1	2	0	2	1.4	215.04	1893	0	3.892	-	-	0	0	0	2755700	1870900	884780	-
Q96SL4	Glutathione peroxidase 7	GPX7	1	5	3	4	41.2	20.996	187	0	37.18	0.78425	0.96637	398830000	255280000	143550000	338200000	292930000	45265000	-
Q96SK2	Transmembrane protein 209	TMEM209	1	6	6	3	19.4	62.921	561	0	18.998	0.9593	4.36129	114580000	65488000	49094000	17740000	16209000	1531400	-
Q96SI9	Spermatid perinuclear RNA-binding protein	STRBP	1	19	12	15	35.6	73.652	672	0	79.741	1.0261	1.12733	320890000	215490000	105400000	295130000	247730000	47398000	-
Q96SC8	Doublesex- and mab-3-related transcription factor A2	DMRTA2	1	2	2	1	13.7	53.355	542	0	5.6619	0.78423	-	10372000	6192900	4179000	8365600	7622700	742900	-
Q96SB8	Structural mainte-ce of chromosomes protein 6	SMC6	1	8	5	6	10.4	126.32	1091	0	42.281	1.1607	0.801025	85594000	40934000	44660000	142270000	117490000	24777000	-
Q96SB4	SRSF protein kinase 1	SRPK1	2	14	10	11	33.9	74.324	655	0	50.092	0.88241	0.736648	419590000	262780000	156810000	332050000	275310000	56739000	-
Q96SB3	Neurabin-2	PPP1R9B	1	5	4	4	8.8	89.333	817	0	22.617	1.1597	0.843099	63221000	37245000	25976000	43237000	38048000	5189100	-
Q96S97	Myeloid-associated differentiation marker	MYADM	1	1	1	1	7.1	35.273	322	0	4.4242	-	-	10997000	8844200	2152600	5975800	5591200	384540	-
Q96S94	Cyclin-L2	CCNL2	1	2	2	0	5.2	58.147	520	0.0024557	2.2301	0.81129	-	10141000	6291700	3849000	0	0	0	-
Q96S82	Ubiquitin-like protein 7	UBL7	1	3	2	2	13.4	40.51	380	0	4.9428	0.77819	-	33804000	23497000	10307000	13199000	12100000	1098900	-
Q96S66	Chloride channel CLIC-like protein 1	CLCC1	1	4	3	3	12.2	62.022	551	0	11.341	0.34036	1.17477	35182000	28571000	6611300	31876000	22002000	9874500	-
Q96S59	Ran-binding protein 9	RANBP9	1	2	2	1	5.1	77.846	729	0	13.939	1.1188	-	53108000	30205000	22903000	16696000	14454000	2242600	-
Q96S55	ATPase WRNIP1	WRNIP1	1	14	12	8	32.5	72.132	665	0	54.124	0.86654	1.32076	464760000	307170000	157600000	133230000	119450000	13779000	-
Q96S52	GPI transamidase component PIG-S	PIGS	1	16	15	14	47	61.655	555	0	80.378	0.91034	1.32742	791400000	520820000	270580000	413720000	333240000	80481000	-
Q96S44	TP53-regulating kinase	TP53RK	1	1	1	1	8.3	28.16	253	0	6.3815	0.74196	1.0068	76355000	48607000	27748000	86512000	76085000	10427000	-
Q96S19	UPF0585 protein C16orf13	C16orf13	1	2	2	1	13.2	22.578	204	0	11.924	0.86828	0.0798913	128020000	77023000	50997000	70059000	42486000	27573000	-
Q96RU3	Formin-binding protein 1	FNBP1	1	1	1	1	2.4	71.306	617	0	3.9157	-	-	5218400	2762100	2456300	2981600	2409300	572350	-
Q96RU2	Ubiquitin carboxyl-terminal hydrolase 28	USP28	1	6	4	4	9.2	122.49	1077	0	12.339	0.86057	1.1226	245380000	128130000	117260000	34932000	31956000	2976600	-
Q96RT8	Gamma-tubulin complex component 5	TUBGCP5	1	2	2	0	4.4	118.32	1024	0	5.7267	-	-	53736000	34800000	18936000	0	0	0	-
Q96RT1	Protein LAP2	ERBB2IP	1	11	7	5	12	158.3	1412	0	20.477	0.66521	1.2064	102390000	67676000	34716000	70830000	62902000	7928400	-
Q96RS6	NudC domain-containing protein 1	NUDCD1	1	3	1	2	7.9	66.755	583	0	6.3979	-	1.27296	20101000	11651000	8450200	8678800	7678200	1000600	-
Q96RS0	Trimethylguanosine synthase	TGS1	1	4	3	2	7.9	96.619	853	0	9.2905	0.93533	-	22638000	14136000	8502100	11566000	11100000	465620	-
Q96RR4	Calcium/calmodulin-dependent protein kinase kinase 2	CAMKK2	1	3	2	2	9.9	64.745	588	0	6.8252	1.0136	0.963948	18250000	12669000	5581100	16507000	14269000	2237100	-
Q96RQ3	Methylcrotonoyl-CoA carboxylase subunit alpha, mitochondrial	MCCC1	1	20	16	17	43.2	80.472	725	0	193.62	1.0736	1.14458	1287700000	813910000	473750000	1083200000	961160000	122030000	-
Q96RQ1	Endoplasmic reticulum-Golgi intermediate compartment protein 2	ERGIC2	1	5	4	4	19.9	42.548	377	0	35.811	1.1193	0.567827	189790000	102140000	87655000	115800000	93520000	22279000	-
Q96RP9	Elongation factor G, mitochondrial	GFM1	1	24	20	19	44.5	83.471	751	0	71.687	0.95397	1.03986	970250000	574400000	395860000	685990000	583640000	102350000	-
Q96RN5	Mediator of RNA polymerase II transcription subunit 15	MED15	1	6	3	5	10.8	86.753	788	0	21.89	0.77362	1.84805	95484000	59136000	36348000	104030000	90586000	13444000	-
Q96RL7	Vacuolar protein sorting-associated protein 13A	VPS13A	1	12	8	6	6.2	360.27	3174	0	15.078	0.91349	0.851426	109750000	69696000	40052000	40912000	38133000	2778700	-
Q96RL1	BRCA1-A complex subunit RAP80	UIMC1	1	5	5	0	11.8	79.727	719	0	8.4354	0.37316	-	56513000	49512000	7001400	0	0	0	-
Q96RK0	Protein capicua homolog	CIC	1	5	3	4	5	163.82	1608	0	17.207	0.70806	0.695749	30567000	22033000	8534200	55125000	49681000	5443300	-
Q96RE7	Nucleus accumbens-associated protein 1	NACC1	2	11	11	4	29.8	57.258	527	0	51.494	0.85652	1.32533	428200000	257600000	170600000	77476000	66539000	10938000	-
Q96RD7	Pannexin-1	PANX1	1	1	1	0	4.5	48.05	426	0.00055463	3.1666	1.0125	-	9113100	5002400	4110600	0	0	0	-
Q96R06	Sperm-associated antigen 5	SPAG5	1	6	2	5	9	134.42	1193	0	10.596	1.2907	0.570646	29836000	15225000	14612000	253350000	64625000	188730000	-
Q96R05	Retinoid-binding protein 7	RBP7	1	5	3	4	32.8	15.536	134	0	21.817	0.72454	0.763709	292050000	175230000	116820000	194480000	156260000	38218000	-
Q96QZ7	Membrane-associated guanylate kinase, WW and PDZ domain-containing protein 1	MAGI1	1	2	1	1	2.1	164.58	1491	0	5.3235	-	-	0	0	0	8828200	8828200	0	-
Q96QU1	Protocadherin-15	PCDH15	1	1	0	1	0.5	216.07	1955	0.0036471	2.0773	-	-	0	0	0	4028900	4028900	0	-
Q96QR8	Transcriptional activator protein Pur-beta	PURB	1	8	7	7	50.6	33.24	312	0	59.178	0.85724	1.076	711360000	457340000	254020000	425810000	389770000	36045000	-
Q96QK1	Vacuolar protein sorting-associated protein 35	VPS35	1	46	37	41	71	91.706	796	0	323.31	0.93031	0.934842	6468300000	3844100000	2624200000	3305700000	2667700000	638000000	-
Q96QG7	Myotubularin-related protein 9	MTMR9	1	2	1	2	4.4	63.461	549	0.00073706	3.0966	-	1.06849	11831000	7912100	3918700	9074700	7618800	1456000	-
Q96QF0	Rab-3A-interacting protein	RAB3IP	1	6	5	5	19.3	53.021	476	0	37.483	1.2518	1.04859	97801000	57042000	40758000	121550000	102350000	19200000	-
Q96QD9	UAP56-interacting factor	FYTTD1	1	4	3	1	11.6	35.818	318	0	4.1934	-	-	7934600	5730700	2203900	4546100	3973100	573020	-
Q96QD8	Sodium-coupled neutral amino acid transporter 2	SLC38A2	1	1	1	1	4.2	56.025	506	0	29.655	1.2149	0.699007	184120000	92910000	91206000	110450000	98335000	12118000	-
Q96QC0	Serine/threonine-protein phosphatase 1 regulatory subunit 10	PPP1R10	1	20	14	14	34.6	99.057	940	0	85.456	0.76492	1.36379	437010000	304110000	132900000	353160000	313010000	40149000	-
Q96Q89	Kinesin-like protein KIF20B	KIF20B	1	9	3	7	6	210.63	1820	0	18.544	1.5419	0.8	41763000	19593000	22170000	191180000	164140000	27043000	-
Q96Q45	Transmembrane protein 237	TMEM237	1	1	1	0	4.7	45.525	408	0.00090465	2.7785	-	-	14707000	11268000	3439500	0	0	0	-
Q96Q15	Serine/threonine-protein kinase SMG1	SMG1	1	19	13	10	8.2	410.5	3661	0	34.621	0.97372	1.22438	474880000	258120000	216760000	80078000	68697000	11381000	-
Q96Q11	CCA tRNA nucleotidyltransferase 1, mitochondrial	TRNT1	1	3	2	2	8.3	50.127	434	0	8.4497	1.4871	0.763767	27378000	15753000	11625000	45327000	40208000	5119000	-
Q96Q06	Perilipin-4	PLIN4	1	2	0	2	4.1	134.43	1357	0.0010787	2.6684	-	0.976467	0	0	0	90653000	84510000	6142400	-
Q96PZ0	Pseudouridylate synthase 7 homolog	PUS7	1	7	2	6	17.4	75.035	661	0	25.088	0.7458	0.717618	33713000	22738000	10975000	81096000	66914000	14182000	-
Q96PY6	Serine/threonine-protein kinase Nek1	NEK1	1	3	1	3	3.6	142.83	1258	0	4.9083	-	0.537374	9805100	5110900	4694100	23438000	20146000	3292400	-
Q96PY5	Formin-like protein 2	FMNL2	2	6	4	3	6.6	123.32	1086	0	9.4488	0.67212	1.15595	2270000000	1923900000	346140000	53621000	41795000	11826000	-
Q96PV6	Leukocyte receptor cluster member 8	LENG8	1	6	5	3	12.1	88.156	800	0	24.571	1.0147	0.750582	71827000	43769000	28058000	55508000	46900000	8607500	-
Q96PU8	Protein quaking	QKI	1	6	4	3	20.8	37.67	341	0	9.9881	0.81275	0.650195	164960000	111200000	53755000	76166000	63742000	12424000	-
Q96PU5	E3 ubiquitin-protein ligase NEDD4-like	NEDD4L	1	5	4	4	9.4	111.93	975	0	10.271	1.1707	1.26282	43006000	24091000	18915000	34180000	24582000	9597700	-
Q96PU4	E3 ubiquitin-protein ligase UHRF2	UHRF2	1	8	4	7	14.2	89.984	802	0	16.768	0.83052	0.497364	60653000	33478000	27176000	85319000	55259000	30061000	-
Q96PK6	RNA-binding protein 14	RBM14	1	22	21	14	47.2	69.491	669	0	133.56	0.76937	1.16255	5230700000	3332600000	1898100000	1673200000	1333100000	340100000	-
Q96PG2	Membrane-spanning 4-domains subfamily A member 10	MS4A10	1	1	1	1	3.4	29.747	267	0.0079823	1.6981	-	-	15181000	11798000	3383300	16105000	14696000	1408800	-
Q96PC5	Melanoma inhibitory activity protein 2	MIA2	9	19	12	13	14.9	159.83	1412	0	93.679	1.206	0.935279	489460000	267040000	222420000	496680000	399160000	97519000	-
Q96P70	Importin-9	IPO9	1	32	27	27	46.2	115.96	1041	0	267.79	0.8909	1.1059	1979700000	1205100000	774600000	1561800000	1373100000	188790000	-
Q96P48	Arf-GAP with Rho-GAP domain, ANK repeat and PH domain-containing protein 1	ARAP1	1	4	4	1	4.9	162.19	1450	0	14.549	0.84427	-	40480000	27017000	13463000	8065400	6459300	1606100	-
Q96P47	Arf-GAP with GTPase, ANK repeat and PH domain-containing protein 3	AGAP3	1	3	2	3	5.6	95.043	875	0	5.6646	-	-	9005900	6467300	2538700	9690200	9690200	0	-
Q96P31	Fc receptor-like protein 3	FCRL3	1	1	1	0	1.4	80.855	734	0.0091278	1.6456	0.93124	-	4761200000	2823700000	1937500000	0	0	0	-
Q96P16	Regulation of nuclear pre-mRNA domain-containing protein 1A	RPRD1A	1	17	15	12	66.3	35.719	312	0	129.69	0.85738	0.924898	1220700000	793240000	427450000	775420000	652400000	123020000	-
Q96P11	Probable 28S rRNA (cytosine-C(5))-methyltransferase	NSUN5	3	14	10	13	45.7	46.691	429	0	50.842	0.9149	0.97561	215860000	129910000	85955000	185460000	162000000	23466000	-
Q96NY7	Chloride intracellular channel protein 6	CLIC6	1	11	10	4	38.5	73.011	704	0	56.309	0.66554	0.75683	268260000	197380000	70882000	133540000	115410000	18127000	-
Q96NT1	Nucleosome assembly protein 1-like 5	NAP1L5	1	1	0	1	6.6	19.593	182	0.0019448	2.3909	-	0.965437	0	0	0	48198000	41160000	7037600	-
Q96NT0	Coiled-coil domain-containing protein 115	CCDC115	1	3	1	3	34.4	19.76	180	0	10.312	-	1.43848	8667600	4482100	4185500	37937000	32961000	4975400	-
Q96NL8	Protein C8orf37	C8orf37	1	1	1	0	6.8	23.38	207	0	5.1484	-	-	7286900	6681200	605690	0	0	0	-
Q96NH3	Protein broad-minded	TBC1D32	1	1	1	0	1.4	144.75	1257	1	-2	-	-	32124000	18053000	14072000	0	0	0	-
Q96NC0	Zinc finger matrin-type protein 2	ZMAT2	1	5	5	3	25.6	23.612	199	0	28.216	0.8157	0.443518	185250000	117430000	67816000	109260000	93691000	15571000	-
Q96NB3	Zinc finger protein 830	ZNF830	1	4	4	1	18	41.998	372	0	14.408	0.89789	-	110310000	63584000	46724000	5902900	5037100	865850	-
Q96NB2	Sideroflexin-2	SFXN2	1	3	2	3	14.9	36.231	322	0	6.1128	0.89138	0.512111	30314000	17369000	12946000	36001000	28632000	7368700	-
Q96N67	Dedicator of cytokinesis protein 7	DOCK7	2	35	19	24	23.9	242.56	2140	0	67.935	1.1307	1.14243	344290000	212200000	132090000	457680000	371430000	86254000	-
Q96N66	Lysophospholipid acyltransferase 7	MBOAT7	1	10	8	6	31.4	52.764	472	0	69.298	0.92704	1.21331	796640000	490400000	306230000	369810000	331700000	38118000	-
Q96N64	PWWP domain-containing protein 2A	PWWP2A	1	2	0	2	4.1	81.959	755	0	4.3771	-	7.37354	0	0	0	30116000	28063000	2053000	-
Q96N46	Tetratricopeptide repeat protein 14	TTC14	1	1	0	1	2.2	88.318	770	0.00037037	3.2034	-	-	0	0	0	12487000	5929500	6557700	-
Q96N11	Uncharacterized protein C7orf26	C7orf26	1	1	1	0	4	50.046	449	0	4.1299	-	-	11736000	7298600	4437500	0	0	0	-
Q96MX6	WD repeat-containing protein 92	WDR92	1	5	4	3	26.3	39.74	357	0	12.1	0.88689	-	117410000	70045000	47370000	39866000	37159000	2706600	-
Q96MW5	Conserved oligomeric Golgi complex subunit 8	COG8	2	7	4	5	23.2	68.423	612	0	20.935	0.65366	2.01808	63741000	42235000	21505000	25954000	23881000	2073000	-
Q96MW1	Coiled-coil domain-containing protein 43	CCDC43	1	4	3	4	24.1	25.248	224	0	14.641	0.82644	0.674627	90403000	56653000	33750000	55466000	46443000	9022700	-
Q96MU7	YTH domain-containing protein 1	YTHDC1	1	9	9	3	15.5	84.699	727	0	25.044	0.92518	1.45121	381050000	261300000	119750000	120990000	109250000	11742000	-
Q96MH6	Transmembrane protein 68	TMEM68	1	3	3	0	13	37.424	324	0.0038148	2.0623	0.99233	-	53045000	34192000	18853000	0	0	0	-
Q96MH2	Protein HEXIM2	HEXIM2	1	3	2	2	10.1	32.418	286	0	18.318	-	-	12033000	8808700	3224100	6539100	6010600	528430	-
Q96MG7	Melanoma-associated antigen G1	NDNL2	1	4	2	3	17.1	34.308	304	0	31.832	0.64462	1.3661	13688000	10354000	3334600	25623000	21930000	3693000	-
Q96MF7	E3 SUMO-protein ligase NSE2	NSMCE2	1	2	1	2	13.8	27.932	247	0.0021138	2.3137	-	-	7497300	4689500	2807800	6698000	5949000	748940	-
Q96ME7	Zinc finger protein 512	ZNF512	1	10	4	8	26.5	64.681	567	0	36.669	0.58732	0.461021	151760000	71038000	80719000	152820000	105000000	47814000	Donwregulated
Q96ME1	F-box/LRR-repeat protein 18	FBXL18	1	7	7	3	15.7	88.34	805	0	23.713	0.81525	0.549451	87310000	50555000	36754000	23540000	19783000	3757000	-
Q96M96	FYVE, RhoGEF and PH domain-containing protein 4	FGD4	1	23	16	16	42.3	86.625	766	0	80.165	1.342	0.794534	639050000	354330000	284720000	361100000	321770000	39338000	-
Q96M27	Protein PRRC1	PRRC1	1	11	9	10	33.3	46.701	445	0	110.29	0.88656	0.803019	830000000	485310000	344690000	570160000	494150000	76014000	-
Q96LT9	RNA-binding protein 40	RNPC3	1	3	1	3	9.7	58.574	517	0.00037133	3.2511	-	0.627549	19223000	11543000	7680000	31477000	26756000	4721300	-
Q96LT7	Protein C9orf72	C9orf72	1	1	0	1	5.2	54.327	481	0.00073597	3.071	-	-	0	0	0	4263400	4263400	0	-
Q96LR5	Ubiquitin-conjugating enzyme E2 E2	UBE2E2	1	7	6	6	58.2	22.255	201	0	35.243	0.76054	0.905961	1020300000	355820000	664520000	406200000	358010000	48186000	-
Q96LJ7	Dehydrogenase/reductase SDR family member 1	DHRS1	1	5	3	2	27.8	33.909	313	0	13.756	0.89289	0.016765	22412000	11789000	10623000	300130000	20082000	280050000	-
Q96LD8	Sentrin-specific protease 8	SENP8	1	1	1	0	6.6	24.107	212	0.00018843	3.54	-	-	5770300	3158300	2612000	0	0	0	-
Q96LA8	Protein arginine N-methyltransferase 6	PRMT6	1	3	1	3	12.5	41.937	375	0	13.503	-	2.00706	26053000	16630000	9423300	27350000	24085000	3265200	-
Q96L93	Kinesin-like protein KIF16B	KIF16B	1	2	2	1	2.6	152.01	1317	0.00090761	2.8363	-	-	12510000	7835500	4675000	0	0	0	-
Q96L92	Sorting nexin-27	SNX27	1	5	3	5	12.4	61.264	541	0	11.817	1.0403	0.363808	88383000	43734000	44648000	98982000	56964000	42018000	-
Q96L91	E1A-binding protein p400	EP400	1	6	3	4	3.8	343.48	3159	0	11.088	0.65576	0.459453	31922000	25309000	6613000	56540000	46932000	9607800	Donwregulated
Q96KR1	Zinc finger RNA-binding protein	ZFR	1	25	16	18	38	117.01	1074	0	170.1	1.0795	1.46576	846920000	472400000	374520000	587250000	498620000	88629000	-
Q96KQ7	Histone-lysine N-methyltransferase EHMT2	EHMT2	1	3	1	2	4.5	132.37	1210	0	15.839	-	-	35390000	31576000	3814100	13753000	13131000	622140	-
Q96KP4	Cytosolic non-specific dipeptidase	CNDP2	1	31	27	31	79.8	52.878	475	0	323.31	1.0071	1.22844	6284700000	3664600000	2620100000	6845600000	6103300000	742270000	-
Q96KP1	Exocyst complex component 2	EXOC2	1	13	9	10	17.7	104.07	924	0	22.95	1.1864	0.900414	258090000	137390000	120710000	194320000	133810000	60506000	-
Q96KN1	Protein FAM84B	FAM84B	1	3	1	2	18.7	34.474	310	0	10.403	-	-	23185000	16355000	6829700	31420000	27743000	3677400	-
Q96KM6	Zinc finger protein 512B	ZNF512B	1	7	2	7	14.8	97.263	892	0	24.776	-	0.730674	17267000	11953000	5314500	124830000	99745000	25081000	-
Q96KG9	N-terminal kinase-like protein	SCYL1	1	16	12	12	36	89.63	808	0	70.752	0.89286	0.882301	411060000	243320000	167740000	270090000	185700000	84397000	-
Q96KC8	DnaJ homolog subfamily C member 1	DNAJC1	1	8	5	4	19.5	63.882	554	0	19.408	0.78152	1.02014	53256000	36291000	16964000	85689000	73494000	12196000	-
Q96KB5	Lymphokine-activated killer T-cell-originated protein kinase	PBK	1	13	9	11	51.2	36.085	322	0	32.192	1.2461	1.48677	615830000	332690000	283150000	476650000	420640000	56009000	-
Q96KA5	Cleft lip and palate transmembrane protein 1-like protein	CLPTM1L	1	6	6	5	22.7	62.228	538	0	22.796	0.85077	0.896218	178040000	112020000	66012000	158040000	135640000	22395000	-
Q96K76	Ubiquitin carboxyl-terminal hydrolase 47	USP47	1	6	5	2	6.3	157.31	1375	0	23.825	0.81137	0.274108	32425000	20959000	11466000	19192000	10316000	8876000	-
Q96K58	Zinc finger protein 668	ZNF668	1	1	1	0	1.5	67.889	619	0.0012545	2.6102	-	-	6440900	4546600	1894400	0	0	0	-
Q96K37	Solute carrier family 35 member E1	SLC35E1	1	1	1	1	5.9	44.772	410	0	11.637	1.0087	1.00553	70951000	38609000	32342000	58535000	50710000	7825300	-
Q96K21	Abscission/NoCut checkpoint regulator	ZFYVE19	1	3	3	0	10.2	51.546	471	0	17.676	0.31809	-	21793000	18078000	3714900	0	0	0	-
Q96K17	Transcription factor BTF3 homolog 4	BTF3L4	1	14	14	14	72.2	17.27	158	0	286.1	0.81062	1.01674	3400200000	2282400000	1117800000	2634500000	2351900000	282670000	-
Q96JP5	E3 ubiquitin-protein ligase ZFP91	ZFP91	1	10	9	6	26	63.444	570	0	36.789	0.94503	1.22591	156960000	109220000	47740000	97896000	85186000	12710000	-
Q96JM7	Lethal(3)malig-t brain tumor-like protein 3	L3MBTL3	1	3	2	2	4.7	88.336	780	0	19.459	0.97467	-	32479000	18614000	13865000	16511000	10487000	6023600	-
Q96JM3	Chromosome alignment-maintaining phosphoprotein 1	CHAMP1	1	14	10	8	21.7	89.098	812	0	26.842	0.73387	0.925412	280510000	179130000	101380000	108250000	95561000	12693000	-
Q96JM2	Zinc finger protein 462	ZNF462	1	1	1	0	0.3	284.68	2506	1	-2	-	-	11619000	9325400	2293400	0	0	0	-
Q96JJ7	Protein disulfide-isomerase TMX3	TMX3	1	9	6	7	25.6	51.871	454	0	21.465	1.1037	1.06258	353180000	214820000	138350000	153220000	132830000	20385000	-
Q96JH7	Deubiquitinating protein VCIP135	VCPIP1	1	6	4	3	8.4	134.32	1222	0	9.1472	1.1714	1.52884	45343000	23218000	22126000	30185000	27217000	2968600	-
Q96JG6	Coiled-coil domain-containing protein 132	CCDC132	1	7	4	6	13.1	111.17	964	0	14.07	1.0204	0.87581	59043000	33412000	25631000	45564000	39881000	5682500	-
Q96JB5	CDK5 regulatory subunit-associated protein 3	CDK5RAP3	1	23	18	19	61.7	56.92	506	0	90.348	1.1052	1.53428	958200000	526140000	432060000	809310000	708680000	100630000	-
Q96JB2	Conserved oligomeric Golgi complex subunit 3	COG3	1	12	9	6	22	94.095	828	0	37.908	0.91362	1.25039	308770000	87768000	221000000	95376000	82641000	12735000	-
Q96J66	ATP-binding cassette sub-family C member 11	ABCC11	1	1	1	0	0.7	154.3	1382	1	-2	-	-	40890000	18887000	22003000	0	0	0	-
Q96J42	Thioredoxin domain-containing protein 15	TXNDC15	1	3	3	0	18.1	39.885	360	0	5.4264	0.84727	-	37088000	26751000	10336000	0	0	0	-
Q96J01	THO complex subunit 3	THOC3	1	12	10	8	57.5	38.771	351	0	58.941	1.1284	1.17869	1011500000	541810000	469710000	379710000	336010000	43708000	-
Q96IZ7	Serine/Arginine-related protein 53	RSRC1	1	1	1	0	3.6	38.677	334	0.0082966	1.6613	-	-	19920000	17807000	2113400	0	0	0	-
Q96IZ5	RNA-binding protein 41	RBM41	1	2	1	1	5.6	47.099	413	0.0026247	2.1998	-	-	9060600	6896500	2164200	2993700	2993700	0	-
Q96IZ0	PRKC apoptosis WT1 regulator protein	PAWR	1	7	7	3	29.4	36.567	340	0	22.404	0.75277	-	100880000	73743000	27142000	11888000	11435000	453860	-
Q96IY1	Kinetochore-associated protein NSL1 homolog	NSL1	1	3	3	2	14.2	32.162	281	0	3.8636	1.0532	1.61098	51589000	30405000	21184000	22798000	19315000	3483600	-
Q96IX5	Up-regulated during skeletal muscle growth protein 5	USMG5	1	3	3	2	44.8	6.4575	58	0	92.452	1.0915	0.66379	440120000	246380000	193740000	320760000	275020000	45742000	-
Q96IW7	Vesicle-trafficking protein SEC22a	SEC22A	1	1	1	0	3.6	34.947	307	0.0056682	1.885	-	-	23786000	14648000	9138700	0	0	0	-
Q96IV0	Peptide-N(4)-(N-acetyl-beta-glucosaminyl)asparagine amidase	NGLY1	1	6	6	3	19.6	74.389	654	0	16.116	0.78625	0.518807	162830000	109500000	53323000	89345000	76764000	12581000	-
Q96IU4	Alpha/beta hydrolase domain-containing protein 14B	ABHD14B	1	7	5	4	51.9	22.345	210	0	32.378	0.93098	0.93301	193260000	126060000	67200000	121880000	105050000	16830000	-
Q96IJ6	Mannose-1-phosphate guanyltransferase alpha	GMPPA	1	10	5	7	39.5	46.291	420	0	26.978	0.81151	1.71571	188260000	106160000	82100000	68381000	59401000	8980200	-
Q96II8	Leucine-rich repeat and calponin homology domain-containing protein 3	LRCH3	1	6	4	3	13	86.082	777	0	7.9809	0.90196	0.960154	81307000	51069000	30238000	27141000	22452000	4689900	-
Q96IG2	F-box/LRR-repeat protein 20	FBXL20	1	3	3	0	11	48.423	436	0.0059921	1.8342	0.92501	-	21391000	13524000	7866800	0	0	0	-
Q96I99	Succinyl-CoA ligase [GDP-forming] subunit beta, mitochondrial	SUCLG2	1	17	16	12	51.9	46.51	432	0	87.817	0.8073	0.93932	1182200000	731930000	450250000	768150000	579200000	188950000	-
Q96I59	Probable asparagine--tRNA ligase, mitochondrial	NARS2	1	7	5	6	25.4	54.089	477	0	16.56	1.3458	0.68526	135780000	60242000	75542000	146300000	63455000	82841000	-
Q96I51	Williams-Beuren syndrome chromosomal region 16 protein	WBSCR16	1	2	2	2	10.6	49.996	464	0	9.901	0.74454	-	19051000	13048000	6003500	8393300	8393300	0	-
Q96I34	Protein phosphatase 1 regulatory subunit 16A	PPP1R16A	1	3	2	3	8.1	57.811	528	0	10.124	1.1713	0.65189	18733000	10577000	8156100	29665000	24447000	5218100	-
Q96I25	Splicing factor 45	RBM17	1	13	10	9	39.4	44.961	401	0	83.516	0.74707	0.882457	583020000	411160000	171860000	379120000	321060000	58063000	-
Q96I24	Far upstream element-binding protein 3	FUBP3	1	23	18	19	59.1	61.64	572	0	124.47	0.80799	1.0634	1593500000	1022700000	570840000	1200500000	1050900000	149590000	-
Q96I15	Selenocysteine lyase	SCLY	1	8	5	6	27.9	48.148	445	0	20.34	1.144	1.46308	170360000	103730000	66635000	50142000	39589000	10553000	-
Q96HY7	Probable 2-oxoglutarate dehydrogenase E1 component DHKTD1, mitochondrial	DHTKD1	1	12	10	9	28.7	103.08	919	0	41.681	0.93299	0.736214	245710000	140810000	104900000	126050000	110240000	15806000	-
Q96HY6	DDRGK domain-containing protein 1	DDRGK1	1	10	8	8	58.3	35.61	314	0	170.75	1.0725	1.13745	1016400000	637210000	379240000	1030100000	841330000	188760000	-
Q96HW7	Integrator complex subunit 4	INTS4	1	12	6	9	20.1	108.17	963	0	24.018	0.92952	0.641396	96460000	45971000	50489000	97226000	79748000	17478000	-
Q96HS1	Serine/threonine-protein phosphatase PGAM5, mitochondrial	PGAM5	1	18	18	16	65.7	32.004	289	0	82.334	1.0932	1.0482	2669000000	1526200000	1142800000	1525600000	1344500000	181120000	-
Q96HR9	Receptor expression-enhancing protein 6	REEP6	1	1	0	1	6.2	23.418	211	0	9.7299	-	-	0	0	0	1634300	1634300	0	-
Q96HR8	H/ACA ribonucleoprotein complex non-core subunit NAF1	NAF1	1	2	2	2	6.3	53.716	494	0	14.285	0.95756	0.886761	44843000	26678000	18164000	28875000	24824000	4051200	-
Q96HR3	Mediator of RNA polymerase II transcription subunit 30	MED30	1	4	3	2	24.2	20.277	178	0	8.8213	1.1494	1.23934	47011000	29331000	17679000	33725000	27002000	6722900	-
Q96HQ2	CDKN2AIP N-terminal-like protein	CDKN2AIPNL	1	2	1	2	35.3	13.196	116	0	36.115	-	0.491908	21779000	14622000	7157100	23162000	17557000	5604900	-
Q96HN2	Putative adenosylhomocysteinase 3	AHCYL2	1	13	11	7	30	66.72	611	0	10.882	0.87432	-	80617000	51376000	29241000	11185000	8793700	2390900	-
Q96HJ9	UPF0562 protein C7orf55	C7orf55	1	2	2	1	19.5	12.749	113	0	6.5545	1.0295	-	114700000	63737000	50960000	40143000	35541000	4602300	-
Q96HE7	ERO1-like protein alpha	ERO1L	1	24	20	23	66	54.392	468	0	272.49	1.1835	1.02534	3496700000	1901800000	1594900000	2566700000	2199700000	367020000	-
Q96HD1	Cysteine-rich with EGF-like domain protein 1	CRELD1	1	9	6	8	34.8	45.439	420	0	75.806	0.97938	0.720877	122170000	71514000	50658000	145430000	126860000	18567000	-
Q96HC4	PDZ and LIM domain protein 5	PDLIM5	1	19	14	12	47.5	63.944	596	0	50.404	1.0506	0.930579	414980000	258450000	156530000	428420000	363670000	64747000	-
Q96HA7	Tonsoku-like protein	TONSL	1	6	4	5	6.3	150.93	1378	0	4.9815	0.78874	0.0401526	60445000	43425000	17020000	29214000	12981000	16234000	-
Q96H55	Unconventional myosin-XIX	MYO19	1	2	2	2	4	109.13	970	0.00037223	3.2999	0.77261	1.76969	28402000	17760000	10642000	6870300	5651300	1219000	-
Q96H20	Vacuolar-sorting protein SNF8	SNF8	1	4	1	4	39.9	28.864	258	0	10.678	-	0.83949	24821000	14119000	10703000	82529000	73771000	8757500	-
Q96GZ6	Solute carrier family 41 member 3	SLC41A3	1	2	0	2	7.9	54.766	507	0.0050052	1.9705	-	0.632871	0	0	0	57081000	46040000	11041000	-
Q96GY3	Protein lin-37 homolog	LIN37	1	1	0	1	7.3	28.383	246	0.0079769	1.6943	-	-	0	0	0	6919400	6214200	705170	-
Q96GY0	Zinc finger C2HC domain-containing protein 1A	ZC2HC1A	1	3	2	1	8.6	35.092	325	0.00090662	2.8094	-	-	11600000	7191600	4408300	0	0	0	-
Q96GX9	Methylthioribulose-1-phosphate dehydratase	APIP	1	7	4	7	35.5	27.125	242	0	55.536	1.1469	1.01785	239880000	123960000	115920000	176550000	152410000	24136000	-
Q96GX5	Serine/threonine-protein kinase greatwall	MASTL	1	7	3	4	11.4	97.318	879	0	12.057	0.75529	0.662822	57734000	30774000	26960000	31671000	26369000	5302700	-
Q96GX2	Putative ataxin-7-like protein 3B	ATXN7L3B	1	2	2	0	30.9	10.771	97	0	28.491	0.98018	-	75750000	43370000	32381000	0	0	0	-
Q96GW9	Methionine--tRNA ligase, mitochondrial	MARS2	1	5	4	2	13.7	66.59	593	0	9.7599	1.4062	0.629168	65794000	31284000	34509000	23970000	18313000	5657100	-
Q96GS4	Uncharacterized protein C17orf59	C17orf59	1	3	2	1	15.4	37.226	357	0	11.441	0.79452	-	29369000	21444000	7925000	6772700	5367900	1404800	-
Q96GQ7	Probable ATP-dependent RNA helicase DDX27	DDX27	1	15	11	13	22.4	89.834	796	0	53.496	1.0558	1.21631	520270000	304870000	215410000	455570000	404820000	50749000	-
Q96GQ5	RUS1 family protein C16orf58	C16orf58	1	1	1	0	5.3	51.017	468	0.0016077	2.5534	-	-	12123000	8572100	3550500	0	0	0	-
Q96GN5	Cell division cycle-associated 7-like protein	CDCA7L	1	2	2	0	6.6	52.206	454	0.00073341	3.0283	0.51392	-	16523000	11413000	5110200	0	0	0	-
Q96GM8	Target of EGR1 protein 1	TOE1	1	7	5	5	21.6	56.547	510	0	11.718	0.84341	0.474113	70469000	46563000	23906000	36873000	34449000	2424300	-
Q96GM5	SWI/SNF-related matrix-associated actin-dependent regulator of chromatin subfamily D member 1	SMARCD1	1	11	8	8	35.3	58.232	515	0	60.446	0.84228	0.69701	172040000	104110000	67929000	151540000	124210000	27328000	-
Q96GK7;Q6P2I3	Fumarylacetoacetate hydrolase domain-containing protein 2A;Fumarylacetoacetate hydrolase domain-containing protein 2B	FAHD2A;FAHD2B	2	7	2	6	40.8	34.596	314	0	28.299	1.4564	0.704374	161950000	82714000	79236000	152560000	129730000	22829000	-
Q96GG9	DCN1-like protein 1	DCUN1D1	1	13	11	10	61	30.124	259	0	122.26	1.0059	0.997606	1213800000	686020000	527750000	551750000	466310000	85442000	-
Q96GE9	Transmembrane protein 261	TMEM261	1	1	1	1	32.8	12.257	116	0	3.7229	0.43843	-	75798000	61108000	14690000	24828000	24260000	568830	-
Q96GD4	Aurora kinase B	AURKB	1	6	6	5	24.4	39.31	344	0	27.31	1.1436	0.829531	163080000	89426000	73651000	115240000	97901000	17341000	-
Q96GD0	Pyridoxal phosphate phosphatase	PDXP	1	10	9	6	54.7	31.698	296	0	43.557	1.3549	1.01019	548180000	302540000	245640000	150290000	125520000	24768000	-
Q96GC9	Vacuole membrane protein 1	VMP1	1	2	1	2	9.1	46.237	406	0	11.406	0.8525	1.56436	45484000	25879000	19605000	39326000	33357000	5968800	-
Q96GC5	39S ribosomal protein L48, mitochondrial	MRPL48	1	4	3	3	21.7	23.934	212	0	5.9256	0.78217	0.867604	58774000	41216000	17558000	52857000	49231000	3626000	-
Q96GA7	Serine dehydratase-like	SDSL	1	7	5	5	36.2	34.674	329	0	39.572	0.87509	0.613346	111640000	68106000	43539000	82105000	66489000	15616000	-
Q96GA3	Protein LTV1 homolog	LTV1	1	2	2	0	6.5	54.854	475	0	5.6996	2.7157	-	50336000	17780000	32557000	0	0	0	-
Q96G74	OTU domain-containing protein 5	OTUD5	1	3	2	2	9.3	60.625	571	0	29.648	-	-	38240000	25756000	12484000	42044000	36975000	5068200	-
Q96G61;Q8NFP7	Diphosphoinositol polyphosphate phosphohydrolase 3-beta;Diphosphoinositol polyphosphate phosphohydrolase 3-alpha	NUDT11;NUDT10	2	3	2	1	29.9	18.559	164	0	4.0764	-	-	11247000	9474000	1772700	7426800	7426800	0	-
Q96G46	tRNA-dihydrouridine(47) synthase [NAD(P)(+)]-like	DUS3L	2	7	5	3	19.7	72.593	650	0	19.488	0.70573	0.830703	45115000	34215000	10900000	21987000	19482000	2505000	-
Q96G28	Cilia- and flagella-associated protein 36	CFAP36	1	6	3	4	31.6	39.446	342	0	21.503	1.1943	0.895095	48409000	30005000	18404000	80727000	69910000	10817000	-
Q96G25	Mediator of RNA polymerase II transcription subunit 8	MED8	1	6	4	5	38.1	29.08	268	0	45.059	0.92094	0.637146	113400000	71337000	42058000	118690000	94283000	24409000	-
Q96G23	Ceramide synthase 2	CERS2	1	5	5	3	18.2	44.876	380	0	10.051	0.93924	0.757633	443020000	268250000	174770000	207790000	180430000	27358000	-
Q96G21	U3 small nucleolar ribonucleoprotein protein IMP4	IMP4	1	3	3	1	17.2	33.756	291	0	5.8834	1.3662	0.040404	38950000	15672000	23279000	95227000	20878000	74349000	-
Q96G03	Phosphoglucomutase-2	PGM2	1	23	21	18	47.1	68.283	612	0	93.604	0.92057	1.03603	2144200000	1259800000	884390000	1309400000	1084100000	225310000	-
Q96G01	Protein bicaudal D homolog 1	BICD1	1	2	1	2	2.4	110.75	975	0	12.321	-	-	15980000	6585500	9394600	13121000	7849100	5272400	-
Q96FZ7	Charged multivesicular body protein 6	CHMP6	1	3	2	3	16.9	23.485	201	0	11.797	0.77524	0.236128	56527000	34785000	21742000	60290000	38425000	21864000	-
Q96FZ2	Embryonic stem cell-specific 5-hydroxymethylcytosine-binding protein	HMCES	1	4	4	3	14.4	40.574	354	0	10.594	0.88439	0.374686	85599000	56032000	29567000	75530000	57154000	18375000	-
Q96FX7	tRNA (adenine(58)-N(1))-methyltransferase catalytic subunit TRMT61A	TRMT61A	1	11	9	7	65.4	31.381	289	0	28.76	1.0329	0.814133	285940000	169910000	116030000	57402000	47458000	9944200	-
Q96FW1	Ubiquitin thioesterase OTUB1	OTUB1	1	16	15	14	81.2	31.284	271	0	162.8	0.95018	0.840195	3029200000	1814800000	1214400000	1653200000	1418900000	234250000	-
Q96FV9	THO complex subunit 1	THOC1	1	19	12	15	42.5	75.665	657	0	58.186	0.90944	0.786225	266800000	155420000	111370000	572130000	486990000	85141000	-
Q96FV2	Secernin-2	SCRN2	1	2	2	2	11.5	46.596	425	0	5.9735	0.64269	-	33477000	22673000	10804000	17489000	17489000	0	-
Q96FT9	Intraflagellar transport protein 43 homolog	IFT43	1	1	1	0	5.8	23.529	208	0.0036439	2.0713	-	-	1946400	1852800	93576	0	0	0	-
Q96FQ6	Protein S100-A16	S100A16	1	6	4	6	64.1	11.801	103	0	18.637	4.6277	0.8188	35197000	9426800	25770000	203590000	172290000	31303000	-
Q96FN9	Probable D-tyrosyl-tRNA(Tyr) deacylase 2	DTD2	1	2	1	2	19.6	18.66	168	0.00037286	3.3325	-	-	12832000	8876100	3955800	10091000	9376600	714160	-
Q96FN4	Copine-2	CPNE2	1	5	2	4	16.1	61.189	548	0	6.1771	-	0.788395	11848000	9531700	2316200	26301000	21784000	4517300	-
Q96FK6	WD repeat-containing protein 89	WDR89	1	1	1	1	4.7	43.214	387	0	4.8321	1.0957	0.700771	35931000	18350000	17581000	31745000	22723000	9021400	-
Q96FJ2	Dynein light chain 2, cytoplasmic	DYNLL2	1	8	7	8	83.1	10.35	89	0	111.52	1.0303	1.0552	3017100000	1735300000	1281700000	2845900000	2514900000	331040000	-
Q96FF9	Sororin	CDCA5	1	4	4	0	23.8	27.6	252	0	12.683	0.30497	-	53622000	45029000	8593300	0	0	0	-
Q96FC9	Probable ATP-dependent RNA helicase DDX11	DDX11	1	14	10	10	23.7	108.31	970	0	56.293	0.74152	0.604412	299000000	192980000	106020000	141770000	118950000	22829000	-
Q96F86	Enhancer of mRNA-decapping protein 3	EDC3	1	16	11	12	56.1	56.077	508	0	96.577	0.78289	0.884251	756910000	453460000	303440000	358620000	254990000	103630000	-
Q96F63	Coiled-coil domain-containing protein 97	CCDC97	1	7	7	5	36.2	38.946	343	0	38.606	1.0541	0.81473	170100000	95726000	74372000	106720000	91344000	15377000	-
Q96F07	Cytoplasmic FMR1-interacting protein 2	CYFIP2	1	19	15	16	19.9	148.4	1278	0	8.0784	1.0005	0.635203	59831000	41086000	18745000	18726000	13009000	5717000	-
Q96EZ8	Microspherule protein 1	MCRS1	1	4	3	2	13	51.803	462	0	8.1076	1.2513	0.805348	22113000	9987100	12126000	95884000	87838000	8046100	-
Q96EY8	Cob(I)yrinic acid a,c-diamide adenosyltransferase, mitochondrial	MMAB	1	8	8	5	48.8	27.388	250	0	69.637	1.1769	0.565899	788630000	457500000	331130000	418130000	313280000	104850000	-
Q96EY7	Pentatricopeptide repeat domain-containing protein 3, mitochondrial	PTCD3	1	18	13	17	36.9	78.549	689	0	97.108	1.0333	1.1085	597450000	340010000	257440000	458020000	380660000	77368000	-
Q96EY5	Multivesicular body subunit 12A	MVB12A	1	4	3	1	32.2	28.783	273	0	16.593	0.70385	-	41042000	28348000	12693000	11484000	6456900	5027300	-
Q96EY4	Translation machinery-associated protein 16	TMA16	1	5	4	5	24.1	23.864	203	0	42.342	0.80076	0.990688	457750000	286610000	171140000	451380000	401770000	49608000	-
Q96EY1	DnaJ homolog subfamily A member 3, mitochondrial	DNAJA3	1	11	10	9	33.1	52.488	480	0	64.426	1.0242	0.97229	1059500000	326370000	733150000	257300000	222100000	35198000	-
Q96EV2	RNA-binding protein 33	RBM33	1	7	5	3	12.4	129.98	1170	0	28.232	0.6767	0.548546	112790000	106350000	6440800	31356000	28737000	2618800	-
Q96EU6	Ribosomal RNA processing protein 36 homolog	RRP36	1	3	2	2	15.8	29.823	259	0	4.2773	0.8676	0.118831	39932000	25771000	14161000	80034000	26197000	53837000	-
Q96ES7	SAGA-associated factor 29 homolog	CCDC101	1	5	3	4	18.1	33.238	293	0	11.087	1.0525	0.579341	101820000	58466000	43354000	85950000	68032000	17917000	-
Q96ER9	Coiled-coil domain-containing protein 51	CCDC51	1	7	4	5	20.7	45.811	411	0	20.49	1.1135	0.849979	188320000	100960000	87355000	113930000	93495000	20439000	-
Q96ER3	Protein SAAL1	SAAL1	1	11	8	9	38	53.557	474	0	20.855	1.0529	0.837311	212850000	130550000	82303000	126080000	100430000	25652000	-
Q96EQ0	Small glutamine-rich tetratricopeptide repeat-containing protein beta	SGTB	1	2	2	0	13.2	33.429	304	0	3.9354	0.89336	-	41792000	27925000	13867000	0	0	0	-
Q96EP5	DAZ-associated protein 1	DAZAP1	1	10	10	9	36.1	43.383	407	0	136.55	0.8665	0.748951	4261900000	2687900000	1574000000	3570100000	3061200000	508810000	-
Q96EP0	E3 ubiquitin-protein ligase RNF31	RNF31	1	2	1	2	4.7	119.65	1072	0	5.6069	-	-	9889800	7587800	2302100	9721500	8887000	834540	-
Q96EL3	39S ribosomal protein L53, mitochondrial	MRPL53	1	4	4	3	50	12.107	112	0	49.625	0.93928	0.656383	240670000	138970000	101710000	137060000	108370000	28689000	-
Q96EK9;A0A3B3IU88	Protein KTI12 homolog	KTI12	2	6	3	5	36.4	38.615	354	0	16.728	-	0.5567	37214000	19209000	18006000	78934000	58571000	20363000	-
Q96EK7	Constitutive coactivator of peroxisome proliferator-activated receptor gamma	FAM120B	1	2	2	0	2.4	103.78	910	0	4.8872	0.51291	-	23064000	16079000	6985000	0	0	0	-
Q96EK6	Glucosamine 6-phosphate N-acetyltransferase	GNPNAT1	1	8	8	7	61.4	20.749	184	0	129.95	1.14	0.813802	1376600000	804490000	572090000	758690000	631660000	127030000	-
Q96EK5	KIF1-binding protein	KIAA1279	1	12	9	6	33.5	71.813	621	0	27.591	0.9178	0.545048	287510000	182610000	104910000	120470000	102890000	17583000	-
Q96EK4	THAP domain-containing protein 11	THAP11	1	2	2	0	5.4	34.455	314	0.00090843	2.8501	1.0831	-	13896000	7967100	5928700	0	0	0	-
Q96EI5	Transcription elongation factor A protein-like 4	TCEAL4	1	6	6	4	35.8	24.647	215	0	39.451	0.35733	1.24221	321740000	225390000	96343000	149190000	133740000	15446000	-
Q96EH3	Mitochondrial assembly of ribosomal large subunit protein 1	MALSU1	1	3	3	2	22.6	26.17	234	0	7.9584	0.75276	1.40406	137770000	98001000	39772000	40750000	34938000	5812400	-
Q96EF6	F-box only protein 17	FBXO17	1	1	1	1	5.4	31.479	278	0	5.5034	-	-	6880800	4293500	2587300	5434700	3361500	2073300	-
Q96EE3	Nucleoporin SEH1	SEH1L	1	9	9	6	37.2	39.648	360	0	34.647	1.0159	2.02597	439150000	263780000	175370000	142650000	124750000	17904000	-
Q96ED9	Protein Hook homolog 2	HOOK2	1	11	6	6	29.2	83.206	719	0	35.312	0.67658	0.432283	137860000	82110000	55755000	158010000	112560000	45452000	-
Q96EC8	Protein YIPF6	YIPF6	1	1	1	1	5.1	26.256	236	0	6.1252	1.0454	0.469792	66297000	39813000	26484000	102510000	57847000	44661000	-
Q96EB6	NAD-dependent protein deacetylase sirtuin-1;SirtT1 75 kDa fragment	SIRT1	1	3	3	0	9.6	81.68	747	0	8.3184	0.77069	-	35453000	22784000	12669000	0	0	0	-
Q96EB1	Elongator complex protein 4	ELP4	1	4	3	2	16	46.587	424	0	13.454	1.0038	0.862738	55157000	36731000	18426000	22782000	20468000	2313800	-
Q96EA4	Protein Spindly	SPDL1	1	5	0	5	11.6	70.171	605	0	13.825	-	0.661376	0	0	0	71329000	56227000	15101000	-
Q96E39	RNA binding motif protein, X-linked-like-1	RBMXL1	1	15	14	11	37.2	42.141	390	0	5.0205	2.2821	1.0943	114620000	42747000	71873000	289360000	212990000	76369000	-
Q96E14	RecQ-mediated genome instability protein 2	RMI2	1	1	1	0	8.8	15.865	147	0.00091208	2.9197	-	-	12916000	7505700	5410400	0	0	0	-
Q96E11	Ribosome-recycling factor, mitochondrial	MRRF	1	8	7	8	41.6	29.277	262	0	66.843	1.0606	1.01738	622010000	350400000	271620000	762420000	589500000	172920000	-
Q96E09	Protein FAM122A	FAM122A	1	1	1	0	3.5	30.529	287	0.00091525	2.9991	-	-	13473000	10672000	2801600	0	0	0	-
Q96DZ1	Endoplasmic reticulum lectin 1	ERLEC1	1	7	2	6	17.8	54.858	483	0	14.199	1.0296	0.547555	44768000	25947000	18822000	97732000	77033000	20698000	-
Q96DX7	Tripartite motif-containing protein 44	TRIM44	1	3	2	3	20.6	38.472	344	0	9.5768	0.894	0.786411	26850000	19248000	7601500	29949000	24694000	5255800	-
Q96DX5	Ankyrin repeat and SOCS box protein 9	ASB9	1	3	3	2	19	31.857	294	0	9.4594	1.7719	0.697788	50973000	20625000	30348000	86405000	72440000	13965000	-
Q96DV4	39S ribosomal protein L38, mitochondrial	MRPL38	1	11	11	9	34.5	44.596	380	0	55.829	0.90175	0.788208	630750000	405300000	225450000	369840000	276220000	93620000	-
Q96DT6	Cysteine protease ATG4C	ATG4C	1	3	2	1	11.1	52.497	458	0	3.7275	1.3358	-	12942000	7191000	5750500	10629000	9379200	1249900	-
Q96DR4	StAR-related lipid transfer protein 4	STARD4	1	2	1	1	20	23.516	205	0.003313	2.1249	-	-	3738500	1873800	1864700	3406800	3406800	0	-
Q96DP5	Methionyl-tRNA formyltransferase, mitochondrial	MTFMT	1	2	2	2	6.7	43.832	389	0	6.6227	0.98343	0.3003	11965000	6903800	5061300	19655000	12126000	7529300	-
Q96DI7	U5 small nuclear ribonucleoprotein 40 kDa protein	SNRNP40	1	15	13	15	64.7	39.31	357	0	140.68	0.93999	1.35766	1417800000	829930000	587870000	640800000	548840000	91961000	-
Q96DH6	RNA-binding protein Musashi homolog 2	MSI2	1	9	8	8	38.4	35.196	328	0	45.811	0.82997	0.892618	519410000	333690000	185720000	559550000	480110000	79446000	-
Q96DG6	Carboxymethylenebutenolidase homolog	CMBL	1	11	10	9	49.4	28.048	245	0	67.084	0.89454	0.843241	1294200000	784760000	509480000	546150000	473510000	72636000	-
Q96DF8	Protein DGCR14	DGCR14	1	3	3	0	10.3	52.567	476	0	32.582	0.53538	-	28852000	21777000	7075500	0	0	0	-
Q96DE0	U8 snoRNA-decapping enzyme	NUDT16	1	4	4	2	33.8	21.273	195	0	23.31	0.85005	-	120410000	74815000	45590000	23569000	20934000	2634500	-
Q96DD7	Protein shisa-4	SHISA4	1	1	0	1	4.6	21.522	197	0.0061591	1.8228	-	-	0	0	0	8635200	7741500	893680	-
Q96DB5	Regulator of microtubule dynamics protein 1	RMDN1	1	9	9	7	31.8	35.808	314	0	56.221	1.142	0.775194	466450000	266780000	199670000	425260000	340440000	84823000	-
Q96DA6	Mitochondrial import inner membrane translocase subunit TIM14	DNAJC19	1	5	5	5	50.9	12.498	116	0	76.25	1.1411	0.96637	403120000	224480000	178640000	330330000	269010000	61318000	-
Q96DA2	Ras-related protein Rab-39B	RAB39B	1	2	1	2	8	24.622	213	0.0021194	2.3623	-	-	2435300	1560800	874420	12236000	9790100	2445700	-
Q96D96	Voltage-gated hydrogen channel 1	HVCN1	1	1	0	1	5.5	31.683	273	0.0027957	2.1791	-	-	0	0	0	8942900	8942900	0	-
Q96D71	RalBP1-associated Eps domain-containing protein 1	REPS1	1	4	3	4	9	86.661	796	0	19.595	0.75301	1.03283	140630000	94654000	45973000	134680000	113800000	20877000	-
Q96D53	AarF domain-containing protein kinase 4	ADCK4	1	2	1	1	8.3	60.069	544	0	5.7772	-	-	18704000	13044000	5659500	10151000	4687500	5464000	-
Q96D46	60S ribosomal export protein NMD3	NMD3	1	13	13	10	40.4	57.603	503	0	65.954	0.90337	1.08037	515670000	318360000	197310000	265580000	200170000	65402000	-
Q96D15	Reticulocalbin-3	RCN3	1	2	2	0	7.9	37.493	328	0	9.7655	0.12506	-	33546000	30699000	2847300	0	0	0	-
Q96D09;Q5JY77	G-protein coupled receptor-associated sorting protein 2;G-protein coupled receptor-associated sorting protein 1	GPRASP2;GPRASP1	2	2	2	1	3.9	93.772	838	0	7.0595	0.82498	0.978378	14620000	8981600	5638300	6939600	5111200	1828400	-
Q96D05	Uncharacterized protein C10orf35	C10orf35	1	2	2	1	20.7	13.238	121	0	7.9628	1.1382	-	73186000	28364000	44822000	49397000	4699600	44697000	-
Q96CX6	Leucine-rich repeat-containing protein 58	LRRC58	1	2	2	0	11.3	40.585	371	0	5.2118	0.17397	-	13155000	12172000	983020	0	0	0	-
Q96CX2	BTB/POZ domain-containing protein KCTD12	KCTD12	3	7	6	6	32	35.7	325	0	52.237	1.056	1.13318	321680000	179140000	142550000	207610000	180150000	27458000	-
Q96CW5	Gamma-tubulin complex component 3	TUBGCP3	1	17	13	8	26.4	103.57	907	0	32.567	0.86742	0.628891	419350000	259290000	160060000	137840000	105080000	32761000	-
Q96CW1	AP-2 complex subunit mu	AP2M1	1	17	16	14	45.5	49.654	435	0	69.948	0.97	0.740192	1570100000	946260000	623800000	374690000	307620000	67069000	-
Q96CU9	FAD-dependent oxidoreductase domain-containing protein 1	FOXRED1	1	4	3	3	13.2	53.811	486	0	16.485	1.0966	-	29237000	15621000	13616000	32612000	30078000	2533700	-
Q96CT7	Coiled-coil domain-containing protein 124	CCDC124	1	11	11	6	52	25.835	223	0	81.646	0.61364	1.2305	1729300000	1180700000	548570000	624820000	559930000	64886000	-
Q96CS3	FAS-associated factor 2	FAF2	1	16	15	14	64	52.623	445	0	214.53	0.86463	0.855945	2333300000	1216500000	1116800000	792050000	629020000	163040000	-
Q96CS2	HAUS augmin-like complex subunit 1	HAUS1	1	1	1	1	7.2	31.863	278	0	3.9353	1.0029	-	19654000	8711800	10943000	6530800	4862000	1668800	-
Q96CP2	FLYWCH family member 2	FLYWCH2	2	5	4	1	57.1	14.563	140	0	12.738	0.67651	-	191650000	152610000	39047000	18443000	17228000	1215500	-
Q96CN9	GRIP and coiled-coil domain-containing protein 1	GCC1	1	6	2	5	9.2	87.81	775	0	13.97	0.95879	1.25186	14471000	8417400	6053400	55664000	46563000	9100500	-
Q96CN7	Isochorismatase domain-containing protein 1	ISOC1	1	12	12	11	72.1	32.236	298	0	71.37	0.95555	0.91617	1883500000	1117800000	765690000	922430000	784260000	138170000	-
Q96CM8	Acyl-CoA synthetase family member 2, mitochondrial	ACSF2	1	9	5	8	27.2	68.124	615	0	33.665	0.98493	0.372481	92042000	58711000	33331000	100750000	88566000	12187000	-
Q96CF2	Charged multivesicular body protein 4c	CHMP4C	1	5	2	3	22.3	26.41	233	0.0056721	1.9018	1.139	0.713623	82999000	45155000	37844000	29648000	23595000	6052200	-
Q96CD2	Phosphopantothenoylcysteine decarboxylase	PPCDC	1	8	8	4	58.3	22.395	204	0	11.697	0.90932	0.843099	134720000	82569000	52153000	38644000	32063000	6580800	-
Q96CB9	5-methylcytosine rRNA methyltransferase NSUN4	NSUN4	1	2	1	2	13.3	43.088	384	0	4.9353	-	-	9030400	6468400	2562000	16960000	15146000	1814200	-
Q96CB8	Integrator complex subunit 12	INTS12	1	2	2	1	5.8	48.807	462	0	13.426	-	-	0	0	0	6714500	6714500	0	-
Q96C90	Protein phosphatase 1 regulatory subunit 14B	PPP1R14B	1	8	8	5	78.2	15.911	147	0	183.32	1.0241	1.07035	765200000	487420000	277780000	744330000	669650000	74684000	-
Q96C86	m7GpppX diphosphatase	DCPS	1	14	14	13	60.5	38.608	337	0	207.69	1.023	1.01174	1098400000	623020000	475400000	615800000	518010000	97785000	-
Q96C57	Uncharacterized protein C12orf43	C12orf43	1	4	1	3	24.4	28.17	262	0	18.738	-	1.02507	28571000	17084000	11487000	31277000	28040000	3237200	-
Q96C36	Pyrroline-5-carboxylate reductase 2	PYCR2	1	11	10	11	45.6	33.637	320	0	65.69	1.0684	1.15871	1298400000	764990000	533390000	614140000	507770000	106370000	-
Q96C24	Synaptotagmin-like protein 4	SYTL4	1	3	2	1	8.2	76.023	671	0	4.668	-	-	17669000	14775000	2894700	15437000	6856600	8580200	-
Q96C23	Aldose 1-epimerase	GALM	1	10	9	7	47.4	37.765	342	0	49.696	0.91596	0.631473	549670000	331950000	217710000	292000000	249610000	42386000	-
Q96C19	EF-hand domain-containing protein D2	EFHD2	2	6	5	4	27.5	26.697	240	0	17.029	1.0812	0.805283	176450000	102700000	73748000	139590000	108060000	31527000	-
Q96C12	Armadillo repeat-containing protein 5	ARMC5	1	2	2	1	4.6	97.68	935	0	5.8541	-	-	9021000	7597800	1423300	2351600	2257600	94006	-
Q96C01	Protein FAM136A	FAM136A	1	10	9	8	70.3	15.641	138	0	49.359	0.88019	0.903996	1355800000	830860000	524920000	1682500000	1428200000	254280000	-
Q96BW9	Phosphatidate cytidylyltransferase, mitochondrial	TAMM41	1	2	1	1	6.4	51.066	452	0	14.462	-	-	19437000	9034600	10402000	15807000	10419000	5388700	-
Q96BW5	Phosphotriesterase-related protein	PTER	1	4	0	4	15.8	39.017	349	0.0064869	1.7875	-	0.436053	0	0	0	40373000	35557000	4815600	-
Q96BW1	Uracil phosphoribosyltransferase homolog	UPRT	1	1	0	1	3.6	33.786	309	0.0019514	2.4394	-	-	0	0	0	11789000	9774500	2014500	-
Q96BR5	Cytochrome c oxidase assembly factor 7	COA7	1	7	7	6	46.3	25.709	231	0	80.627	0.90341	1.03056	382980000	224610000	158370000	433210000	390720000	42486000	-
Q96BQ5	Coiled-coil domain-containing protein 127	CCDC127	1	2	1	2	10.4	30.834	260	0	8.7304	1.1081	0.936593	15462000	8524800	6936800	32188000	26424000	5764200	-
Q96BP3	Peptidylprolyl isomerase domain and WD repeat-containing protein 1	PPWD1	1	17	13	9	37.6	73.574	646	0	76.413	0.90125	0.572639	518080000	279020000	239060000	164890000	126400000	38490000	-
Q96BN8	Ubiquitin thioesterase otulin	OTULIN	1	4	1	4	16.8	40.262	352	0	7.7803	0.66994	1.4073	241210000	166920000	74282000	217740000	181700000	36044000	-
Q96BM9	ADP-ribosylation factor-like protein 8A	ARL8A	1	9	8	8	53.2	21.416	186	0	22.427	1.0378	0.29627	361570000	195930000	165640000	303360000	215430000	87931000	-
Q96BK5	PIN2/TERF1-interacting telomerase inhibitor 1	PINX1	1	2	2	1	9.8	37.034	328	0	7.2427	0.52949	-	47253000	31989000	15264000	28270000	9186500	19083000	-
Q96BJ8	Engulfment and cell motility protein 3	ELMO3	1	3	1	2	6.8	81.466	720	0	3.7597	-	-	23561000	13337000	10224000	9292600	7979600	1313100	-
Q96BJ3	Axin interactor, dorsalization-associated protein	AIDA	1	5	5	4	33.7	35.023	306	0	26.162	0.83842	1.69782	81543000	49301000	32242000	118840000	111790000	7047200	-
Q96BI1	Solute carrier family 22 member 18	SLC22A18	1	2	2	1	4.5	44.845	424	0.00018889	3.5785	0.66319	-	66267000	44415000	21852000	138970000	135270000	3695800	-
Q96BH1	E3 ubiquitin-protein ligase RNF25	RNF25	1	7	4	5	21.4	51.218	459	0	13.032	0.96319	0.750469	62652000	39108000	23544000	34683000	27338000	7345000	-
Q96BD8	Spindle and kinetochore-associated protein 1	SKA1	1	6	3	5	33.3	29.484	255	0	26.237	0.75074	0.71736	86920000	56101000	30818000	145260000	123090000	22167000	-
Q96BD5	PHD finger protein 21A	PHF21A	1	1	0	1	1.8	74.853	680	0.0049974	1.9401	-	-	0	0	0	4512700	4512700	0	-
Q96B97	SH3 domain-containing kinase-binding protein 1	SH3KBP1	1	3	2	3	8	73.125	665	0	11.82	0.99904	0.719942	21660000	12342000	9317700	31848000	26830000	5018300	-
Q96B54	Zinc finger protein 428	ZNF428	1	1	1	0	7.4	20.48	188	0	12.705	-	-	10381000	7833100	2547600	0	0	0	-
Q96B49	Mitochondrial import receptor subunit TOM6 homolog	TOMM6	1	3	2	3	79.7	8.0019	74	0	41.545	1.0839	1.04418	209270000	124050000	85214000	330190000	298950000	31246000	-
Q96B45	UPF0693 protein C10orf32	C10orf32	1	1	1	1	16	11.695	106	0.00073475	3.0504	-	-	11212000	8100000	3112400	8462800	6925400	1537400	-
Q96B36	Proline-rich AKT1 substrate 1	AKT1S1	1	2	2	1	11.7	27.383	256	0	5.2338	0.89621	2.43932	46239000	26886000	19353000	27754000	24609000	3145600	-
Q96B26	Exosome complex component RRP43	EXOSC8	1	5	5	3	29	30.039	276	0	25.749	1.084	0.781067	132470000	80917000	51550000	47900000	37288000	10612000	-
Q96B23	Uncharacterized protein C18orf25	C18orf25	1	2	2	1	9.9	43.395	404	0	18.663	0.42141	-	48628000	36567000	12061000	9073700	8404600	669110	-
Q96B01	RAD51-associated protein 1	RAD51AP1	1	6	5	1	26.7	38.457	352	0	34.291	0.39043	-	112110000	84785000	27324000	0	0	0	-
Q96AY3	Peptidyl-prolyl cis-trans isomerase FKBP10	FKBP10	1	12	10	8	28.4	64.244	582	0	31.993	0.65264	0.83717	486280000	328360000	157920000	231380000	188530000	42848000	-
Q96AX1	Vacuolar protein sorting-associated protein 33A	VPS33A	1	6	5	4	16.1	67.61	596	0	15.167	0.90503	1.4697	75035000	42151000	32884000	22975000	19528000	3446500	-
Q96AT9	Ribulose-phosphate 3-epimerase	RPE	2	9	8	6	67.1	24.927	228	0	39.045	0.96397	1.06277	756010000	451770000	304240000	527230000	479370000	47859000	-
Q96AT1	Uncharacterized protein KIAA1143	KIAA1143	1	3	3	0	35.1	17.465	154	0	5.6042	-	-	57098000	50163000	6935400	0	0	0	-
Q96AQ6	Pre-B-cell leukemia transcription factor-interacting protein 1	PBXIP1	1	3	1	3	6.2	80.642	731	0	7.8833	-	0.544989	7480600	5076600	2404000	40287000	29741000	10545000	-
Q96AP0	Adrenocortical dysplasia protein homolog	ACD	1	2	0	2	9.9	57.733	544	0	4.1455	-	-	0	0	0	18805000	16471000	2333400	-
Q96AJ9	Vesicle transport through interaction with t-SNAREs homolog 1A	VTI1A	1	5	4	5	29.5	25.217	217	0	30.827	0.95795	0.626253	73826000	39557000	34270000	103110000	84266000	18843000	-
Q96AG4	Leucine-rich repeat-containing protein 59	LRRC59	1	15	14	15	52.1	34.93	307	0	195.42	1.1016	1.05102	5613100000	3031100000	2582000000	5017700000	4251000000	766780000	-
Q96AE7	Tetratricopeptide repeat protein 17	TTC17	1	3	3	1	3.9	129.56	1141	0	7.4924	0.59457	-	30790000	21000000	9790500	5406800	4627900	778880	-
Q96AE4	Far upstream element-binding protein 1	FUBP1	1	30	29	25	52.5	67.56	644	0	323.31	0.73637	1.21584	10002000000	6351100000	3650500000	8618000000	7758200000	859790000	-
Q96AD5	Patatin-like phospholipase domain-containing protein 2	PNPLA2	1	5	5	5	18.8	55.315	504	0	29.158	1.4523	0.667601	85368000	42272000	43096000	51661000	40107000	11554000	-
Q96AC1	Fermitin family homolog 2	FERMT2	2	17	15	12	37.8	77.86	680	0	74.98	0.83549	0.943485	767870000	471430000	296440000	311480000	246400000	65076000	-
Q96AB3	Isochorismatase domain-containing protein 2, mitochondrial	ISOC2	1	8	8	8	76.1	22.337	205	0	90.969	0.9703	0.818532	761970000	466120000	295840000	317320000	278590000	38731000	-
Q96A73	Putative monooxygenase p33MONOX	KIAA1191	1	5	4	1	22.3	33.246	305	0	6.8641	0.8308	-	36813000	23779000	13034000	0	0	0	-
Q96A72	Protein mago nashi homolog 2	MAGOHB	1	14	11	13	86.5	17.276	148	0	114.91	0.94698	0.915416	3614000000	2190400000	1423500000	2107300000	1816900000	290450000	-
Q96A65	Exocyst complex component 4	EXOC4	1	21	16	17	32.9	110.5	974	0	90.848	0.98932	1.26973	347100000	195570000	151530000	335040000	277850000	57191000	-
Q96A54	Adiponectin receptor protein 1	ADIPOR1	1	1	1	0	6.7	42.615	375	0.0010834	2.7412	-	-	16359000	13132000	3227100	0	0	0	-
Q96A49	Synapse-associated protein 1	SYAP1	1	17	14	15	50.9	39.933	352	0	84.676	0.74488	0.462877	440230000	272550000	167680000	462930000	389960000	72973000	-
Q96A35	39S ribosomal protein L24, mitochondrial	MRPL24	1	8	8	5	45.8	24.915	216	0	24.134	0.84364	0.942774	290710000	178730000	111970000	293970000	241160000	52806000	-
Q96A33	Coiled-coil domain-containing protein 47	CCDC47	2	23	23	20	50.5	55.873	483	0	289.79	0.9776	0.944733	3774600000	2227400000	1547200000	2124800000	1852900000	271890000	-
Q96A26	Protein FAM162A	FAM162A	1	7	5	7	34.4	17.342	154	0	74.217	1.2503	1.25867	1080900000	583550000	497320000	1427700000	1235900000	191790000	-
Q96A19	Coiled-coil domain-containing protein 102A	CCDC102A	1	2	0	2	5.8	62.595	550	0	3.7319	-	1.57545	0	0	0	18219000	15128000	3091100	-
Q969Z3	Mitochondrial amidoxime reducing component 2	MARC2	1	7	6	5	22.7	38.023	335	0	19.269	0.83708	1.11096	263590000	154910000	108680000	79887000	66802000	13085000	-
Q969Z0	Protein TBRG4	TBRG4	1	9	7	7	26.9	70.737	631	0	28.575	1.1028	0.835073	157470000	86759000	70710000	139030000	122970000	16059000	-
Q969Y2	tRNA modification GTPase GTPBP3, mitochondrial	GTPBP3	1	4	2	4	17.1	52.058	492	0	22.458	1.0014	1.00332	42836000	21728000	21108000	41727000	32547000	9179900	-
Q969X6	Cirhin	CIRH1A	1	5	5	4	9.2	76.889	686	0	10.597	1.2461	0.780153	84395000	41975000	42420000	29227000	22874000	6353100	-
Q969X5	Endoplasmic reticulum-Golgi intermediate compartment protein 1	ERGIC1	1	8	8	6	39	32.592	290	0	48.579	0.8683	1.10442	576450000	353800000	222640000	123260000	102510000	20751000	-
Q969X1	Protein lifeguard 3	TMBIM1	1	1	1	1	4.5	34.607	311	0	3.8614	-	-	17649000	11392000	6257200	15200000	11809000	3390800	-
Q969X0	RILP-like protein 2	RILPL2	1	3	2	2	25.1	23.986	211	0	10.949	0.97514	1.28878	15855000	8713800	7141300	12570000	10427000	2142800	-
Q969V5	Mitochondrial ubiquitin ligase activator of NFKB 1	MUL1	1	1	1	1	6.2	39.8	352	0	4.2134	-	-	16712000	7332900	9379400	10648000	8701600	1946300	-
Q969V3	Nicalin	NCLN	1	17	15	16	42.6	62.974	563	0	102.55	0.92707	1.00564	1060700000	604780000	455920000	526020000	454940000	71088000	-
Q969U7	Proteasome assembly chaperone 2	PSMG2	1	5	4	4	20.8	29.396	264	0	16.689	1.0678	1.00798	256300000	142750000	113550000	117800000	100070000	17724000	-
Q969T9	WW domain-binding protein 2	WBP2	1	7	5	7	47.9	28.087	261	0	21.596	1.6239	1.27876	383430000	190890000	192540000	413990000	373070000	40922000	-
Q969T7	7-methylguanosine phosphate-specific 5-nucleotidase	NT5C3B	1	3	2	2	17.7	34.389	300	0	4.1209	0.77383	-	42965000	27063000	15902000	13314000	10023000	3291000	-
Q969T4	Ubiquitin-conjugating enzyme E2 E3	UBE2E3	1	6	4	5	56	22.912	207	0	9.8371	-	-	18970000	15700000	3270000	10927000	9107700	1818900	-
Q969S9	Ribosome-releasing factor 2, mitochondrial	GFM2	1	9	5	7	20.7	86.6	779	0	36.593	0.91929	0.738116	99162000	58977000	40186000	93340000	77923000	15417000	-
Q969S3	Zinc finger protein 622	ZNF622	1	10	6	8	29.4	54.271	477	0	41.269	0.89307	0.70917	150310000	92991000	57323000	149330000	113530000	35795000	-
Q969S2	Endonuclease 8-like 2	NEIL2	1	3	1	2	13.9	36.826	332	0	10.104	-	1.00101	14357000	9659500	4697500	7332500	6103100	1229400	-
Q969R8	Integrin-alpha FG-GAP repeat-containing protein 2	ITFG2	1	1	0	1	5.6	49.312	447	0.0069823	1.7477	-	-	0	0	0	0	0	0	-
Q969R2	Oxysterol-binding protein 2	OSBP2	1	3	2	3	3.9	101.26	916	0.0019517	2.4396	-	-	0	0	0	13133000	11482000	1651100	-
Q969Q0	60S ribosomal protein L36a-like	RPL36AL	1	8	7	8	46.2	12.469	106	0	29.359	0.7998	2.24396	2114600000	1350700000	763960000	1702500000	1595200000	107330000	-
Q969N2	GPI transamidase component PIG-T	PIGT	1	10	7	8	19.7	65.699	578	0	24.461	0.84469	1.52823	282210000	166380000	115840000	150820000	132920000	17898000	-
Q969M7	NEDD8-conjugating enzyme UBE2F	UBE2F	1	4	3	2	38.4	21.077	185	0	17.253	1.0661	0.886525	55420000	32965000	22455000	29159000	19414000	9745000	-
Q969M3	Protein YIPF5	YIPF5	1	1	1	0	4.7	27.989	257	0	10.363	-	-	29008000	22650000	6358800	0	0	0	-
Q969M1	Mitochondrial import receptor subunit TOM40B	TOMM40L	1	2	1	1	11	33.916	308	0	8.4484	-	-	9534400	6829100	2705300	10747000	9559500	1187800	-
Q969L2	Protein MAL2	MAL2	1	2	1	2	18.2	19.125	176	0	7.0377	0.90358	0.628101	184620000	113710000	70911000	111100000	88870000	22232000	-
Q969J3	Loss of heterozygosity 12 chromosomal region 1 protein	LOH12CR1	1	2	1	2	10.2	22.222	196	0	12.068	-	-	9975300	5707800	4267600	24884000	14622000	10263000	-
Q969H8	Myeloid-derived growth factor	MYDGF	1	4	4	4	27.2	18.795	173	0	42.573	1.0066	1.03347	1525700000	883890000	641770000	1061100000	934650000	126460000	-
Q969H6	Ribonuclease P/MRP protein subunit POP5	POP5	1	1	1	1	11.7	18.819	163	0.001608	2.5539	-	-	0	0	0	0	0	0	-
Q969H4	Connector enhancer of kinase suppressor of ras 1	CNKSR1	1	2	1	2	5.6	79.705	720	0	5.3602	-	0.659239	9999900	6284100	3715900	21281000	16190000	5090700	-
Q969G6	Riboflavin kinase	RFK	1	3	3	2	38.7	17.623	155	0	8.2	0.97448	0.917515	69627000	38875000	30752000	21907000	17992000	3915300	-
Q969G3	SWI/SNF-related matrix-associated actin-dependent regulator of chromatin subfamily E member 1	SMARCE1	1	16	13	14	70.3	46.649	411	0	137.83	1.0306	0.939144	862900000	491770000	371120000	1031100000	867700000	163390000	-
Q969G2	LIM/homeobox protein Lhx4	LHX4	1	1	0	1	2.6	43.123	390	1	-2	-	-	0	0	0	141070000	5023300	136050000	-
Q969E8	Pre-rRNA-processing protein TSR2 homolog	TSR2	1	3	2	3	26.2	20.894	191	0	7.7239	0.75918	0.724795	61227000	38155000	23073000	96468000	82206000	14263000	-
Q969E4;Q6IPX3;Q5H9L2	Transcription elongation factor A protein-like 3;Transcription elongation factor A protein-like 6;Transcription elongation factor A protein-like 5	TCEAL3;TCEAL6;TCEAL5	3	2	2	0	9	22.502	200	0.0010801	2.6825	0.2882	-	83359000	62037000	21322000	0	0	0	-
Q969E2	Secretory carrier-associated membrane protein 4	SCAMP4	1	1	1	1	4.8	25.728	229	0	25.537	0.87827	0.937031	241800000	149280000	92525000	124500000	113330000	11174000	-
Q95604	HLA class I histocompatibility antigen, Cw-17 alpha chain	HLA-C	1	3	2	3	15.3	41.238	372	0	4.638	0.72387	-	43068000	25919000	17149000	0	0	0	-
Q93100	Phosphorylase b kinase regulatory subunit beta	PHKB	1	3	1	2	2.9	124.88	1093	0.0058299	1.8664	-	-	0	0	0	19160000	16302000	2858200	-
Q93096	Protein tyrosine phosphatase type IVA 1	PTP4A1	1	4	4	2	31.8	19.815	173	0.0050017	1.9537	1.1288	-	40190000	22286000	17905000	0	0	0	-
Q93084	Sarcoplasmic/endoplasmic reticulum calcium ATPase 3	ATP2A3	1	9	8	7	11.9	113.98	1043	1	-2	0.52045	-	37949000	25712000	12237000	0	0	0	-
Q93077;Q7L7L0;P04908	Histone H2A type 1-C;Histone H2A type 3;Histone H2A type 1-B/E	HIST1H2AC;HIST3H2A;HIST1H2AB	3	6	4	6	57.7	14.105	130	0.0050026	1.9563	-	-	0	0	0	63550000	55684000	7865800	-
Q93074	Mediator of RNA polymerase II transcription subunit 12	MED12	1	5	3	3	4.2	243.08	2177	0.00018808	3.4995	1.0214	0.804246	202720000	127540000	75180000	33441000	27028000	6412700	-
Q93052	Lipoma-preferred partner	LPP	1	24	21	12	65.5	65.746	612	0	203.65	0.53742	1.11243	2214100000	1698600000	515520000	937810000	822340000	115470000	-
Q93050	V-type proton ATPase 116 kDa subunit a isoform 1	ATP6V0A1	1	20	15	19	31.8	96.412	837	0	126.4	1.1019	0.827198	863500000	464140000	399360000	758350000	547630000	210720000	-
Q93045	Stathmin-2	STMN2	1	4	4	3	15.1	20.828	179	0	6.4307	0.46725	0.759648	3302800000	2384300000	918440000	605650000	581690000	23963000	-
Q93034	Cullin-5	CUL5	1	26	24	14	40.5	90.954	780	0	84.533	0.96287	0.744879	1506200000	916560000	589660000	255260000	217650000	37603000	-
Q93009	Ubiquitin carboxyl-terminal hydrolase 7	USP7	1	51	49	35	62.7	128.3	1102	0	323.31	0.96184	0.952562	3816900000	2204700000	1612100000	1725300000	1369700000	355540000	-
Q93008	Probable ubiquitin carboxyl-terminal hydrolase FAF-X	USP9X	2	56	44	38	34	292.28	2570	0	179.33	1.0902	0.862813	1246600000	710910000	535740000	1002800000	739260000	263520000	-
Q92997	Segment polarity protein dishevelled homolog DVL-3	DVL3	1	5	3	5	9.1	78.054	716	0	16.78	0.94431	1.73055	44066000	26013000	18053000	54074000	46431000	7642600	-
Q92995	Ubiquitin carboxyl-terminal hydrolase 13	USP13	1	16	9	11	32.1	97.326	863	0	31.239	1.0297	0.791578	192030000	77542000	114490000	126610000	90805000	35805000	-
Q92994	Transcription factor IIIB 90 kDa subunit	BRF1	1	2	2	0	7.1	73.839	677	0	7.5244	0.65509	-	21102000	13829000	7272800	0	0	0	-
Q92990	Glomulin	GLMN	1	14	13	6	34.8	68.207	594	0	51.979	1.0136	0.560695	412750000	237190000	175560000	108190000	88556000	19633000	-
Q92989	Polyribonucleotide 5-hydroxyl-kinase Clp1	CLP1	1	2	2	1	7.3	47.645	425	0	4.2774	0.84343	-	48497000	33988000	14509000	15080000	12127000	2953100	-
Q92979	Ribosomal RNA small subunit methyltransferase NEP1	EMG1	1	7	7	5	38.5	26.72	244	0	13.205	1.0888	0.77991	230470000	133960000	96515000	107250000	90420000	16834000	-
Q92974	Rho guanine nucleotide exchange factor 2	ARHGEF2	1	13	12	6	20.2	111.54	986	0	62.623	1.1845	0.99167	462110000	183220000	278890000	105470000	90092000	15374000	-
Q92973	Transportin-1	TNPO1	1	35	33	31	56.5	102.35	898	0	213.7	1.0064	0.950661	4695400000	2741000000	1954400000	2785000000	2427500000	357430000	-
Q92968	Peroxisomal membrane protein PEX13	PEX13	1	1	1	1	2.5	44.129	403	0.0051653	1.9202	-	-	4815100	3189900	1625200	6557500	4989200	1568200	-
Q92947	Glutaryl-CoA dehydrogenase, mitochondrial	GCDH	1	6	4	5	29.9	48.127	438	0	44.041	1.1503	0.537692	74629000	46193000	28436000	115150000	93435000	21715000	-
Q92945	Far upstream element-binding protein 2	KHSRP	1	41	38	36	66.5	73.114	711	0	323.31	0.62785	1.33305	16197000000	11301000000	4896500000	9489300000	8292100000	1197200000	-
Q92934	Bcl2-associated agonist of cell death	BAD	1	2	2	0	28	18.392	168	0	19.056	0.38127	-	57818000	50233000	7584800	0	0	0	-
Q92930	Ras-related protein Rab-8B	RAB8B	1	6	3	5	28.5	23.584	207	0	3.7597	-	-	0	0	0	21654000	20102000	1552100	-
Q92925	SWI/SNF-related matrix-associated actin-dependent regulator of chromatin subfamily D member 2	SMARCD2	1	14	13	10	37.1	58.92	531	0	162.57	0.95447	1.21125	665360000	429470000	235880000	325230000	281200000	44037000	-
Q92922	SWI/SNF complex subunit SMARCC1	SMARCC1	1	31	24	25	37.5	122.87	1105	0	133.85	0.92595	1.04116	550350000	338160000	212190000	582840000	491420000	91424000	-
Q92917	G patch domain and KOW motifs-containing protein	GPKOW	1	13	12	8	45.4	52.228	476	0	69.102	0.92074	1.10107	467060000	284560000	182500000	369450000	305980000	63474000	-
Q92905	COP9 signalosome complex subunit 5	COPS5	1	13	12	11	51.2	37.578	334	0	72.044	1.0013	0.933794	1063700000	602970000	460700000	467520000	367540000	99978000	-
Q92900	Regulator of nonsense transcripts 1	UPF1	1	50	48	37	55.1	124.34	1129	0	323.31	0.88482	0.898634	3955000000	2377000000	1578000000	1962400000	1612800000	349620000	-
Q92896	Golgi apparatus protein 1	GLG1	1	34	27	25	40.5	134.55	1179	0	119.52	0.92577	0.844595	1103900000	605150000	498720000	816670000	677880000	138790000	-
Q92890	Ubiquitin fusion degradation protein 1 homolog	UFD1L	1	10	8	6	47.9	34.5	307	0	72.763	0.86326	1.00857	677550000	438730000	238810000	225440000	197250000	28195000	-
Q92889	DNA repair endonuclease XPF	ERCC4	1	6	5	2	10.5	104.48	916	0	11.227	1.028	3.65243	114260000	70568000	43690000	34965000	33148000	1817400	-
Q92888	Rho guanine nucleotide exchange factor 1	ARHGEF1	1	17	15	15	25.5	102.43	912	0	57.126	1.1323	1.54842	401650000	231110000	170540000	253540000	219070000	34469000	-
Q92882	Osteoclast-stimulating factor 1	OSTF1	1	7	7	7	45.8	23.787	214	0	49.325	1.3009	0.981643	629880000	347300000	282580000	584630000	514340000	70286000	-
Q92879	CUGBP Elav-like family member 1	CELF1	2	12	11	9	32.9	52.063	486	0	78.842	0.94581	1.01871	1169400000	698420000	471010000	520420000	444150000	76265000	-
Q92878	DNA repair protein RAD50	RAD50	1	25	15	20	25.6	153.89	1312	0	99.673	1.0291	1.48892	650050000	375880000	274170000	891400000	770440000	120960000	-
Q92851	Caspase-10;Caspase-10 subunit p23/17;Caspase-10 subunit p12	CASP10	1	2	0	2	8.3	58.95	521	0	6.0567	-	1.32329	0	0	0	22689000	20803000	1886200	-
Q92845	Kinesin-associated protein 3	KIFAP3	1	2	1	1	3.4	91.204	792	0.0016086	2.56	-	-	7126400	3912700	3213700	14279000	12410000	1869000	-
Q92841	Probable ATP-dependent RNA helicase DDX17	DDX17	1	35	34	31	55	80.272	729	0	323.31	0.82601	1.08595	9154500000	5928100000	3226400000	5603400000	4872800000	730600000	-
Q92839	Hyaluro- synthase 1	HAS1	1	1	1	0	2.2	64.831	578	1	-2	-	-	72667000	5098600	67569000	0	0	0	-
Q92830	Histone acetyltransferase KAT2A	KAT2A	1	2	1	1	3	93.924	837	0.00018702	3.4088	-	-	7322200	3692100	3630000	11869000	7743300	4125900	-
Q92820	Gamma-glutamyl hydrolase	GGH	1	16	16	12	46.5	35.964	318	0	142.6	0.77854	0.927386	3836600000	2535300000	1301400000	1744100000	1472600000	271480000	-
Q92817	Envoplakin	EVPL	2	8	2	7	5.1	231.6	2033	0	18.735	1.4358	1.04815	12102000	5856600	6245700	81191000	71349000	9841900	-
Q92805	Golgin subfamily A member 1	GOLGA1	1	5	4	3	11.7	88.183	767	0	13.111	1.0485	0.961261	29918000	20332000	9586200	118350000	105050000	13302000	-
Q92804	TATA-binding protein-associated factor 2N	TAF15	1	12	11	10	25.3	61.829	592	0	77.371	0.83039	1.18662	1535200000	1025700000	509500000	1367800000	1226800000	140950000	-
Q92797	Symplekin	SYMPK	1	20	17	15	27.9	141.15	1274	0	66.699	0.96723	0.777303	353720000	219350000	134370000	317070000	274990000	42080000	-
Q92796	Disks large homolog 3	DLG3	1	5	3	3	13.5	90.313	817	0	15.066	0.96774	1.71922	67393000	40223000	27170000	34401000	29320000	5081200	-
Q92785	Zinc finger protein ubi-d4	DPF2	1	5	5	2	18.9	44.155	391	0	12.245	0.82642	0.221342	184840000	84260000	100580000	102190000	22286000	79904000	-
Q92783	Signal transducing adapter molecule 1	STAM	1	10	9	8	28.7	59.179	540	0	51.8	0.88284	0.659935	844490000	695190000	149300000	330640000	277840000	52799000	-
Q92769	Histone deacetylase 2	HDAC2	1	17	17	14	53.5	55.364	488	0	108.02	1.1745	0.925155	1858800000	1031000000	827860000	1100300000	955790000	144540000	-
Q92766	Ras-responsive element-binding protein 1	RREB1	1	9	5	6	9.7	181.42	1687	0	32.861	0.84581	1.06182	67005000	40956000	26049000	104660000	95779000	8879100	-
Q92759	General transcription factor IIH subunit 4	GTF2H4	1	4	4	3	15.4	52.186	462	0	10.583	0.89191	0.894374	94653000	56662000	37991000	36940000	29120000	7820200	-
Q92747	Actin-related protein 2/3 complex subunit 1A	ARPC1A	1	10	10	5	44.1	41.569	370	0	86.595	0.86127	0.73828	674680000	395580000	279100000	258090000	229160000	28934000	-
Q92734	Protein TFG	TFG	1	16	12	15	46.2	43.447	400	0	197.15	0.81556	1.05456	1774100000	1091000000	683120000	1414700000	1254400000	160310000	-
Q92733	Proline-rich protein PRCC	PRCC	1	9	9	2	41.3	52.417	491	0	31.071	0.22978	-	243290000	198840000	44453000	14204000	13149000	1054700	-
Q92696	Geranylgeranyl transferase type-2 subunit alpha	RABGGTA	1	22	18	13	55.4	65.071	567	0	62.057	1.2432	0.58682	512650000	269090000	243560000	216600000	168390000	48205000	-
Q92692	Nectin-2	PVRL2	1	3	1	3	8.7	57.741	538	0	9.8414	0.86013	0.635526	51877000	32799000	19078000	43505000	37520000	5985200	-
Q92688	Acidic leucine-rich nuclear phosphoprotein 32 family member B	ANP32B	1	12	10	12	38.2	28.787	251	0	75.79	0.93871	1.16939	7087100000	4221800000	2865300000	6115800000	5498300000	617470000	-
Q92685	Dol-P-Man:Man(5)GlcNAc(2)-PP-Dol alpha-1,3-mannosyltransferase	ALG3	1	1	1	1	2.7	50.126	438	0	9.9056	-	-	33565000	19585000	13979000	25034000	20263000	4770600	-
Q92673	Sortilin-related receptor	SORL1	1	21	12	15	14.6	248.42	2214	0	57.787	1.4425	0.603245	276540000	154970000	121570000	167670000	154120000	13553000	-
Q92667	A-kinase anchor protein 1, mitochondrial	AKAP1	1	1	1	0	2.1	97.34	903	0	3.8861	-	-	7491400	5704000	1787300	0	0	0	-
Q92665	28S ribosomal protein S31, mitochondrial	MRPS31	1	10	7	8	33.9	45.318	395	0	98.429	0.9008	0.528206	273140000	166270000	106870000	456700000	382000000	74696000	-
Q92643	GPI-anchor transamidase	PIGK	1	9	8	5	41	45.251	395	0	47.345	0.87379	1.0527	400410000	242920000	157490000	167190000	139390000	27800000	-
Q92625	Ankyrin repeat and SAM domain-containing protein 1A	ANKS1A	1	7	4	4	13.7	123.11	1134	0	10.305	0.71388	0.571788	42975000	27932000	15043000	19511000	15674000	3836900	-
Q92621	Nuclear pore complex protein Nup205	NUP205	1	51	39	37	36.2	227.92	2012	0	198.37	1.0668	0.933532	1458300000	797470000	660860000	586220000	483770000	102460000	-
Q92620	Pre-mRNA-splicing factor ATP-dependent RNA helicase PRP16	DHX38	1	23	20	9	25.3	140.5	1227	0	70.386	0.80508	0.826241	555040000	387770000	167270000	157790000	131650000	26137000	-
Q92616	Translational activator GCN1	GCN1L1	1	125	110	98	62.4	292.75	2671	0	323.31	1.0863	1.03251	8122800000	4242600000	3880200000	4740700000	3861100000	879570000	-
Q92615	La-related protein 4B	LARP4B	1	12	10	5	24.3	80.551	738	0	44.209	0.88378	0.354509	321080000	221660000	99422000	155640000	91190000	64453000	-
Q92614	Unconventional myosin-XVIIIa	MYO18A	1	20	11	18	15.5	233.11	2054	0	56.615	1.1393	1.07653	156610000	85667000	70940000	198620000	171270000	27357000	-
Q92609	TBC1 domain family member 5	TBC1D5	1	4	2	2	11.6	89.003	795	0	6.2386	0.71742	-	11792000	8225200	3567100	61285000	61285000	0	-
Q92604	Acyl-CoA:lysophosphatidylglycerol acyltransferase 1	LPGAT1	1	3	2	2	12.2	43.089	370	0	4.4148	0.73723	-	20680000	14471000	6209200	8732000	7070300	1661600	-
[truncated: 3,905 more rows]
