# Supplementary material for: In-depth quantitative proteomics analysis revealed C1GALT1 depletion in ECC-1 cells mimics an aggressive endometrial cancer phenotype observed in cancer patients with low C1GALT1 expression
Source: Cell Oncol (Dordr). 2023 Feb 6;46(3):697–715. doi: 10.1007/s13402-023-00778-w (PMC10205863; doi:10.1007/s13402-023-00778-w)
Supplement: Supplementary file 2 — Supplementary Material 2 [file 13402_2023_778_MOESM2_ESM.xlsx]

## Sheet: Datos normalizados Secretome EC
Supplementary Table 2. Proteins identified and quantified in the secretomect of shC1GALT1 and SCRAMBLE ECC-1 cells by SILAC.
Protein IDs	Protein names	Gene names	Number of proteins	Peptides	Peptides Forward	Peptides Reverse	Sequence coverage [%]	Mol. weight [kDa]	Sequence length	Q-value	Score	Ratio Heavy/Light Forward Normalized	Ratio Light/Heavy Reverse Normalized	Intensity Forward	Intensity Light Forward	Intensity Heavy Forward	Intensity Reverse	Intensity Light Reverse	Intensity Heavy Reverse	Dysregulated
Q9Y6Y8	SEC23-interacting protein	SEC23IP	1	15	13	12	20.8	111.08	1000	0	39.053	1.0528	0.944733	148620000	76215000	72402000	142820000	71016000	71809000	-
Q9Y6X5	Bis(5-adenosyl)-triphosphatase ENPP4	ENPP4	2	7	5	7	24.1	51.641	453	0	12.852	1.0909	1.19261	49611000	24936000	24675000	121400000	65259000	56142000	-
Q9Y6X4	Soluble lamin-associated protein of 75 kDa	FAM169A	1	5	4	5	14.3	74.954	670	0	17.995	0.69285	0.668673	22341000	13731000	8610100	26857000	11350000	15507000	-
Q9Y6W5	Wiskott-Aldrich syndrome protein family member 2	WASF2	2	6	4	5	14.3	54.283	498	0	25.352	1.0977	0.998901	37840000	18230000	19611000	63153000	31461000	31692000	-
Q9Y6Q5	AP-1 complex subunit mu-2	AP1M2	1	11	9	10	29.3	48.108	423	0	24.052	1.0763	1.08096	205990000	105110000	100870000	254430000	130660000	123760000	-
Q9Y6N7	Roundabout homolog 1	ROBO1	2	6	6	6	5.4	180.93	1651	0	15.595	0.9785	1.18185	34710000	18016000	16695000	45895000	26591000	19304000	-
Q9Y6M7	Sodium bicarbonate cotransporter 3	SLC4A7	1	6	3	5	8.8	136.04	1214	0	7.2115	0.80145	0.654493	9845800	6151200	3694700	27353000	9186400	18167000	-
Q9Y6M1	Insulin-like growth factor 2 mRNA-binding protein 2	IGF2BP2	2	5	4	5	12.5	66.121	599	0	8.6045	1.1319	1.01845	27636000	14273000	13363000	28819000	14144000	14676000	-
Q9Y6K1	DNA (cytosine-5)-methyltransferase 3A	DNMT3A	1	3	1	3	4.8	101.86	912	0	10.362	-	0.886839	6512000	3343200	3168800	20609000	10870000	9739400	-
Q9Y6H5	Synphilin-1	SNCAIP	1	1	0	1	1	100.41	919	0.0088977	1.7959	-	-	0	0	0	74541000	51563000	22977000	-
Q9Y6H1;Q5T1J5	Coiled-coil-helix-coiled-coil-helix domain-containing protein 2;Putative coiled-coil-helix-coiled-coil-helix domain-containing protein CHCHD2P9, mitochondrial	CHCHD2;CHCHD2P9	2	1	1	1	18.5	15.512	151	0	17.609	-	1.38508	5622500	3213900	2408700	17046000	9857200	7189200	-
Q9Y6G9	Cytoplasmic dynein 1 light intermediate chain 1	DYNC1LI1	1	8	4	7	23.1	56.578	523	0	16.098	1.1426	0.947688	41023000	21251000	19772000	41228000	21060000	20168000	-
Q9Y6G5	COMM domain-containing protein 10	COMMD10	1	1	1	1	4.5	22.966	202	0.0074738	1.8713	-	-	4256700	2163600	2093100	5219900	2351200	2868600	-
Q9Y6E2	Basic leucine zipper and W2 domain-containing protein 2	BZW2	1	14	13	12	35.1	48.162	419	0	60.423	1.459	1.4104	209390000	87174000	122220000	179510000	104410000	75103000	-
Q9Y6E0	Serine/threonine-protein kinase 24;Serine/threonine-protein kinase 24 36 kDa subunit;Serine/threonine-protein kinase 24 12 kDa subunit	STK24	1	11	9	11	35.4	49.307	443	0	37.386	1.1097	1.0673	130730000	64930000	65804000	164250000	84114000	80138000	-
Q9Y6D6	Brefeldin A-inhibited guanine nucleotide-exchange protein 1	ARFGEF1	1	4	3	3	2.1	208.76	1849	0.00030248	4.6162	0.82422	1.05802	15631000	8963500	6667300	16775000	7594500	9180100	-
Q9Y6C9	Mitochondrial carrier homolog 2	MTCH2	1	6	6	5	28.1	33.331	303	0	16.106	0.74622	0.868131	80801000	47737000	33065000	109990000	51017000	58975000	-
Q9Y6B6	GTP-binding protein SAR1b	SAR1B	1	4	4	4	32.8	22.41	198	0	6.28	0.65064	0.894694	36767000	21641000	15126000	52222000	28657000	23565000	-
Q9Y6A9	Signal peptidase complex subunit 1	SPCS1	1	2	2	2	31.4	11.805	102	0	7.7169	0.75105	0.689085	36571000	22928000	13643000	76640000	31525000	45115000	-
Q9Y6A5	Transforming acidic coiled-coil-containing protein 3	TACC3	1	14	10	14	24.2	90.359	838	0	41.006	0.99827	0.842602	151750000	87083000	64668000	291640000	130290000	161340000	-
Q9Y6A4	Cilia- and flagella-associated protein 20	CFAP20	1	6	3	6	52.8	22.774	193	0	42.254	0.89485	0.803471	72354000	36470000	35884000	129620000	59905000	69713000	-
Q9Y697	Cysteine desulfurase, mitochondrial	NFS1	1	2	1	1	7.7	50.195	457	0.0043312	2.0703	-	-	3130700	2150900	979790	4153200	2476200	1677000	-
Q9Y696	Chloride intracellular channel protein 4	CLIC4	3	17	15	17	77.5	28.772	253	0	157.92	1.2229	1.38087	1090900000	490150000	600770000	1282500000	767130000	515390000	-
Q9Y678	Coatomer subunit gamma-1	COPG1	1	32	30	32	50.2	97.717	874	0	157.28	1.0528	0.987557	559340000	271340000	288000000	783210000	412060000	371150000	-
Q9Y676	28S ribosomal protein S18b, mitochondrial	MRPS18B	1	2	2	2	12.4	29.395	258	0.0040837	2.079	0.57901	0.965065	12656000	8281700	4374400	15332000	7342400	7989600	-
Q9Y666	Solute carrier family 12 member 7	SLC12A7	1	2	2	1	4.1	119.1	1083	0.00082305	2.9279	-	-	12073000	7646100	4427000	3603200	1355800	2247300	-
Q9Y657	Spindlin-1	SPIN1	1	1	1	1	3.8	29.6	262	0.0010524	2.4101	-	0.901307	3800400	1904200	1896200	16069000	8174700	7893800	-
Q9Y653	G-protein coupled receptor 56;GPR56 N-terminal fragment;GPR56 C-terminal fragment	GPR56	1	6	6	6	12.7	77.737	693	0	19.075	0.97977	2.1866	153610000	77094000	76513000	232170000	159670000	72499000	-
Q9Y646	Carboxypeptidase Q	CPQ	1	2	2	1	5.3	51.887	472	0	8.4336	0.42196	-	13258000	9398800	3859100	8529600	4602100	3927500	-
Q9Y639	Neuroplastin	NPTN	1	5	4	5	18.1	44.387	398	0	15.194	0.81105	0.747105	111370000	60126000	51242000	162520000	75636000	86880000	-
Q9Y625	Glypican-6;Secreted glypican-6	GPC6	1	9	6	8	27.2	62.735	555	0	22.328	1.3698	2.0574	44169000	18460000	25709000	88713000	62637000	26076000	-
Q9Y624	Junctional adhesion molecule A	F11R	1	11	9	10	44.8	32.583	299	0	86.843	0.69278	1.00432	486710000	287620000	199090000	587720000	312400000	275310000	-
Q9Y618	Nuclear receptor corepressor 2	NCOR2	1	2	0	2	1.1	273.65	2514	0.00083287	3.1014	-	0.971251	0	0	0	346310000	188300000	158000000	-
Q9Y617	Phosphoserine aminotransferase	PSAT1	1	23	20	23	73.8	40.422	370	0	267.37	1.7324	1.56133	3457800000	1254500000	2203300000	4183500000	2667500000	1516000000	Upregulated
Q9Y608	Leucine-rich repeat flightless-interacting protein 2	LRRFIP2	1	5	4	4	9.4	82.17	721	0	8.2508	1.2146	0.946163	18355000	8119400	10235000	11299000	6575100	4724200	-
Q9Y606	tRNA pseudouridine synthase A, mitochondrial	PUS1	1	2	2	2	5.2	47.47	427	0.00057537	3.6904	1.2602	0.843313	7835900	3753900	4082100	12853000	5379300	7473500	-
Q9Y605	MORF4 family-associated protein 1	MRFAP1	1	1	1	1	18.9	14.649	127	0	20.795	-	-	15585000	8520100	7064600	9115200	3053300	6061800	-
Q9Y5Z4	Heme-binding protein 2	HEBP2	1	6	5	5	39	22.875	205	0	34.257	1.1431	1.29453	147650000	70210000	77438000	206890000	119030000	87863000	-
Q9Y5Y6	Suppressor of tumorigenicity 14 protein	ST14	1	24	23	23	48.3	94.769	855	0	323.31	0.58681	1.05367	3273100000	2052800000	1220300000	4152500000	2201500000	1951000000	-
Q9Y5Y2	Cytosolic Fe-S cluster assembly factor NUBP2	NUBP2	1	4	3	4	28.4	28.825	271	0	14.043	0.84065	1.09543	19708000	11008000	8700500	45931000	24439000	21492000	-
Q9Y5X3	Sorting nexin-5	SNX5	1	11	10	10	32.4	46.816	404	0	31.87	0.97546	1.05641	142240000	71703000	70534000	192530000	95925000	96606000	-
Q9Y5X1	Sorting nexin-9	SNX9	1	11	8	10	33.9	66.591	595	0	35.611	0.94635	1.03409	72869000	39863000	33006000	96857000	49140000	47717000	-
Q9Y5U2	Protein TSSC4	TSSC4	1	1	1	1	3.3	34.325	329	0.0043334	2.0721	-	-	4527000	2811900	1715000	4357400	2249200	2108200	-
Q9Y5S9	RNA-binding protein 8A	RBM8A	1	10	10	10	76.4	19.889	174	0	149.04	0.91254	0.824063	1063900000	549860000	514050000	1496500000	731830000	764670000	-
Q9Y5S2	Serine/threonine-protein kinase MRCK beta	CDC42BPB	1	5	5	3	4.7	194.31	1711	0	14.977	0.78865	0.901957	21257000	11483000	9773900	12898000	6111100	6786800	-
Q9Y5Q9	General transcription factor 3C polypeptide 3	GTF3C3	1	4	4	4	6.3	101.27	886	0	7.8844	0.81831	1.05043	23425000	11473000	11952000	17437000	9583900	7853000	-
Q9Y5Q8	General transcription factor 3C polypeptide 5	GTF3C5	1	2	2	2	5.4	59.57	519	0	22.846	0.696	0.778574	5711600	2830800	2880800	53947000	9639900	44307000	-
Q9Y5P6	Mannose-1-phosphate guanyltransferase beta	GMPPB	1	10	8	10	46.4	39.834	360	0	29.937	1.1673	1.21033	78788000	37916000	40872000	97794000	55402000	42392000	-
Q9Y5P4	Collagen type IV alpha-3-binding protein	COL4A3BP	1	17	16	16	43.6	70.834	624	0	69.812	1.7845	2.15156	243810000	88412000	155400000	398590000	271000000	127580000	Upregulated
Q9Y5M8	Signal recognition particle receptor subunit beta	SRPRB	1	7	5	7	36.2	29.702	271	0	31.596	0.76629	0.886603	80615000	44058000	36556000	140260000	73321000	66942000	-
Q9Y5L4	Mitochondrial import inner membrane translocase subunit Tim13	TIMM13	1	6	6	6	77.9	10.5	95	0	30.324	1.0982	0.869868	138440000	68716000	69728000	213740000	105090000	108650000	-
Q9Y5L0	Transportin-3	TNPO3	1	10	8	8	17.6	104.2	923	0	26.702	1.3992	1.05569	59259000	26626000	32633000	66265000	33565000	32701000	-
Q9Y5K8	V-type proton ATPase subunit D	ATP6V1D	1	5	3	3	32.4	28.262	247	0	13.244	1.3003	1.30286	24769000	12334000	12436000	17855000	10310000	7545500	-
Q9Y5K6	CD2-associated protein	CD2AP	1	21	18	20	41.8	71.45	639	0	52.55	1.1901	1.44802	364920000	162670000	202250000	536890000	337260000	199640000	-
Q9Y5K5	Ubiquitin carboxyl-terminal hydrolase isozyme L5	UCHL5	1	7	5	7	29.5	37.606	329	0	36.989	1.3215	1.1885	71334000	26320000	45014000	99406000	50407000	48998000	-
Q9Y5J9	Mitochondrial import inner membrane translocase subunit Tim8 B	TIMM8B	1	3	3	2	37.3	9.3435	83	0	56.646	1.2137	0.98464	59597000	26679000	32918000	74273000	39568000	34704000	-
Q9Y5J7	Mitochondrial import inner membrane translocase subunit Tim9	TIMM9	1	2	2	2	24.7	10.378	89	0.00030221	4.6072	1.0071	1.01182	13072000	6657300	6414700	15965000	8437100	7527900	-
Q9Y5H3;Q9Y5H2	Protocadherin gamma-A10;Protocadherin gamma-A11	PCDHGA10;PCDHGA11	2	2	1	1	2.8	101.45	936	0.00057737	3.7587	-	0.485508	15791000	9175000	6616400	78157000	24088000	54069000	-
Q9Y5H1	Protocadherin gamma-A2	PCDHGA2	1	1	1	0	1.4	101.48	932	1	-2	-	-	105420000	0	105420000	0	0	0	-
Q9Y5F7	Protocadherin gamma-C4	PCDHGC4	1	3	3	0	7.5	101.21	938	0.00029464	4.1541	0.46972	-	12114000	8883000	3230900	0	0	0	-
Q9Y5E7	Protocadherin beta-2	PCDHB2	10	7	6	6	12.5	87.253	798	0	33.137	0.37391	0.518592	49524000	36911000	12613000	49461000	17327000	32134000	Downregulated
Q9Y5E4	Protocadherin beta-5	PCDHB5	1	3	3	2	5.7	86.422	795	0.00031143	5.1569	0.25852	-	9001300	7253100	1748200	4209200	1396300	2813000	-
Q9Y5B9	FACT complex subunit SPT16	SUPT16H	1	43	37	42	46.2	119.91	1047	0	323.31	0.9274	0.869112	1491500000	781190000	710270000	1927200000	966960000	960260000	-
Q9Y5B0	RNA polymerase II subunit A C-terminal domain phosphatase	CTDP1	1	4	2	3	4.5	104.4	961	0.00084057	3.2401	0.8617	1.18943	10327000	4320000	6007300	10907000	6234100	4672700	-
Q9Y5A9	YTH domain-containing family protein 2	YTHDF2	1	6	5	5	11.4	62.333	579	0	8.5669	1.1707	0.942241	40063000	20532000	19531000	67650000	36233000	31417000	-
Q9Y5A7	NEDD8 ultimate buster 1	NUB1	1	3	2	1	8.3	70.537	615	0.00084151	3.2467	0.64471	-	16443000	11319000	5124300	3164900	1417100	1747800	-
Q9Y575	Ankyrin repeat and SOCS box protein 3	ASB3	1	1	0	1	2.1	57.745	518	0.0074701	1.8709	-	-	0	0	0	1532400	620070	912290	-
Q9Y570	Protein phosphatase methylesterase 1	PPME1	1	17	16	16	51.3	42.315	386	0	165.81	1.2067	1.10418	311330000	134770000	176570000	431890000	236310000	195570000	-
Q9Y547	Intraflagellar transport protein 25 homolog	HSPB11	1	4	4	4	36.1	16.297	144	0	30.168	1.3328	1.09583	74417000	31844000	42573000	68497000	38145000	30352000	-
Q9Y530	O-acetyl-ADP-ribose deacetylase 1	OARD1	1	1	0	1	7.9	17.025	152	0.0015645	2.3267	-	-	0	0	0	6980100	3488600	3491500	-
Q9Y520	Protein PRRC2C	PRRC2C	2	19	16	19	8.5	316.91	2896	0	49.202	1.2155	1.0275	182060000	81471000	100590000	245100000	135470000	109630000	-
Q9Y512	Sorting and assembly machinery component 50 homolog	SAMM50	1	5	4	4	16.2	51.976	469	0	12.475	0.79132	0.912575	40290000	22606000	17684000	33005000	17759000	15246000	-
Q9Y4Z0;U3KQK1	U6 snRNA-associated Sm-like protein LSm4	LSM4	2	6	5	6	45.3	15.35	139	0	26.821	0.76127	0.878117	233860000	129220000	104640000	370290000	179410000	190880000	-
Q9Y4Y9	U6 snRNA-associated Sm-like protein LSm5	LSM5	1	2	1	2	46.2	9.9374	91	0	5.6702	0.67925	-	40305000	24503000	15802000	18237000	10277000	7959300	-
Q9Y4X5	E3 ubiquitin-protein ligase ARIH1	ARIH1	1	3	2	3	9.3	64.117	557	0	23.382	1.0337	0.92302	12728000	6450600	6277800	33713000	15522000	18190000	-
Q9Y4W6	AFG3-like protein 2	AFG3L2	1	5	3	4	5.5	88.583	797	0.00029472	4.1562	1.0274	0.978282	8848500	4682400	4166100	20674000	10688000	9986300	-
Q9Y4P3	Transducin beta-like protein 2	TBL2	1	4	4	4	13.4	49.797	447	0	10.904	0.61866	0.77682	17225000	9722600	7502800	31276000	15513000	15762000	-
Q9Y4P1	Cysteine protease ATG4B	ATG4B	1	4	3	4	14	44.294	393	0	14.553	1.1292	1.07547	14674000	7035300	7638300	19449000	9916500	9532000	-
Q9Y4L1	Hypoxia up-regulated protein 1	HYOU1	1	36	36	33	49.6	111.33	999	0	323.31	0.80261	1.11104	1945400000	1077800000	867510000	2260100000	1264300000	995800000	-
Q9Y4K4	Mitogen-activated protein kinase kinase kinase kinase 5	MAP4K5	1	1	0	1	1.5	95.023	846	0.00030807	4.9669	-	-	0	0	0	8001900	3634400	4367500	-
Q9Y4K0	Lysyl oxidase homolog 2	LOXL2	1	5	3	5	9.7	86.724	774	0	10.916	1.0846	1.3709	27724000	13974000	13749000	37501000	22407000	15094000	-
Q9Y4I1	Unconventional myosin-Va	MYO5A	2	3	3	2	1.6	215.4	1855	0.0040816	2.0737	0.84147	0.936242	140130000	79268000	60860000	158140000	84060000	74080000	-
Q9Y4G8;Q8TEU7	Rap guanine nucleotide exchange factor 2;Rap guanine nucleotide exchange factor 6	RAPGEF2;RAPGEF6	2	1	1	1	0.9	167.41	1499	0.00080645	2.6846	-	-	2731700	1377000	1354700	2809700	1454200	1355500	-
Q9Y4F1	FERM, RhoGEF and pleckstrin domain-containing protein 1	FARP1	1	1	1	1	1.9	118.63	1045	0.00056867	3.4768	-	-	8295600	4851300	3444300	10943000	6152700	4790100	-
Q9Y4E8	Ubiquitin carboxyl-terminal hydrolase 15	USP15	1	18	12	15	31.7	112.42	981	0	38.204	1.1899	1.09341	117500000	50398000	67106000	170700000	93965000	76731000	-
Q9Y4C8	Probable RNA-binding protein 19	RBM19	1	1	1	1	1.7	107.33	960	0	11.202	-	-	4624600	2610600	2014000	5514900	2381000	3133800	-
Q9Y490	Talin-1	TLN1	1	112	105	107	64.8	269.76	2541	0	323.31	1.0638	1.05278	3812100000	1817900000	1994200000	4238200000	2273600000	1964600000	-
Q9Y463;Q13627	Dual specificity tyrosine-phosphorylation-regulated kinase 1B;Dual specificity tyrosine-phosphorylation-regulated kinase 1A	DYRK1B;DYRK1A	2	2	0	2	3.5	69.197	629	0.00057753	3.7685	-	2.59282	0	0	0	7976200	4946100	3030100	-
Q9Y450	HBS1-like protein	HBS1L	1	4	3	3	7.7	75.472	684	0	5.9973	0.95648	0.916842	100370000	49486000	50884000	38975000	19115000	19860000	-
Q9Y446	Plakophilin-3	PKP3	1	12	10	11	20.7	87.081	797	0	35.47	0.97967	1.02656	249560000	121690000	127860000	213440000	116370000	97072000	-
Q9Y3Z3	Deoxynucleoside triphosphate triphosphohydrolase SAMHD1	SAMHD1	1	11	9	11	26	72.2	626	0	27.893	1.1761	1.05206	72400000	36851000	35549000	147940000	67858000	80077000	-
Q9Y3Y2	Chromatin target of PRMT1 protein	CHTOP	1	4	2	4	21	26.396	248	0	9.8369	0.46148	0.449741	15650000	10579000	5071100	59577000	19323000	40254000	Downregulated
Q9Y3U8	60S ribosomal protein L36	RPL36	1	6	6	6	37.1	12.254	105	0	24.345	0.90136	0.808538	447100000	243660000	203440000	624130000	298590000	325540000	-
Q9Y3T9	Nucleolar complex protein 2 homolog	NOC2L	1	4	3	3	7.5	84.918	749	0	16.882	0.82287	0.729501	18137000	9945400	8191800	18358000	8453800	9903900	-
Q9Y3P9	Rab GTPase-activating protein 1	RABGAP1	1	2	2	2	2.6	121.74	1069	0	6.4145	1.3641	1.5253	15075000	6751900	8322700	15513000	8988700	6524300	-
Q9Y3I0	tRNA-splicing ligase RtcB homolog	RTCB	1	22	17	21	54.5	55.21	505	0	101.7	0.9968	0.963113	587360000	292120000	295240000	824260000	424870000	399390000	-
Q9Y3F4	Serine-threonine kinase receptor-associated protein	STRAP	1	22	20	22	73.4	38.438	350	0	260.99	1.2095	1.08634	1406600000	633230000	773350000	1642400000	902470000	739880000	-
Q9Y3E5	Peptidyl-tRNA hydrolase 2, mitochondrial	PTRH2	1	3	2	3	26.8	19.193	179	0	5.8791	0.80494	0.622394	19707000	10494000	9212600	33438000	15491000	17947000	-
Q9Y3E2	BolA-like protein 1	BOLA1	1	1	0	1	10.9	14.289	137	0.00080085	2.5851	-	-	0	0	0	6312500	3810100	2502400	-
Q9Y3E0	Vesicle transport protein GOT1B	GOLT1B	1	1	1	1	6.5	15.425	138	0.0050684	2.0104	-	-	5083700	2946800	2136900	7715900	4285100	3430800	-
Q9Y3D6	Mitochondrial fission 1 protein	FIS1	1	2	2	1	13.2	16.937	152	0.00080321	2.6239	1.0557	1.1995	5875000	3248900	2626100	7754400	4181600	3572800	-
Q9Y3D0	Mitotic spindle-associated MMXD complex subunit MIP18	FAM96B	1	4	4	3	44.2	17.663	163	0	20.111	0.9262	1.23349	42416000	21795000	20621000	37672000	21443000	16229000	-
Q9Y3C8	Ubiquitin-fold modifier-conjugating enzyme 1	UFC1	1	5	5	5	29.3	19.458	167	0	13.641	1.3231	1.03467	200700000	89562000	111130000	319970000	168220000	151750000	-
Q9Y3C6	Peptidyl-prolyl cis-trans isomerase-like 1	PPIL1	1	6	5	5	53.6	18.237	166	0	21.317	1.0984	1.03233	318020000	155920000	162100000	357660000	190640000	167020000	-
Q9Y3C1	Nucleolar protein 16	NOP16	1	2	1	2	10.1	21.188	178	0.0041036	2.1223	0.96167	0.742446	12117000	5824300	6292900	16132000	8060500	8071600	-
Q9Y3B9	RRP15-like protein	RRP15	1	3	2	3	10.3	31.484	282	0.00029806	4.3648	0.79888	0.721189	8557700	4565100	3992700	291220000	10465000	280760000	-
Q9Y3B8	Oligoribonuclease, mitochondrial	REXO2	1	7	4	7	38.4	26.832	237	0	30.795	1.5318	1.50485	64116000	26220000	37896000	118370000	72796000	45575000	Upregulated
Q9Y3B4	Splicing factor 3B subunit 6	SF3B6	1	4	4	3	39.2	14.585	125	0	32.638	1.0633	0.929541	235560000	110380000	125180000	281110000	139510000	141600000	-
Q9Y3B3	Transmembrane emp24 domain-containing protein 7	TMED7	1	6	6	5	37.1	25.171	224	0	24.888	0.72309	0.818934	153230000	85622000	67607000	237160000	114500000	122670000	-
Q9Y3B2	Exosome complex component CSL4	EXOSC1	1	1	1	1	8.2	21.452	195	0	7.1706	0.90737	-	12062000	5365300	6696600	8992300	4472500	4519900	-
Q9Y3A5	Ribosome maturation protein SBDS	SBDS	1	12	10	12	51.6	28.763	250	0	60.202	1.3666	0.940468	353240000	149350000	203890000	387480000	199790000	187690000	-
Q9Y3A3	MOB-like protein phocein	MOB4	1	5	5	4	40	26.032	225	0	11.772	0.88004	1.01931	53376000	27038000	26338000	40341000	21567000	18774000	-
Q9Y383	Putative RNA-binding protein Luc7-like 2	LUC7L2	1	18	16	15	49	46.513	392	0	140.61	0.85798	0.918527	845940000	433650000	412290000	1219300000	579530000	639720000	-
Q9Y376	Calcium-binding protein 39	CAB39	1	7	6	7	21.4	39.869	341	0	32.09	0.96164	1.15264	93216000	46003000	47213000	114410000	63427000	50984000	-
Q9Y371	Endophilin-B1	SH3GLB1	1	5	3	5	14	40.796	365	0	8.8314	1.0033	0.821018	28912000	14819000	14094000	74741000	17336000	57405000	-
Q9Y365	PCTP-like protein	STARD10	1	3	2	3	16.8	33.048	291	0	16.882	0.9006	1.37387	12920000	6767300	6152200	37765000	20769000	16996000	-
Q9Y333	U6 snRNA-associated Sm-like protein LSm2	LSM2	1	5	5	5	55.8	10.834	95	0	27.891	0.89848	0.944644	161420000	87885000	73537000	203650000	103510000	100140000	-
Q9Y315	Deoxyribose-phosphate aldolase	DERA	1	6	6	5	31.1	35.23	318	0	35.335	0.84473	1.25584	70871000	34018000	36853000	62464000	35095000	27369000	-
Q9Y314	Nitric oxide synthase-interacting protein	NOSIP	1	4	3	4	21.6	33.172	301	0	16.366	0.8163	0.780031	19516000	9631700	9884600	56134000	25059000	31074000	-
Q9Y312	Protein AAR2 homolog	AAR2	1	3	2	2	8.9	43.472	384	0.00083218	3.0903	0.78751	0.764994	8688500	4442500	4246000	10916000	4860900	6054700	-
Q9Y2Z4	Tyrosine--tRNA ligase, mitochondrial	YARS2	1	3	3	1	8	53.198	477	0.00030211	4.5848	1.1214	-	20514000	10386000	10127000	2989900	1490200	1499700	-
Q9Y2Z0	Suppressor of G2 allele of SKP1 homolog	SUGT1	1	12	12	12	44.7	41.024	365	0	56.225	0.99905	1.06377	325610000	162270000	163340000	263850000	142160000	121690000	-
Q9Y2X7	ARF GTPase-activating protein GIT1	GIT1	2	9	5	8	18.9	84.34	761	0	23.441	0.93056	0.96043	41576000	25579000	15997000	58448000	29258000	29190000	-
Q9Y2X3	Nucleolar protein 58	NOP58	1	16	16	15	42	59.578	529	0	114.77	0.70783	0.882846	318340000	187800000	130540000	432540000	205320000	227220000	-
Q9Y2W2	WW domain-binding protein 11	WBP11	1	16	11	14	31.8	69.997	641	0	40.9	0.88814	0.846668	134250000	71000000	63246000	269630000	145520000	124110000	-
Q9Y2W1	Thyroid hormone receptor-associated protein 3	THRAP3	1	27	26	26	31.1	108.66	955	0	148.62	0.77716	0.891186	743640000	408680000	334960000	1002200000	497020000	505220000	-
Q9Y2V2	Calcium-regulated heat stable protein 1	CARHSP1	1	6	5	6	69.4	15.892	147	0	14.942	0.99337	1.04821	156320000	79663000	76652000	188970000	102510000	86466000	-
Q9Y2U8	Inner nuclear membrane protein Man1	LEMD3	1	6	4	6	11.7	99.996	911	0	30.888	0.83489	0.919456	32796000	18266000	14531000	47397000	26034000	21363000	-
Q9Y2T3	Guanine deaminase	GDA	1	22	20	19	64.1	51.002	454	0	107.15	8.0889	1.64921	380870000	50338000	330530000	409040000	326320000	82714000	Upregulated
Q9Y2T2;P53677	AP-3 complex subunit mu-1;AP-3 complex subunit mu-2	AP3M1;AP3M2	2	2	2	2	5.3	46.939	418	0.0067551	1.9005	0.58216	1.32221	13856000	8905900	4950200	20738000	11438000	9300200	-
Q9Y2S7	Polymerase delta-interacting protein 2	POLDIP2	1	4	3	4	18.5	42.033	368	0.00083172	3.0864	0.83992	1.12618	25733000	13228000	12506000	40387000	22430000	17957000	-
Q9Y2S6;A0A024R1R8	Translation machinery-associated protein 7	TMA7;hCG_2014768	2	3	3	3	31.2	7.0662	64	0	10.253	0.78221	0.907935	373240000	205930000	167310000	574540000	287220000	287320000	-
Q9Y2S2	Lambda-crystallin homolog	CRYL1	1	2	2	2	10.7	35.419	319	0.0045627	2.0176	0.81285	0.987264	16229000	9464300	6765000	24695000	12569000	12126000	-
Q9Y2R4	Probable ATP-dependent RNA helicase DDX52	DDX52	1	3	2	3	7.5	67.497	599	0.0025961	2.2859	0.66222	0.668137	7000500	4325400	2675100	13221000	5667600	7553600	Downregulated
Q9Y2R0	Cytochrome c oxidase assembly factor 3 homolog, mitochondrial	COA3	1	4	4	3	38.7	11.731	106	0	8.1019	0.59539	0.904814	42180000	25162000	17018000	47065000	23640000	23425000	-
Q9Y2Q5	Ragulator complex protein LAMTOR2	LAMTOR2	1	4	4	4	39.2	13.507	125	0	6.469	1.0239	0.88881	25596000	11904000	13692000	40182000	19483000	20700000	-
Q9Y2Q3	Glutathione S-transferase kappa 1	GSTK1	1	4	4	4	23.9	25.497	226	0	12.43	0.76438	0.951565	37899000	22844000	15055000	35434000	17625000	17809000	-
Q9Y2P8	RNA 3-terminal phosphate cyclase-like protein	RCL1	1	3	2	3	9.4	40.842	373	0.00057471	3.6658	0.85866	0.876194	14973000	9091800	5881200	17669000	8737600	8931200	-
Q9Y2L1	Exosome complex exonuclease RRP44	DIS3	1	17	17	15	25.4	109	958	0	82.327	1.0313	0.842957	233580000	122810000	110770000	243970000	121370000	122600000	-
Q9Y2K3	Myosin-15	MYH15	1	2	2	0	1.6	224.62	1946	1	-2	0.10476	-	24754000	22747000	2007000	0	0	0	-
Q9Y2I1	Nischarin	NISCH	1	2	2	2	1.7	166.63	1504	0.00029771	4.3289	0.7606	0.793651	7106700	4012200	3094500	9016900	4890900	4125900	-
Q9Y2H1	Serine/threonine-protein kinase 38-like	STK38L	1	1	0	1	2.2	54.002	464	0.0089087	1.8069	-	-	0	0	0	5999700	2704400	3295300	-
Q9Y2H0	Disks large-associated protein 4	DLGAP4	1	1	1	1	1.1	108.01	992	0.00081677	2.8659	-	-	4882800	2736400	2146400	5766500	2861500	2904900	-
Q9Y2E5	Epididymis-specific alpha-mannosidase	MAN2B2	1	4	3	2	7.4	113.98	1009	0.00031556	5.454	0.51192	-	8281600	5186900	3094700	5776800	2767900	3008900	-
Q9Y2E4	Disco-interacting protein 2 homolog C	DIP2C	1	3	2	2	2.6	170.77	1556	0.00029647	4.2625	-	1.83113	7209700	6056600	1153100	15871000	9819400	6051200	-
Q9Y2B0	Protein canopy homolog 2	CNPY2	1	13	13	12	76.4	20.652	182	0	90.439	0.74067	0.815993	666080000	390160000	275920000	716650000	335420000	381230000	-
Q9Y2A7	Nck-associated protein 1	NCKAP1	1	27	23	26	35.3	128.79	1128	0	80.853	1.0001	1.04249	294630000	146380000	148250000	447040000	244760000	202270000	-
Q9Y295	Developmentally-regulated GTP-binding protein 1	DRG1	1	11	11	10	38.4	40.542	367	0	52.464	1.0725	0.806192	152160000	71377000	80779000	136310000	62261000	74049000	-
Q9Y294	Histone chaperone ASF1A	ASF1A	1	3	3	3	25	22.968	204	0	18.441	0.83664	1.30215	17132000	8925100	8206400	17597000	9126000	8470600	-
Q9Y287	Integral membrane protein 2B;BRI2, membrane form;BRI2 intracellular domain;BRI2C, soluble form;Bri23 peptide	ITM2B	1	8	8	7	38.3	30.338	266	0	56.67	0.49826	0.875044	353160000	244340000	108820000	406220000	177050000	229160000	-
Q9Y285	Phenylalanine--tRNA ligase alpha subunit	FARSA	1	14	13	13	41.3	57.563	508	0	61.081	0.95268	0.932749	193830000	103240000	90584000	237890000	120220000	117670000	-
Q9Y281	Cofilin-2	CFL2	1	12	12	10	75.3	18.736	166	0	49.271	0.9611	0.829944	156060000	76472000	79586000	247490000	122160000	125330000	-
Q9Y277	Voltage-dependent anion-selective channel protein 3	VDAC3	1	10	10	9	52.7	30.658	283	0	54.836	0.7854	0.635122	211900000	127810000	84091000	272840000	117550000	155290000	-
Q9Y266	Nuclear migration protein nudC	NUDC	1	22	16	22	68	38.242	331	0	134.8	1.1172	0.991965	1942000000	863050000	1078900000	2394300000	1288100000	1106300000	-
Q9Y265	RuvB-like 1	RUVBL1	1	22	22	21	66.7	50.227	456	0	211.76	0.78487	0.939055	805990000	447660000	358330000	973470000	505130000	468350000	-
Q9Y263	Phospholipase A-2-activating protein	PLAA	1	14	10	13	25.4	87.156	795	0	36.578	1.3132	1.03964	119150000	54466000	64687000	185130000	100720000	84411000	-
Q9Y262	Eukaryotic translation initiation factor 3 subunit L	EIF3L	1	27	27	26	56.7	66.726	564	0	269.41	1.1724	0.941265	1195300000	574380000	620880000	1271900000	643720000	628220000	-
Q9Y241	HIG1 domain family member 1A, mitochondrial	HIGD1A	1	1	1	1	19.4	10.143	93	0	11.611	-	-	8972300	5400200	3572100	5433300	2592600	2840700	-
Q9Y237	Peptidyl-prolyl cis-trans isomerase NIMA-interacting 4	PIN4	1	3	3	3	40.5	13.81	131	0	15.716	0.99204	1.0085	71483000	32654000	38828000	63345000	35637000	27708000	-
Q9Y230	RuvB-like 2	RUVBL2	1	27	25	26	61.8	51.156	463	0	153.81	0.87035	0.91166	1023000000	561780000	461250000	1192500000	621920000	570550000	-
Q9Y224	UPF0568 protein C14orf166	C14orf166	1	14	12	13	64.3	28.068	244	0	95.058	1.0453	0.9997	312050000	156160000	155890000	438540000	232680000	205860000	-
Q9Y223	Bifunctional UDP-N-acetylglucosamine 2-epimerase/N-acetylmannosamine kinase;UDP-N-acetylglucosamine 2-epimerase (hydrolyzing);N-acetylmannosamine kinase	GNE	1	2	0	2	3.2	79.274	722	0.00030111	4.5487	-	0.844238	0	0	0	14690000	6666500	8023400	-
Q9Y221	60S ribosome subunit biogenesis protein NIP7 homolog	NIP7	1	7	4	7	66.7	20.462	180	0	12.079	0.87881	0.819403	52515000	30975000	21539000	93918000	44157000	49761000	-
Q9Y219	Protein jagged-2	JAG2	1	11	9	6	13.7	133.37	1238	0	22.074	0.42744	0.630557	107050000	61105000	45949000	71091000	26663000	44429000	Downregulated
Q9UQR0	Sex comb on midleg-like protein 2	SCML2	1	1	1	1	3.4	77.256	700	0.0030856	2.1625	0.45279	0.527537	32623000	22238000	10385000	21565000	6646700	14918000	Downregulated
Q9UQN3	Charged multivesicular body protein 2b	CHMP2B	1	3	2	3	12.7	23.906	213	0.00084222	3.2644	0.97292	0.65304	21763000	11508000	10255000	52433000	21769000	30665000	-
Q9UQE7	Structural mainte-ce of chromosomes protein 3	SMC3	1	50	44	47	45.4	141.54	1217	0	305.56	0.94407	0.818398	1132100000	601160000	530890000	1511100000	773910000	737170000	-
Q9UQB8	Brain-specific angiogenesis inhibitor 1-associated protein 2	BAIAP2	1	7	3	6	16.7	60.867	552	0	13.523	2.5355	2.64732	23795000	7783300	16011000	78928000	55613000	23315000	Upregulated
Q9UQ88;P21127	Cyclin-dependent kinase 11A;Cyclin-dependent kinase 11B	CDK11A;CDK11B	2	5	3	4	7.8	91.361	783	0	30.544	1.1234	0.652061	29017000	15170000	13847000	30351000	12640000	17711000	-
Q9UQ80	Proliferation-associated protein 2G4	PA2G4	2	28	27	27	79.4	43.786	394	0	323.31	1.1758	1.14419	6083600000	2760300000	3323300000	8667000000	4893900000	3773100000	-
Q9UQ53	Alpha-1,3-mannosyl-glycoprotein 4-beta-N-acetylglucosaminyltransferase B	MGAT4B	1	1	1	1	3.3	63.198	548	0.00058565	4.0513	-	-	2839800	1434900	1404900	3372300	1911900	1460400	-
Q9UQ35	Serine/arginine repetitive matrix protein 2	SRRM2	1	39	30	36	21.5	299.61	2752	0	127.66	0.95774	0.855139	616570000	324110000	292460000	939080000	452300000	486780000	-
Q9UQ13	Leucine-rich repeat protein SHOC-2	SHOC2	1	4	3	3	16	64.887	582	0.00030684	4.9241	1.2691	0.840124	21275000	10056000	11219000	38648000	19372000	19276000	-
Q9UPU5	Ubiquitin carboxyl-terminal hydrolase 24	USP24	1	7	7	5	3.9	294.36	2620	0	17.783	1.0008	0.913659	170090000	100500000	69590000	157950000	75076000	82873000	-
Q9UPT5	Exocyst complex component 7	EXOC7	1	4	4	3	6.8	83.381	735	0	14.69	0.82707	0.804829	19537000	10950000	8587000	17077000	7549500	9527500	-
Q9UPQ0	LIM and calponin homology domains-containing protein 1	LIMCH1	1	3	2	3	3.1	121.87	1083	0.00080559	2.6727	1.8594	1.093	10362000	3935000	6427500	16889000	8022600	8866900	-
Q9UPN7	Serine/threonine-protein phosphatase 6 regulatory subunit 1	PPP6R1	1	3	0	3	5.3	96.723	881	0.00029377	4.1067	-	1.58733	0	0	0	16688000	9198000	7489600	-
Q9UPN3	Microtubule-actin cross-linking factor 1, isoforms 1/2/3/5	MACF1	1	8	6	5	1.7	838.3	7388	0	24.519	1.5247	1.20907	17588000	7141700	10446000	20217000	11542000	8674700	-
Q9UP83	Conserved oligomeric Golgi complex subunit 5	COG5	1	2	2	2	4.1	92.742	839	0.0055416	1.9672	1.0214	0.965437	8470700	4417600	4053100	10730000	6148300	4581900	-
Q9UNZ2	NSFL1 cofactor p47	NSFL1C	1	16	16	15	54.9	40.572	370	0	139.13	1.0495	1.1269	538420000	267270000	271150000	1178400000	450400000	728000000	-
Q9UNX4	WD repeat-containing protein 3	WDR3	1	7	3	7	11.7	106.1	943	0	9.9838	0.882	0.955657	14163000	7395900	6767200	32095000	15731000	16364000	-
Q9UNX3	60S ribosomal protein L26-like 1	RPL26L1	1	8	8	7	38.6	17.256	145	1	-2	-	-	19262000	11450000	7812300	20988000	9374300	11614000	-
Q9UNW1	Multiple inositol polyphosphate phosphatase 1	MINPP1	1	21	19	20	55	55.051	487	0	239.85	0.53087	0.768403	986090000	639660000	346440000	1332500000	603950000	728590000	-
Q9UNS2	COP9 signalosome complex subunit 3	COPS3	1	15	14	15	53.9	47.873	423	0	161.32	1.1088	0.976181	381920000	178940000	202990000	477600000	246270000	231340000	-
Q9UNS1	Protein timeless homolog	TIMELESS	1	1	1	1	1.7	138.66	1208	0.0074627	1.867	-	-	2447700	1458700	988980	1846400	677450	1168900	-
Q9UNQ2	Probable dimethyladenosine transferase	DIMT1	1	2	1	1	7.7	35.236	313	0.0015658	2.3361	-	-	0	0	0	6057200	3462500	2594700	-
Q9UNP9	Peptidyl-prolyl cis-trans isomerase E	PPIE	1	9	8	9	45.8	33.43	301	0	26.066	0.86454	0.943752	111010000	57513000	53498000	152460000	73998000	78463000	-
Q9UNN8	Endothelial protein C receptor	PROCR	1	1	1	1	7.1	26.671	238	0	6.5516	0.81975	-	9527100	6067900	3459200	14840000	5388200	9451800	-
Q9UNN5	FAS-associated factor 1	FAF1	1	8	6	8	16.8	73.953	650	0	26.126	1.2947	1.12592	43631000	18515000	25116000	71135000	41316000	29818000	-
Q9UNM6	26S proteasome non-ATPase regulatory subunit 13	PSMD13	1	20	20	19	57.7	42.945	376	0	112.12	0.96037	0.947688	624530000	321290000	303250000	807040000	411680000	395360000	-
Q9UNL2	Translocon-associated protein subunit gamma	SSR3	1	1	1	1	7.6	21.08	185	0.00031437	5.3697	0.70607	0.782473	54648000	31963000	22685000	28034000	13204000	14830000	-
Q9UNH7	Sorting nexin-6;Sorting nexin-6, N-terminally processed	SNX6	1	15	11	15	41.1	46.648	406	0	63.088	0.9771	0.877501	300210000	144620000	155590000	341820000	161810000	180010000	-
Q9UNF1	Melanoma-associated antigen D2	MAGED2	3	15	11	14	35.1	64.953	606	0	47.271	0.87279	0.941442	153400000	79993000	73412000	248940000	124560000	124380000	-
Q9UNF0	Protein kinase C and casein kinase substrate in neurons protein 2	PACSIN2	1	15	13	14	37.7	55.738	486	0	69.975	1.5428	1.18092	428750000	171700000	257050000	629360000	323620000	305740000	-
Q9UNE7	E3 ubiquitin-protein ligase CHIP	STUB1	1	8	7	7	35	34.856	303	0	15.117	0.96255	1.0972	77069000	38175000	38894000	96659000	50893000	45765000	-
Q9UN86	Ras GTPase-activating protein-binding protein 2	G3BP2	1	12	11	12	35.7	54.12	482	0	56.384	1.2535	1.3513	322530000	139250000	183280000	352350000	213130000	139220000	-
Q9UN81	LINE-1 retrotransposable element ORF1 protein	L1RE1	1	4	1	3	14.5	40.055	338	0	6.1944	-	0.6744	6074200	2083400	3990900	33539000	15824000	17714000	-
Q9UN74;Q9Y5H7;Q9UN72;Q9Y5I0;Q9Y5H8;Q9Y5H6;Q9Y5H5;Q9UN73;Q9UN75;Q9Y5I2;Q9Y5I3	Protocadherin alpha-4;Protocadherin alpha-5;Protocadherin alpha-7;Protocadherin alpha-13;Protocadherin alpha-3;Protocadherin alpha-8;Protocadherin alpha-9;Protocadherin alpha-6;Protocadherin alpha-12;Protocadherin alpha-10;Protocadherin alpha-1	PCDHA4;PCDHA5;PCDHA7;PCDHA13;PCDHA3;PCDHA8;PCDHA9;PCDHA6;PCDHA12;PCDHA10;PCDHA1	12	4	2	4	9.5	102.29	947	0	5.8355	0.79999	1.23663	10041000	6200000	3840700	142170000	76392000	65783000	-
Q9UN70	Protocadherin gamma-C3	PCDHGC3	1	8	7	6	11.1	101.08	934	0	17.339	1.4386	1.48401	103210000	46110000	57097000	114790000	80612000	34178000	-
Q9UN36	Protein NDRG2	NDRG2	1	2	1	2	12.1	40.798	371	0	6.2504	-	1.13068	12862000	6867400	5994400	13566000	7478400	6087100	-
Q9UMY4	Sorting nexin-12	SNX12	1	8	7	7	43.6	19.73	172	0	15.769	0.92934	0.885504	94816000	49716000	45100000	167260000	84340000	82925000	-
Q9UMY1	Nucleolar protein 7	NOL7	1	2	2	1	7	29.426	257	0.0028431	2.242	0.78194	0.86798	14543000	7192200	7350500	12620000	6145100	6475000	-
Q9UMX5	Neudesin	NENF	1	5	4	4	41.3	18.856	172	0	7.1078	0.637	0.868206	66314000	39645000	26669000	51533000	25808000	25725000	-
Q9UMX0	Ubiquilin-1	UBQLN1	1	12	9	12	37.7	62.518	589	0	89.781	0.97818	1.03307	217270000	106630000	110640000	314370000	164220000	150150000	-
Q9UMS4	Pre-mRNA-processing factor 19	PRPF19	1	17	16	16	53.6	55.18	504	0	214.89	0.92228	0.957854	1755000000	896120000	858920000	2370300000	1212500000	1157800000	-
Q9UMF0	Intercellular adhesion molecule 5	ICAM5	1	7	7	7	10.9	97.115	924	0	17.078	1.2453	1.24536	84867000	44315000	40552000	120440000	64626000	55810000	-
Q9UMD9	Collagen alpha-1(XVII) chain;120 kDa linear IgA disease antigen;97 kDa linear IgA disease antigen	COL17A1	1	1	1	1	0.6	150.42	1497	0.0095894	1.7391	0.83402	0.870701	49672000	26485000	23188000	45358000	23595000	21763000	-
Q9UM54	Unconventional myosin-VI	MYO6	1	18	17	16	18.9	149.69	1294	0	68.146	1.1653	1.11642	227680000	106560000	121120000	208650000	115570000	93088000	-
Q9UM47	Neurogenic locus notch homolog protein 3;Notch 3 extracellular truncation;Notch 3 intracellular domain	NOTCH3	1	21	19	19	15.2	243.63	2321	0	100.43	0.57311	1.13416	288470000	177650000	110820000	356330000	193050000	163280000	-
Q9UM22	Mammalian ependymin-related protein 1	EPDR1	1	3	2	3	13.8	25.437	224	0	6.9043	0.93156	0.938791	11523000	6019800	5503400	45837000	20789000	25048000	-
Q9UM00	Transmembrane and coiled-coil domain-containing protein 1	TMCO1	1	4	3	4	14.2	27.079	239	0	11.041	0.99446	0.838082	20435000	11066000	9370000	58686000	27542000	31144000	-
Q9ULX6	A-kinase anchor protein 8-like	AKAP8L	1	7	6	7	14.6	71.639	646	0	28.265	1.0522	0.748839	91894000	47814000	44080000	121900000	56618000	65287000	-
Q9ULW0	Targeting protein for Xklp2	TPX2	1	2	1	2	3.7	85.652	747	0	11.05	-	0.505485	12221000	6518600	5702200	25723000	9318300	16404000	-
Q9ULV4	Coronin-1C	CORO1C	1	17	16	17	46.2	53.248	474	0	95.576	1.6013	1.51348	529690000	215370000	314320000	740430000	471720000	268710000	Upregulated
Q9ULR5	Polyadenylate-binding protein-interacting protein 2B	PAIP2B	1	1	1	1	11.4	14.237	123	0	6.0371	-	-	4777800	1775500	3002200	7836600	4404800	3431800	-
Q9ULR0	Pre-mRNA-splicing factor ISY1 homolog	ISY1	1	3	2	2	16.1	32.992	285	0	16.151	0.74675	-	14245000	8027600	6217400	6788100	3835400	2952700	-
Q9ULP9	TBC1 domain family member 24	TBC1D24	1	2	1	2	4.3	62.919	559	0.0089021	1.7994	-	1.13254	1952000	889370	1062700	9670700	5123700	4547000	-
Q9ULH0	Kinase D-interacting substrate of 220 kDa	KIDINS220	1	2	1	2	1.2	196.54	1771	0.00081477	2.8218	-	0.801025	1183200	609490	573660	3866300	1838800	2027500	-
Q9ULF5	Zinc transporter ZIP10	SLC39A10	1	18	17	17	27.2	94.131	831	0	284.44	0.78187	0.86192	3025600000	1761400000	1264200000	3487000000	1671600000	1815400000	-
Q9ULC4;A0A3B3IRV3	Malig-t T-cell-amplified sequence 1	MCTS1	2	7	6	6	52.5	20.555	181	0	33.986	1.1248	1.46269	169700000	80294000	89405000	143490000	93613000	49881000	-
Q9ULC3	Ras-related protein Rab-23	RAB23	1	3	3	3	15.2	26.659	237	0	7.6562	1.0551	1.15133	21537000	11246000	10291000	30193000	17536000	12656000	-
Q9ULA0	Aspartyl aminopeptidase	DNPEP	1	7	6	6	25.9	52.428	475	0	24.502	1.0385	1.25426	68115000	32676000	35439000	93380000	55663000	37718000	-
Q9UL63	Muskelin	MKLN1	1	1	1	0	1.8	84.767	735	0.00080994	2.7457	-	-	6412400	2183200	4229200	0	0	0	-
Q9UL46	Proteasome activator complex subunit 2	PSME2	1	16	15	15	80.3	27.401	239	0	113.52	0.95072	0.831808	806770000	421380000	385400000	958890000	452160000	506730000	-
Q9UL25	Ras-related protein Rab-21	RAB21	1	8	8	8	41.8	24.347	225	0	156.1	0.95327	0.790889	316660000	164120000	152540000	435700000	204920000	230780000	-
Q9UL15	BAG family molecular chaperone regulator 5	BAG5	1	6	4	5	21.9	51.199	447	0	12.023	0.70109	0.82176	25074000	11782000	13292000	30697000	14420000	16277000	-
Q9UKZ9	Procollagen C-endopeptidase enhancer 2	PCOLCE2	1	8	7	7	27.7	45.716	415	0	33.447	0.75635	1.30176	153840000	89159000	64677000	167050000	97095000	69954000	-
Q9UKZ1	CCR4-NOT transcription complex subunit 11	CNOT11	1	2	2	2	6.5	55.215	510	0.00030303	4.6367	0.97524	1.0027	11075000	5324300	5751100	18943000	9039700	9903600	-
Q9UKY7	Protein CDV3 homolog	CDV3	1	12	11	12	74.8	27.335	258	0	119.06	1.2384	1.07542	956850000	411980000	544870000	1033500000	549650000	483810000	-
Q9UKX7	Nuclear pore complex protein Nup50	NUP50	1	5	3	5	15.4	50.144	468	0	7.1944	1.176	0.95039	21219000	9380600	11838000	42056000	22036000	20019000	-
Q9UKV8;Q9UL18	Protein argonaute-2;Protein argonaute-1	AGO2;AGO1	2	7	5	7	9.5	97.207	859	0	18.625	0.88796	1.15145	55567000	28905000	26662000	78614000	40239000	38375000	-
Q9UKV3	Apoptotic chromatin condensation inducer in the nucleus	ACIN1	1	28	25	27	32.1	151.86	1341	0	185.16	0.88408	0.913325	814930000	425540000	389390000	1109000000	567400000	541590000	-
Q9UKU6	Thyrotropin-releasing hormone-degrading ectoenzyme	TRHDE	1	2	1	2	2.4	117	1024	0.00056931	3.5029	-	0.665469	3523100	2266000	1257100	8622300	3492800	5129500	-
Q9UKS6	Protein kinase C and casein kinase substrate in neurons protein 3	PACSIN3	1	7	6	7	19.8	48.486	424	0	44.57	1.0596	1.39214	133130000	66137000	66994000	183620000	108460000	75155000	-
Q9UKP4	A disintegrin and metalloproteinase with thrombospondin motifs 7	ADAMTS7	1	7	5	6	5	184.09	1686	0	9.8925	0.83777	1.82645	64476000	52409000	12066000	65513000	48500000	17013000	-
Q9UKN8	General transcription factor 3C polypeptide 4	GTF3C4	1	5	4	4	8.4	91.981	822	0	5.8948	0.87773	0.947777	11003000	6126800	4876100	18268000	10358000	7909700	-
Q9UKM9	RNA-binding protein Raly	RALY	1	12	11	10	60.1	32.463	306	0	37.833	0.82136	0.857706	390030000	217820000	172210000	518200000	253910000	264290000	-
Q9UKM7	Endoplasmic reticulum mannosyl-oligosaccharide 1,2-alpha-mannosidase	MAN1B1	1	16	16	15	33.2	79.579	699	0	53.965	0.76956	1.29841	320010000	193740000	126270000	274640000	160900000	113740000	-
Q9UKL0	REST corepressor 1	RCOR1	1	4	4	4	10.5	53.327	485	0	21.409	1.1096	0.935979	59612000	15048000	44564000	42908000	20914000	21994000	-
Q9UKK9	ADP-sugar pyrophosphatase	NUDT5	1	13	13	13	64.4	24.327	219	0	123.99	1.1529	1.16286	629960000	293530000	336430000	870450000	509730000	360720000	-
Q9UKK6;Q9NPJ8	NTF2-related export protein 1;NTF2-related export protein 2	NXT1;NXT2	2	2	2	1	10.7	15.847	140	0.0077076	1.8645	0.94732	-	18890000	9372400	9517500	0	0	0	-
Q9UKJ3	G patch domain-containing protein 8	GPATCH8	1	1	1	1	0.9	164.2	1502	0.00058123	3.8488	-	-	6344100	3146100	3198000	10715000	5555900	5158800	-
Q9UKG1	DCC-interacting protein 13-alpha	APPL1	1	14	14	14	30.2	79.663	709	0	45.513	0.91508	0.96768	138440000	71317000	67123000	152980000	75039000	77940000	-
Q9UKF6	Cleavage and polyadenylation specificity factor subunit 3	CPSF3	1	6	5	5	10.7	77.485	684	0	6.93	1.0601	1.19009	28322000	15231000	13091000	39639000	22359000	17280000	-
Q9UKD2	mRNA turnover protein 4 homolog	MRTO4	1	7	6	5	38.5	27.56	239	0	26.413	1.014	1.00094	133300000	64697000	68604000	93500000	47023000	46477000	-
Q9UK99	F-box only protein 3	FBXO3	1	3	1	3	7.4	54.56	471	0	10.616	-	1.15904	1881800	855380	1026400	13694000	8123500	5570400	-
Q9UK76	Hematological and neurological expressed 1 protein;Hematological and neurological expressed 1 protein, N-terminally processed	HN1	1	6	6	6	42.2	16.014	154	0	57.961	1.1682	0.897344	429180000	198180000	231000000	558710000	274670000	284050000	-
Q9UK59	Lariat debranching enzyme	DBR1	1	5	5	5	14.2	61.554	544	0	11.188	0.88594	0.761209	29893000	15503000	14390000	46989000	21618000	25370000	-
Q9UK45	U6 snRNA-associated Sm-like protein LSm7	LSM7	1	4	4	4	57.3	11.602	103	0	16.665	1.0929	0.876885	55655000	28993000	26662000	106730000	50579000	56155000	-
Q9UK41	Vacuolar protein sorting-associated protein 28 homolog	VPS28	1	4	2	3	29.9	25.425	221	0	12.182	0.72856	1.33326	9779500	6399500	3380000	29150000	16382000	12768000	-
Q9UK23	N-acetylglucosamine-1-phosphodiester alpha-N-acetylglucosaminidase	NAGPA	1	1	1	1	2.9	56.072	515	0.00030826	4.9797	-	-	3799400	2218400	1581000	7860600	4817700	3042900	-
Q9UJZ1	Stomatin-like protein 2, mitochondrial	STOML2	1	13	12	11	55.6	38.534	356	0	124.26	0.69634	0.888415	150770000	89435000	61337000	223810000	113970000	109840000	-
Q9UJY5	ADP-ribosylation factor-binding protein GGA1	GGA1	1	4	2	3	12.1	70.383	639	0.00058241	3.902	1.1603	0.478606	11568000	4761700	6806100	31143000	16444000	14700000	-
Q9UJX3	Anaphase-promoting complex subunit 7	ANAPC7	1	4	3	4	10.7	66.855	599	0	9.2401	1.1263	0.750863	18245000	9284400	8960200	52620000	25076000	27544000	-
Q9UJX2	Cell division cycle protein 23 homolog	CDC23	1	3	1	3	7	68.833	597	0.00085106	3.4246	0.88127	0.888099	1845300	1090300	754990	17653000	8468000	9184700	-
Q9UJW0	Dynactin subunit 4	DCTN4	1	9	6	9	37	52.337	460	0	26.098	0.87034	0.950841	88179000	46105000	42074000	433440000	190750000	242700000	-
Q9UJU6	Drebrin-like protein	DBNL	1	11	8	11	31.4	48.207	430	0	67.689	1.1866	1.21193	158560000	86943000	71615000	253440000	151200000	102230000	-
Q9UJS0	Calcium-binding mitochondrial carrier protein Aralar2	SLC25A13	1	6	6	5	11.3	74.175	675	0	9.6694	0.68018	0.866251	34404000	20529000	13875000	37452000	17629000	19824000	-
Q9UJJ9	N-acetylglucosamine-1-phosphotransferase subunit gamma	GNPTG	1	2	2	1	15.4	33.973	305	0.00083056	3.063	0.69329	-	18482000	12029000	6453200	2877600	1604600	1273000	-
Q9UJC5	SH3 domain-binding glutamic acid-rich-like protein 2	SH3BGRL2	1	2	2	2	24.3	12.326	107	0.00030883	5.0053	0.9849	1.20505	21400000	10561000	10839000	31384000	18735000	12649000	-
Q9UJC3	Protein Hook homolog 1	HOOK1	1	6	5	6	12.5	84.647	728	0	25.315	1.0358	0.9273	41593000	19155000	22437000	34307000	16631000	17675000	-
Q9UJA5	tRNA (adenine(58)-N(1))-methyltransferase non-catalytic subunit TRM6	TRMT6	1	6	2	5	15.7	55.799	497	0	10.101	-	0.922765	9378200	5967100	3411100	69289000	15222000	54067000	-
Q9UJ70	N-acetyl-D-glucosamine kinase	NAGK	1	8	8	7	32	37.375	344	0	17.802	0.9451	1.12969	104970000	51748000	53225000	110710000	62231000	48481000	-
Q9UJ41	Rab5 GDP/GTP exchange factor	RABGEF1	1	2	2	1	6.5	56.89	491	0	5.5352	-	-	5966600	2606500	3360100	9194400	4636200	4558300	-
Q9UIW2	Plexin-A1	PLXNA1	1	3	2	3	1.5	211.06	1896	0.00029446	4.1401	1.3029	1.27453	324310000	139160000	185150000	957850000	575310000	382540000	-
Q9UIV1	CCR4-NOT transcription complex subunit 7	CNOT7	1	2	1	2	10.5	32.745	285	0	9.4763	0.94104	0.944733	4596400	2422500	2173900	19431000	9712400	9718400	-
Q9UIQ6	Leucyl-cystinyl aminopeptidase;Leucyl-cystinyl aminopeptidase, preg-cy serum form	LNPEP	1	4	4	4	5.2	117.35	1025	0.0003046	4.756	0.93147	1.10468	16646000	8408200	8238000	22683000	11835000	10848000	-
Q9UIL1	Short coiled-coil protein	SCOC	1	1	1	1	11.3	18.045	159	0	9.539	-	-	2334300	1358100	976260	8972600	5305300	3667300	-
Q9UIJ7	GTP:AMP phosphotransferase AK3, mitochondrial	AK3	1	8	6	8	42.7	25.565	227	0	28.425	0.78199	0.860733	92087000	53383000	38703000	144220000	72797000	71423000	-
Q9UII2	ATPase inhibitor, mitochondrial	ATPIF1	1	3	3	3	17.9	12.249	106	0.00030703	4.9246	0.84698	0.867077	61628000	36344000	25284000	82770000	40643000	42127000	-
Q9UIG0	Tyrosine-protein kinase BAZ1B	BAZ1B	1	6	3	5	6.9	170.9	1483	0	23.964	0.6468	0.856531	21603000	11298000	10305000	46360000	19636000	26723000	-
Q9UID3	Vacuolar protein sorting-associated protein 51 homolog	VPS51	1	2	2	2	4.2	86.041	782	0.00081345	2.8024	0.73009	1.28043	7945400	5034700	2910700	4703800	3077000	1626800	-
Q9UIC8	Leucine carboxyl methyltransferase 1	LCMT1	1	5	4	2	14.4	38.379	334	0.00031368	5.326	0.98364	1.11551	35605000	17576000	18029000	21593000	11880000	9713300	-
Q9UIA9	Exportin-7	XPO7	2	17	13	17	23.7	123.91	1087	0	79.851	0.96689	1.02615	127450000	67892000	59558000	158030000	84596000	73430000	-
Q9UI30	Multifunctional methyltransferase subunit TRM112-like protein	TRMT112	1	6	5	5	59.2	14.199	125	0	66.331	1.0284	0.822639	8143300000	4475500000	3667800000	89446000	42585000	46861000	-
Q9UI26	Importin-11	IPO11	1	2	2	2	3.9	112.53	975	0.00057687	3.7447	1.109	1.29577	6120300	3144100	2976200	9966100	6156600	3809500	-
Q9UI12	V-type proton ATPase subunit H	ATP6V1H	1	10	6	8	33.3	55.882	483	0	68.08	1.2618	1.13303	60935000	26746000	34189000	100480000	55094000	45382000	-
Q9UI10	Translation initiation factor eIF-2B subunit delta	EIF2B4	1	9	8	6	26	57.557	523	0	16.606	0.80637	0.756544	48516000	27562000	20954000	59741000	25338000	34403000	-
Q9UHY7	Enolase-phosphatase E1	ENOPH1	1	8	8	8	38.3	28.932	261	0	68.664	1.3311	1.25055	285940000	122690000	163250000	280190000	158120000	122070000	-
Q9UHY1	Nuclear receptor-binding protein	NRBP1	1	3	2	3	8.4	59.844	535	0	7.5546	0.96509	0.940911	19068000	8963400	10104000	39536000	20677000	18859000	-
Q9UHX1	Poly(U)-binding-splicing factor PUF60	PUF60	1	17	15	17	45.3	59.875	559	0	260.49	1.0531	1.06397	641810000	311460000	330350000	846690000	449480000	397200000	-
Q9UHV9	Prefoldin subunit 2	PFDN2	1	6	6	6	39.6	16.648	154	0	103.52	1.1929	0.970874	235160000	116750000	118410000	295330000	161270000	134050000	-
Q9UHR5	SAP30-binding protein	SAP30BP	1	1	1	1	4.9	33.87	308	0	14.349	-	-	26215000	11336000	14880000	11567000	4721800	6844700	-
Q9UHR4	Brain-specific angiogenesis inhibitor 1-associated protein 2-like protein 1	BAIAP2L1	1	5	5	3	15.3	56.882	511	0	20.471	1.1146	0.980296	36913000	18578000	18335000	22717000	10443000	12274000	-
Q9UHQ9	NADH-cytochrome b5 reductase 1	CYB5R1	1	1	1	0	4.6	34.094	305	0.0040879	2.0862	-	-	0	0	0	0	0	0	-
Q9UHL4	Dipeptidyl peptidase 2	DPP7	1	12	11	10	35.4	54.341	492	0	36.548	0.65855	1.19703	181720000	108780000	72941000	216230000	125530000	90703000	-
Q9UHI8	A disintegrin and metalloproteinase with thrombospondin motifs 1	ADAMTS1	1	2	2	1	7.1	105.36	967	0	18.701	1.0407	0.788395	31702000	19104000	12598000	21568000	9359400	12209000	-
Q9UHI6	Probable ATP-dependent RNA helicase DDX20	DDX20	1	3	2	3	7.6	92.239	824	0	15.541	1.2078	0.769408	9822900	4156800	5666100	21072000	8777200	12295000	-
Q9UHG3	Prenylcysteine oxidase 1	PCYOX1	1	13	12	12	37.2	56.639	505	0	35.065	0.51686	0.705119	187660000	122220000	65433000	234510000	103910000	130600000	-
Q9UHG2	ProSAAS;KEP;Big SAAS;Little SAAS;Big PEN-LEN;PEN;Little LEN;Big LEN	PCSK1N	2	10	9	10	58.5	27.372	260	0	231.92	0.47682	0.84969	1418800000	902290000	516540000	1450100000	629100000	821050000	-
Q9UHF1	Epidermal growth factor-like protein 7	EGFL7	1	2	1	2	18.3	29.617	273	0.00081147	2.7735	-	-	3823500	2393700	1429800	10121000	5693500	4427800	-
Q9UHD9	Ubiquilin-2	UBQLN2	1	5	4	5	11.1	65.695	624	0.0089241	1.8134	-	1.35428	12836000	7747300	5089200	72646000	43463000	29183000	-
Q9UHD8	Septin-9	sep-09	1	17	17	14	38.7	65.401	586	0	82.268	1.2796	1.08943	346740000	150380000	196360000	426080000	234650000	191420000	-
Q9UHD2	Serine/threonine-protein kinase TBK1	TBK1	1	4	2	4	9.7	83.641	729	0	7.8288	0.78691	0.821693	7750400	4173400	3577000	22458000	10128000	12330000	-
Q9UHD1	Cysteine and histidine-rich domain-containing protein 1	CHORDC1	1	16	16	15	67.8	37.489	332	0	154.1	1.301	1.04828	584910000	261670000	323230000	767480000	421340000	346140000	-
Q9UHB9	Signal recognition particle subunit SRP68	SRP68	1	17	16	17	36.4	70.729	627	0	95.471	0.84524	0.822571	263180000	142150000	121040000	301400000	138870000	162530000	-
Q9UHB7	AF4/FMR2 family member 4	AFF4	1	4	2	3	5.2	127.46	1163	0	10.339	1.2794	0.852733	11631000	4921100	6709800	10175000	3915200	6260100	-
Q9UHB6	LIM domain and actin-binding protein 1	LIMA1	1	23	21	18	39.8	85.225	759	0	62.233	0.85989	0.92098	288360000	154670000	133690000	364530000	187170000	177360000	-
Q9UHA4	Ragulator complex protein LAMTOR3	LAMTOR3	1	3	3	3	43.5	13.623	124	0.00030675	4.9177	0.76708	1.33494	63173000	34036000	29137000	69567000	40522000	29046000	-
Q9UHA3	Probable ribosome biogenesis protein RLP24	RSL24D1	1	2	0	2	18.4	19.621	163	0.00057356	3.635	-	1.0311	0	0	0	9529600	4947900	4581700	-
Q9UH65	Switch-associated protein 70	SWAP70	1	13	10	12	25.3	68.997	585	0	29.56	0.92545	0.835003	195870000	99697000	96177000	286680000	143750000	142930000	-
Q9UH62	Armadillo repeat-containing X-linked protein 3	ARMCX3	1	6	3	6	26.1	42.5	379	0	13.707	0.95462	0.753864	11422000	6506700	4915000	32549000	13128000	19421000	-
Q9UGV2	Protein NDRG3	NDRG3	1	4	3	4	18.7	41.408	375	0	7.5137	0.74164	0.663262	29073000	14621000	14452000	26870000	10940000	15930000	-
Q9UGP8	Translocation protein SEC63 homolog	SEC63	1	3	3	2	6.4	87.996	760	0.0003023	4.6119	0.78114	0.732547	25484000	13599000	11885000	25664000	11863000	13802000	-
Q9UGJ1	Gamma-tubulin complex component 4	TUBGCP4	1	2	0	2	3.7	76.088	667	0.0091358	1.7785	-	-	0	0	0	2410800	1262400	1148500	-
Q9UGI8	Testin	TES	1	10	8	10	27.1	47.996	421	0	28.031	0.51077	0.486808	116150000	75113000	41038000	103320000	39888000	63429000	Downregulated
Q9UG63	ATP-binding cassette sub-family F member 2	ABCF2	1	6	6	5	11.6	71.289	623	0	13.588	0.93738	1.0182	78109000	39668000	38441000	79610000	38569000	41041000	-
Q9UFW8	CGG triplet repeat-binding protein 1	CGGBP1	1	1	1	1	6	18.82	167	0.0013075	2.3499	0.98055	-	12030000	6333200	5697200	9954400	3272000	6682300	-
Q9UFN0	Protein NipSnap homolog 3A	NIPSNAP3A	2	3	3	2	18.6	28.466	247	0.0005767	3.7345	1.9901	0.810438	31993000	22713000	9279900	28335000	17775000	10560000	-
Q9UFC0	Leucine-rich repeat and WD repeat-containing protein 1	LRWD1	1	2	1	2	4	70.86	647	0.00082896	3.0121	-	0.738662	3010000	1558100	1451900	6804900	2800200	4004600	-
Q9UF33	Ephrin type-A receptor 6	EPHA6	2	3	3	3	4.2	116.38	1036	0	17.645	0.82511	0.900171	39021000	22038000	16983000	26438000	12803000	13635000	-
Q9UEY8	Gamma-adducin	ADD3	1	6	5	5	12.3	79.154	706	0	19.497	0.78761	0.921065	51069000	27942000	23127000	68053000	35103000	32950000	-
Q9UEU0	Vesicle transport through interaction with t-SNAREs homolog 1B	VTI1B	1	2	1	1	12.1	26.688	232	0.00084034	3.2336	-	-	9225300	5209000	4016400	0	0	0	-
Q9UEE9	Craniofacial development protein 1	CFDP1	3	3	2	2	11	33.592	299	0	7.1775	1.0317	1.11493	35480000	17437000	18043000	47373000	25018000	22356000	-
Q9UDY8	Mucosa-associated lymphoid tissue lymphoma translocation protein 1	MALT1	1	4	2	4	9.1	92.271	824	0	27.706	1.7011	2.03571	7730100	3422500	4307600	21814000	12819000	8995400	Upregulated
Q9UDY4	DnaJ homolog subfamily B member 4	DNAJB4	1	3	2	2	13.6	37.806	337	0	9.2081	-	-	20225000	11204000	9020200	6780300	3214800	3565500	-
Q9UDY2	Tight junction protein ZO-2	TJP2	1	17	16	16	20.6	133.96	1190	0	36.577	0.98405	1.16205	209610000	102410000	107210000	237490000	118530000	118960000	-
Q9UBX5	Fibulin-5	FBLN5	1	10	10	9	21.9	50.18	448	0	38.277	0.55197	0.931359	424840000	232550000	192300000	456850000	228820000	228030000	-
Q9UBX3	Mitochondrial dicarboxylate carrier	SLC25A10	1	1	1	1	8.4	31.282	287	0.00057988	3.8226	-	-	4655800	2043500	2612300	4219900	2029000	2190900	-
Q9UBX1	Cathepsin F	CTSF	1	10	10	9	27.3	53.365	484	0	30.1	0.69919	1.28611	107650000	60172000	47481000	103340000	49460000	53880000	-
Q9UBW8	COP9 signalosome complex subunit 7a	COPS7A	1	8	8	8	38.2	30.276	275	0	49.808	1.2031	1.13157	140560000	67815000	72750000	187410000	99866000	87546000	-
Q9UBV8	Peflin	PEF1	1	5	4	5	26.8	30.381	284	0	9.9586	0.94247	1.11339	81371000	41203000	40169000	87218000	47241000	39977000	-
Q9UBV2	Protein sel-1 homolog 1	SEL1L	1	1	1	1	2.5	88.754	794	0.0008199	2.8904	-	-	8008800	4812100	3196700	10287000	5370100	4917300	-
Q9UBU9	Nuclear RNA export factor 1	NXF1	1	6	5	2	11.8	70.182	619	0	9.1183	0.77034	-	24747000	13470000	11277000	3554400	1855200	1699100	-
Q9UBU8	Mortality factor 4-like protein 1	MORF4L1	1	3	3	2	12.7	41.473	362	0.00031586	5.4625	0.91866	0.587751	18896000	8387000	10509000	18604000	6593600	12010000	-
Q9UBT2	SUMO-activating enzyme subunit 2	UBA2	1	24	22	21	60	71.223	640	0	98.291	0.83371	0.972479	451400000	243320000	208080000	633560000	328970000	304590000	-
Q9UBS4	DnaJ homolog subfamily B member 11	DNAJB11	2	18	16	17	52	40.513	358	0	292.11	0.66526	0.962001	3974700000	2347900000	1626800000	4591000000	2304100000	2286800000	-
Q9UBR2	Cathepsin Z	CTSZ	1	15	13	15	52.8	33.868	303	0	196.26	0.62101	0.863483	1570300000	961650000	608660000	1632700000	785570000	847120000	-
Q9UBQ7	Glyoxylate reductase/hydroxypyruvate reductase	GRHPR	1	12	11	12	56.4	35.668	328	0	147.19	0.85378	0.862962	495620000	257590000	238030000	685360000	327740000	357620000	-
Q9UBQ6	Exostosin-like 2;Processed exostosin-like 2	EXTL2	1	10	10	9	40	37.465	330	0	57.082	0.46987	0.754262	263200000	176210000	86988000	424510000	187440000	237080000	-
Q9UBQ5	Eukaryotic translation initiation factor 3 subunit K	EIF3K	1	9	9	8	58.7	25.059	218	0	46.894	1.2199	0.981065	414130000	279440000	134690000	377340000	194780000	182570000	-
Q9UBQ0	Vacuolar protein sorting-associated protein 29	VPS29	1	6	6	6	42.3	20.505	182	0	19.094	1.0812	1.06406	242310000	121120000	121190000	273610000	152870000	120730000	-
Q9UBP6	tRNA (guanine-N(7)-)-methyltransferase	METTL1	1	2	2	2	14.1	31.471	276	0.0030952	2.208	0.86341	0.969086	10313000	5470900	4842300	10661000	5872200	4788400	-
Q9UBP4	Dickkopf-related protein 3	DKK3	1	11	10	8	49.4	38.39	350	0	115.86	0.28775	0.741565	203140000	153690000	49450000	146760000	69153000	77609000	-
Q9UBM7	7-dehydrocholesterol reductase	DHCR7	1	3	3	3	6.9	54.489	475	0	9.2729	1.2786	1.24814	46373000	21175000	25198000	57551000	32095000	25456000	-
Q9UBL3	Set1/Ash2 histone methyltransferase complex subunit ASH2	ASH2L	1	2	1	2	4.1	68.722	628	0.0089219	1.8117	1.0276	0.894614	11696000	5298700	6397200	26272000	12933000	13338000	-
Q9UBI6	Guanine nucleotide-binding protein G(I)/G(S)/G(O) subunit gamma-12	GNG12	1	5	5	5	76.4	8.0061	72	0	29.241	0.58037	0.501077	194030000	129140000	64895000	177060000	67601000	109460000	Downregulated
Q9UBI1	COMM domain-containing protein 3	COMMD3	1	3	3	2	19.5	22.151	195	0	5.8134	0.80065	0.819001	10564000	5314800	5249300	16459000	7564200	8894400	-
Q9UBH6	Xenotropic and polytropic retrovirus receptor 1	XPR1	1	1	1	1	3.3	81.534	696	0.0025974	2.2906	-	-	2692600	0	2692600	1967000	1326700	640310	-
Q9UBG0	C-type mannose receptor 2	MRC2	1	7	6	6	6.6	166.67	1479	0	14.363	0.37293	0.629366	32109000	22838000	9270500	39491000	16522000	22969000	Downregulated
Q9UBF6	RING-box protein 2	RNF7	1	1	1	1	10.6	12.683	113	0.00083102	3.0732	-	-	3760500	1842200	1918400	6363700	3066300	3297400	-
Q9UBF2	Coatomer subunit gamma-2	COPG2	1	18	14	13	31.3	97.621	871	0	27.483	1.0864	1.22184	80373000	36480000	43893000	73556000	36608000	36948000	-
Q9UBE0	SUMO-activating enzyme subunit 1;SUMO-activating enzyme subunit 1, N-terminally processed	SAE1	1	14	11	14	52.9	38.449	346	0	67.917	0.89638	0.972101	128910000	63695000	65211000	266060000	141580000	124480000	-
Q9UBC2	Epidermal growth factor receptor substrate 15-like 1	EPS15L1	1	12	8	12	16.8	94.254	864	0	42.05	1.0519	0.90629	113920000	50294000	63629000	98442000	48144000	50298000	-
Q9UBB9	Tuftelin-interacting protein 11	TFIP11	1	5	1	4	11.8	96.819	837	0.00056996	3.5189	-	0.722387	3922900	2540500	1382400	22489000	10761000	11729000	-
Q9UBB6	Neurochondrin	NCDN	1	6	6	5	10	78.863	729	0	15.404	1.2339	0.765931	62743000	42018000	20726000	46956000	29354000	17602000	-
Q9UBB4	Ataxin-10	ATXN10	1	9	5	8	25.3	53.488	475	0	54.251	1.3506	1.15226	45465000	19228000	26237000	56743000	30041000	26702000	-
Q9P2T1	GMP reductase 2	GMPR2	2	14	12	12	45.4	37.874	348	0	42.544	1.2189	1.23435	387620000	162710000	224910000	239260000	124700000	114560000	-
Q9P2R7	Succinyl-CoA ligase [ADP-forming] subunit beta, mitochondrial	SUCLA2	1	7	3	6	19.4	50.317	463	0	17.008	0.73861	0.825491	64503000	36848000	27655000	107130000	51564000	55564000	-
Q9P2R3	Rabankyrin-5	ANKFY1	1	6	5	5	7.6	128.4	1169	0	12.819	0.77356	0.866476	37103000	23133000	13970000	68824000	23232000	45592000	-
Q9P2M7	Cingulin	CGN	1	12	9	11	11.2	136.38	1197	0	27.711	1.0592	1.39546	63094000	33530000	29564000	103990000	62992000	40998000	-
Q9P2K5	Myelin expression factor 2	MYEF2	1	4	4	3	8.5	64.121	600	0	10.264	0.74597	1.43771	61363000	32505000	28858000	32537000	19704000	12834000	-
Q9P2K3	REST corepressor 3	RCOR3	1	3	2	3	7.7	55.581	495	0.00031596	5.4628	-	0.913743	5968500	3164900	2803600	15216000	7128000	8087800	-
Q9P2K2	Thioredoxin domain-containing protein 16	TXNDC16	1	9	7	7	17.6	93.571	825	0	22.681	0.65656	0.872448	60943000	35415000	25528000	65265000	31630000	33635000	-
Q9P2J5	Leucine--tRNA ligase, cytoplasmic	LARS	1	44	38	42	51.3	134.46	1176	0	249.63	0.95213	0.945716	1022700000	494030000	528670000	1241100000	626270000	614810000	-
Q9P2I0	Cleavage and polyadenylation specificity factor subunit 2	CPSF2	1	7	7	6	14.1	88.486	782	0	13.988	1.0305	0.996314	62224000	28672000	33553000	146940000	110570000	36370000	-
Q9P2G3	Kelch-like protein 14	KLHL14	1	4	2	3	9.2	70.713	628	0.00058156	3.8615	1.3947	1.45898	18227000	6355100	11871000	27266000	16239000	11027000	-
Q9P2F8	Signal-induced proliferation-associated 1-like protein 2	SIPA1L2	1	1	1	1	0.9	190.44	1722	0.00083264	3.0993	0.88126	0.820008	110980000	59496000	51485000	176650000	82805000	93849000	-
Q9P2E9	Ribosome-binding protein 1	RRBP1	2	41	36	38	32.7	152.45	1410	0	323.31	1.0247	0.939232	918720000	460080000	458640000	1263500000	655130000	608320000	-
Q9P2E7	Protocadherin-10	PCDH10	1	1	1	1	1.2	112.93	1040	0.00083635	3.1597	-	-	7846600	3320300	4526300	11506000	7013200	4492700	-
Q9P2D3	HEAT repeat-containing protein 5B	HEATR5B	1	2	1	2	1	224.3	2071	0.00081279	2.7873	1.7707	1.19423	43151000	16303000	26848000	86371000	51876000	34495000	-
Q9P2B2	Prostaglandin F2 receptor negative regulator	PTGFRN	1	28	28	25	38.2	98.555	879	0	179.1	0.69219	0.729607	1558000000	910910000	647130000	1457700000	653490000	804250000	-
Q9P289	Serine/threonine-protein kinase 26	STK26	1	9	9	8	25.7	46.528	416	0	14.712	0.86563	0.918864	84695000	45299000	39395000	80357000	37345000	43013000	-
Q9P287	BRCA2 and CDKN1A-interacting protein	BCCIP	1	10	9	10	45.9	35.979	314	0	63.552	1.0723	0.906783	224150000	104330000	119820000	333540000	162930000	170610000	-
Q9P273	Teneurin-3	TENM3	1	21	18	14	13.7	300.95	2699	0	71.621	1.1574	1.35228	137700000	67336000	70360000	134600000	82332000	52270000	-
Q9P265	Disco-interacting protein 2 homolog B	DIP2B	1	4	3	3	4.3	171.49	1576	0.00030874	5.0051	0.90776	0.987362	11406000	6345100	5061300	5118100	2384800	2733400	-
Q9P260	LisH domain and HEAT repeat-containing protein KIAA1468	KIAA1468	1	1	0	1	1	134.63	1216	0.0086806	1.8172	-	-	0	0	0	2476700	1338100	1138700	-
Q9P258	Protein RCC2	RCC2	1	26	25	26	62.8	56.084	522	0	323.31	1.1472	1.18005	2831400000	1272100000	1559300000	3456000000	1935400000	1520600000	-
Q9P232	Contactin-3	CNTN3	1	2	2	2	2.5	112.88	1028	0.00057604	3.7095	0.69959	1.42144	5638600	3172500	2466100	8542300	5426200	3116200	-
Q9P1F3	Costars family protein ABRACL	ABRACL	1	5	5	5	70.4	9.0564	81	0	45.901	1.1324	1.23974	339750000	171480000	168270000	527520000	311210000	216300000	-
Q9P0V9	Septin-10	sep-10	1	3	3	3	8.6	52.592	454	0.00082988	3.0295	0.69458	0.711592	12024000	7163900	4859700	17176000	7479900	9696400	-
Q9P0S9	Transmembrane protein 14C	TMEM14C	1	1	1	1	25.9	11.564	112	0.0041068	2.138	-	-	5118800	3028400	2090400	5819300	3323900	2495400	-
Q9P0S3;Q53FV1	ORM1-like protein 1;ORM1-like protein 2	ORMDL1;ORMDL2	2	1	0	1	9.8	17.371	153	0	6.4303	-	-	0	0	0	16548000	7008800	9538700	-
Q9P0S2	Cytochrome c oxidase assembly protein COX16 homolog, mitochondrial	COX16	1	2	2	2	21.7	12.293	106	0	6.5228	0.73575	1.21079	68728000	37562000	31166000	49858000	28192000	21665000	-
Q9P0M9	39S ribosomal protein L27, mitochondrial	MRPL27	1	1	1	1	7.4	16.073	148	0.0043323	2.0707	-	-	3858700	1640600	2218100	5912200	2197100	3715100	-
Q9P0M6	Core histone macro-H2A.2	H2AFY2	1	7	6	5	29.6	40.058	372	0	6.1734	0.62784	0.968898	45060000	26982000	18078000	19400000	9481100	9918600	-
Q9P0L0	Vesicle-associated membrane protein-associated protein A	VAPA	1	8	6	8	36.1	27.893	249	0	46.585	1.0536	0.935191	267340000	131360000	135970000	491130000	264070000	227060000	-
Q9P0K7	Ankycorbin	RAI14	1	3	1	3	3.9	110.04	980	0.0005819	3.8726	-	-	3655600	1690700	1964800	6078400	2742800	3335600	-
Q9P0K1	Disintegrin and metalloproteinase domain-containing protein 22	ADAM22	1	10	8	9	15.6	100.43	906	0	19.574	0.84788	1.06871	75224000	45083000	30141000	129690000	67769000	61925000	-
Q9P0J7	E3 ubiquitin-protein ligase KCMF1	KCMF1	1	3	3	3	11.5	41.945	381	0	6.3972	0.92687	0.8188	20997000	10865000	10132000	28403000	13088000	15315000	-
Q9P0J0	NADH dehydrogenase [ubiquinone] 1 alpha subcomplex subunit 13	NDUFA13	1	3	2	3	28.5	16.698	144	0.00030694	4.9244	0.80929	0.867453	21149000	11575000	9573500	25936000	13698000	12238000	-
Q9P035	Very-long-chain (3R)-3-hydroxyacyl-CoA dehydratase 3	HACD3	1	9	6	8	30.9	43.159	362	0	21.62	0.70079	0.749569	149350000	78299000	71055000	215170000	120430000	94734000	-
Q9P032	NADH dehydrogenase [ubiquinone] 1 alpha subcomplex assembly factor 4	NDUFAF4	1	1	1	1	8	20.266	175	0.0065163	1.9161	-	-	2175300	1325700	849610	2468600	1156600	1312000	-
Q9P031	Thyroid transcription factor 1-associated protein 26	CCDC59	1	1	1	1	4.6	28.669	241	0.00080754	2.7	-	-	6630300	3774600	2855700	10641000	5198100	5443100	-
Q9P016	Thymocyte nuclear protein 1	THYN1	1	4	4	4	17.8	25.697	225	0	12.182	0.89573	0.973331	67991000	37410000	30582000	93961000	50547000	43414000	-
Q9P013	Spliceosome-associated protein CWC15 homolog	CWC15	1	5	5	5	41.5	26.624	229	0	10.915	0.87991	0.928678	70442000	35542000	34900000	125390000	62862000	62533000	-
Q9P000	COMM domain-containing protein 9	COMMD9	1	4	4	4	22.7	21.819	198	0	38.987	0.92557	0.936768	32097000	16801000	15296000	44191000	22104000	22087000	-
Q9NZZ3	Charged multivesicular body protein 5	CHMP5	1	5	3	4	33.3	24.57	219	0	16.236	0.87746	0.860363	72068000	36886000	35182000	124190000	58056000	66131000	-
Q9NZW5	MAGUK p55 subfamily member 6	MPP6	1	2	1	1	4.4	61.116	540	0.0013065	2.3468	-	-	4818900	2326600	2492400	3896500	1957800	1938700	-
Q9NZV1	Cysteine-rich motor neuron 1 protein;Processed cysteine-rich motor neuron 1 protein	CRIM1	1	3	3	0	4.4	113.74	1036	0	8.8644	0.5604	-	14382000	9290700	5090900	0	0	0	-
Q9NZT2	Opioid growth factor receptor	OGFR	1	1	1	1	2.5	73.324	677	0	9.2741	-	-	8055600	4420000	3635600	10401000	4829900	5571000	-
Q9NZN8	CCR4-NOT transcription complex subunit 2	CNOT2	1	1	0	1	3	59.737	540	0.0050518	1.9877	-	-	0	0	0	0	0	0	-
Q9NZM1	Myoferlin	MYOF	2	49	37	42	31.7	234.71	2061	0	185.04	2.7096	3.51407	420100000	115610000	304490000	627140000	403200000	223940000	Upregulated
Q9NZL9	Methionine adenosyltransferase 2 subunit beta	MAT2B	1	12	10	12	56	37.551	334	0	51.091	1.0599	1.07741	262770000	130080000	132690000	395310000	208610000	186710000	-
Q9NZL4	Hsp70-binding protein 1	HSPBP1	1	12	11	11	45.4	39.302	359	0	37.294	1.1095	1.06921	150120000	71521000	78599000	175530000	87256000	88278000	-
Q9NZD2	Glycolipid transfer protein	GLTP	1	2	2	2	12.9	23.85	209	0	7.1334	1.2499	1.18164	26268000	12243000	14026000	16059000	8829800	7229000	-
Q9NZB2	Constitutive coactivator of PPAR-gamma-like protein 1	FAM120A	1	10	8	8	14	121.89	1118	0	40.381	0.81962	0.79321	164860000	89637000	75219000	102090000	46910000	55184000	-
Q9NZ63	Uncharacterized protein C9orf78	C9orf78	1	3	2	3	8.3	33.688	289	0.00030166	4.5639	1.9052	0.890948	23323000	6136400	17187000	22510000	9736400	12773000	-
Q9NZ53	Podocalyxin-like protein 2	PODXL2	1	4	4	4	10.7	65.075	605	0	29.231	1.0288	1.86546	126670000	63080000	63587000	76204000	51115000	25089000	-
Q9NZ52	ADP-ribosylation factor-binding protein GGA3	GGA3	1	1	0	1	1.9	78.314	723	0.0007966	2.5425	-	-	0	0	0	2553600	1177000	1376600	-
Q9NZ45	CDGSH iron-sulfur domain-containing protein 1	CISD1	1	2	2	2	25.9	12.199	108	0	17.067	1.0129	0.959509	68370000	33822000	34548000	64654000	32159000	32495000	-
Q9NZ32	Actin-related protein 10	ACTR10	1	6	3	6	19.4	46.306	417	0	15.583	0.80551	1.09238	24010000	13561000	10448000	41855000	21685000	20170000	-
Q9NZ20	Group 3 secretory phospholipase A2	PLA2G3	1	4	4	4	10	57.166	509	0	31.505	1.0032	1.3384	118030000	60785000	57245000	156170000	92089000	64085000	-
Q9NZ08	Endoplasmic reticulum aminopeptidase 1	ERAP1	1	3	3	3	4	107.23	941	0	6.1215	0.72146	1.11566	21019000	11343000	9675600	50221000	26671000	23550000	-
Q9NZ01	Very-long-chain enoyl-CoA reductase	TECR	1	4	3	4	12	36.034	308	0	12.879	0.60235	0.778574	74043000	47539000	26504000	81375000	39499000	41876000	-
Q9NYX4	Neuron-specific vesicular protein calcyon	CALY	1	1	1	1	6	23.433	217	0.00030506	4.8037	1.0103	-	11574000	5901500	5672300	7399100	5814400	1584700	-
Q9NYU2	UDP-glucose:glycoprotein glucosyltransferase 1	UGGT1	2	34	32	32	31.8	177.19	1555	0	116.17	0.70143	0.960246	330780000	194190000	136590000	390450000	201620000	188820000	-
Q9NYQ8	Protocadherin Fat 2	FAT2	1	132	121	127	42.3	479.31	4349	0	323.31	1.9465	2.7901	8216500000	2926800000	5289700000	10032000000	7576300000	2455600000	Upregulated
Q9NYQ6	Cadherin EGF LAG seven-pass G-type receptor 1	CELSR1	1	20	15	12	10.7	329.48	3014	0	36.825	0.41539	0.876885	126550000	81595000	44960000	88319000	43146000	45172000	-
Q9NYL9	Tropomodulin-3	TMOD3	3	14	11	14	49.4	39.594	352	0	43.383	1.0224	1.19904	183770000	95067000	88699000	303340000	169620000	133710000	-
Q9NYK5	39S ribosomal protein L39, mitochondrial	MRPL39	1	2	0	2	6.8	38.711	338	0.0045651	2.021	-	0.735186	0	0	0	8650600	4795700	3854900	-
Q9NYJ1	Cytochrome c oxidase assembly factor 4 homolog, mitochondrial	COA4	1	3	3	3	58.6	10.134	87	0	10.593	1.0993	1.01276	56095000	26386000	29710000	68184000	36838000	31346000	-
Q9NYF8	Bcl-2-associated transcription factor 1	BCLAF1	1	27	22	26	33.3	106.12	920	0	117.6	0.85596	0.956114	444600000	240980000	203620000	498620000	254240000	244380000	-
Q9NYC9	Dynein heavy chain 9, axonemal	DNAH9	1	3	2	3	0.8	511.87	4486	0.0025947	2.2843	0.67433	0.595486	24926000	12166000	12760000	58416000	18196000	40220000	-
Q9NYB9	Abl interactor 2	ABI2	1	4	3	4	9.4	55.663	513	0	10.497	-	0.962927	2482100	1413700	1068400	6923500	3430000	3493500	-
Q9NYB0	Telomeric repeat-binding factor 2-interacting protein 1	TERF2IP	1	6	4	6	27.6	44.259	399	0	20.684	0.74509	0.858959	34396000	19047000	15349000	61778000	26489000	35289000	-
Q9NY97	N-acetyllactosaminide beta-1,3-N-acetylglucosaminyltransferase 2	B3GNT2	1	9	9	6	32.7	46.021	397	0	27.472	0.40688	0.732762	158700000	113100000	45600000	138200000	60691000	77512000	-
Q9NY93	Probable ATP-dependent RNA helicase DDX56	DDX56	1	1	1	1	2.6	61.589	547	0.00058531	4.0219	-	-	8310700	4845500	3465200	12069000	6221800	5846800	-
Q9NY61	Protein AATF	AATF	1	3	2	2	11.1	63.132	560	0	8.1358	0.69559	1.06967	7606200	4580600	3025600	6874000	3631000	3243000	-
Q9NY35	Claudin domain-containing protein 1	CLDND1	1	1	1	1	5.5	28.603	253	0.0010585	2.5009	1.0753	0.713419	7249200	3305100	3944100	4178600	1901200	2277400	-
Q9NY33	Dipeptidyl peptidase 3	DPP3	1	27	26	26	57	82.588	737	0	209.3	1.253	1.25851	675480000	306610000	368870000	769620000	447380000	322240000	-
Q9NY27	Serine/threonine-protein phosphatase 4 regulatory subunit 2	PPP4R2	1	10	9	7	47.2	46.898	417	0	67.967	0.95055	0.811162	127440000	62622000	64813000	124440000	58875000	65564000	-
Q9NY12	H/ACA ribonucleoprotein complex subunit 1	GAR1	1	4	3	4	24.9	22.348	217	0	9.7826	0.93298	0.762951	73687000	36721000	36966000	170580000	76650000	93925000	-
Q9NXW2	DnaJ homolog subfamily B member 12	DNAJB12	1	1	1	1	2.9	41.859	375	0.007472	1.8709	-	-	4932200	2788400	2143900	2463000	1108000	1355000	-
Q9NXV6	CDKN2A-interacting protein	CDKN2AIP	1	7	5	7	20.3	61.124	580	0	56.731	0.90419	0.79713	43184000	22422000	20762000	66987000	31454000	35533000	-
Q9NXH9	tRNA (guanine(26)-N(2))-dimethyltransferase	TRMT1	1	9	8	8	19.9	72.233	659	0	37.819	1.3482	1.25824	124600000	67247000	57357000	158830000	91491000	67344000	-
Q9NXG2	THUMP domain-containing protein 1	THUMPD1	1	15	14	13	65.7	39.315	353	0	121.14	0.98569	0.916842	327910000	167970000	159940000	568000000	246940000	321070000	-
Q9NXF1	Testis-expressed sequence 10 protein	TEX10	1	2	0	2	2.8	105.67	929	0.00058055	3.835	-	1.01266	0	0	0	69586000	37325000	32262000	-
Q9NX63	MICOS complex subunit MIC19	CHCHD3	1	3	3	3	15.4	26.152	227	0	9.8436	0.78305	0.874202	708750000	346840000	361910000	911460000	484090000	427360000	-
Q9NX62	Inositol monophosphatase 3	IMPAD1	1	9	8	9	43.7	38.681	359	0	33.654	0.76939	0.838012	134580000	73725000	60852000	141960000	69552000	72408000	-
Q9NX58	Cell growth-regulating nucleolar protein	LYAR	1	11	10	10	36.4	43.614	379	0	58.036	1.0595	0.825491	189540000	88634000	100900000	226700000	107700000	119000000	-
Q9NX55	Huntingtin-interacting protein K	HYPK	1	5	5	3	51.2	14.665	129	0	37.617	1.3629	1.13716	181600000	78755000	102850000	286570000	159060000	127510000	-
Q9NX46	Poly(ADP-ribose) glycohydrolase ARH3	ADPRHL2	1	11	10	11	50.1	38.946	363	0	53.741	1.2851	1.08596	201780000	86784000	114990000	196990000	101170000	95817000	-
Q9NX40	OCIA domain-containing protein 1	OCIAD1	1	6	6	6	29	27.626	245	0	11.604	0.76472	0.88129	87108000	49225000	37882000	62876000	29889000	32987000	-
Q9NX24	H/ACA ribonucleoprotein complex subunit 2	NHP2	1	3	2	3	41.2	17.201	153	0	27.131	0.63662	1.14254	31419000	17979000	13440000	55276000	31115000	24160000	-
Q9NX14	NADH dehydrogenase [ubiquinone] 1 beta subcomplex subunit 11, mitochondrial	NDUFB11	1	2	2	1	19.6	17.316	153	0.002085	2.3196	-	-	11423000	7425700	3996800	3785900	1999500	1786300	-
Q9NWX6	Probable tRNA(His) guanylyltransferase	THG1L	1	1	1	1	3.4	34.83	298	0.00085203	3.4402	-	-	0	0	0	0	0	0	-
Q9NWV8	BRISC and BRCA1-A complex member 1	BABAM1	1	2	2	2	10.3	36.56	329	0	39.122	1.2737	1.1158	25264000	11228000	14036000	19991000	10296000	9695500	-
Q9NWV4	UPF0587 protein C1orf123	C1orf123	1	5	4	5	40	18.048	160	0	41.448	1.0542	1.22076	85878000	42121000	43758000	74434000	38957000	35477000	-
Q9NWU5	39S ribosomal protein L22, mitochondrial	MRPL22	1	2	0	2	11.7	23.64	206	0.00058377	3.9563	-	0.893655	0	0	0	10408000	4439300	5968700	-
Q9NWU2	Glucose-induced degradation protein 8 homolog	GID8	1	3	2	2	27.6	26.748	228	0	14.565	0.86883	1.06305	11570000	6052800	5517600	10088000	5312200	4775600	-
Q9NWT6	Hypoxia-inducible factor 1-alpha inhibitor	HIF1AN	1	4	3	4	19.8	40.285	349	0	17.22	0.93064	1.38606	22742000	10852000	11889000	32817000	19453000	13365000	-
Q9NWT1	p21-activated protein kinase-interacting protein 1	PAK1IP1	1	6	3	5	19.9	43.963	392	0	6.7536	0.80269	0.702938	27991000	15450000	12541000	35627000	17319000	18307000	-
Q9NWS0	PIH1 domain-containing protein 1	PIH1D1	1	4	4	3	24.1	32.363	290	0	14.775	1.0931	0.595451	29547000	11269000	18278000	34996000	11338000	23658000	-
Q9NWH9	SAFB-like transcription modulator	SLTM	1	5	4	5	5	117.15	1034	0	80.878	1.1503	1.12742	55871000	27273000	28598000	65968000	37673000	28295000	-
Q9NWB6	Arginine and glutamate-rich protein 1	ARGLU1	1	4	3	3	8.8	33.216	273	0.00030075	4.5406	0.8903	1.06436	71441000	35305000	36137000	95947000	50231000	45715000	-
Q9NW82	WD repeat-containing protein 70	WDR70	1	2	2	2	3.8	73.2	654	0	8.6191	0.92935	0.894775	10362000	5475500	4886700	11983000	5888400	6094900	-
Q9NW64	Pre-mRNA-splicing factor RBM22	RBM22	1	4	4	4	14.3	46.895	420	0	19.487	1.1644	0.911411	37496000	16804000	20692000	40882000	19854000	21028000	-
Q9NW13	RNA-binding protein 28	RBM28	1	2	1	2	3.2	85.737	759	0.0030992	2.2181	-	1.01843	1953500	1023400	930070	13411000	7715100	5695500	-
Q9NVX7	Kelch repeat and BTB domain-containing protein 4	KBTBD4	1	1	0	1	2.9	58.143	518	0.0057905	1.9619	-	-	0	0	0	2490400	938210	1552200	-
Q9NVX2	Notchless protein homolog 1	NLE1	1	5	3	3	18.4	53.32	485	0	7.8303	0.82944	1.28667	24945000	13041000	11904000	30382000	15528000	14854000	-
Q9NVV0	Trimeric intracellular cation channel type B	TMEM38B	1	1	1	1	4.8	32.509	291	0.00029542	4.1943	-	-	1237200	785290	451960	1342600	622330	720250	-
Q9NVT9	Armadillo repeat-containing protein 1	ARMC1	1	2	1	2	18.8	31.28	282	0.007485	1.8763	-	0.891981	5089500	2846600	2242900	14557000	6597600	7959500	-
Q9NVS9	Pyridoxine-5-phosphate oxidase	PNPO	1	7	6	7	38.7	29.988	261	0	24.224	1.0927	1.71095	104240000	52376000	51865000	114320000	70657000	43659000	-
Q9NVP2	Histone chaperone ASF1B	ASF1B	1	4	4	3	35.1	22.433	202	0	15.958	0.65658	0.755401	38257000	21486000	16771000	50763000	23975000	26789000	-
Q9NVP1	ATP-dependent RNA helicase DDX18	DDX18	1	9	6	9	17.6	75.406	670	0	21.031	0.94595	0.939408	84472000	46157000	38315000	121910000	64046000	57867000	-
Q9NVM9	Protein asunder homolog	ASUN	1	10	9	9	16.7	80.224	706	0	14.839	1.1855	0.914997	64912000	33864000	31048000	76330000	39426000	36904000	-
Q9NVM6	DnaJ homolog subfamily C member 17	DNAJC17	1	3	3	3	15.5	34.687	304	0	29.262	1.0197	0.950029	40112000	17022000	23090000	56931000	29962000	26969000	-
Q9NVI7;Q5T9A4	ATPase family AAA domain-containing protein 3A;ATPase family AAA domain-containing protein 3B	ATAD3A;ATAD3B	3	9	7	8	15.3	71.368	634	0	22.55	0.85131	0.976276	104600000	53953000	50646000	99377000	54576000	44801000	-
Q9NVI1	Fanconi anemia group I protein	FANCI	1	8	2	8	7.2	149.32	1328	0	10.421	-	0.866551	6145500	3625600	2519900	33638000	16806000	16832000	-
Q9NVH1	DnaJ homolog subfamily C member 11	DNAJC11	1	3	2	2	9.7	63.277	559	0	7.3166	0.91434	0.876424	8941100	4533900	4407200	11438000	5465500	5972200	-
Q9NVH0	Exonuclease 3-5 domain-containing protein 2	EXD2	1	1	1	1	2.1	70.352	621	0.0010526	2.4124	-	-	1786800	1053500	733290	2500300	1212700	1287500	-
Q9NVE7	Pantothenate kinase 4	PANK4	1	2	0	2	2.7	85.99	773	0.00080928	2.7225	-	1.46404	0	0	0	13463000	8074700	5388700	-
Q9NVD7	Alpha-parvin	PARVA	1	3	3	3	11.8	42.243	372	0	25.945	1.0479	0.95338	30274000	13980000	16294000	21533000	11362000	10172000	-
Q9NVA2	Septin-11	sep-11	1	17	15	15	50.1	49.398	429	0	181.45	0.73382	0.71449	845640000	480740000	364910000	983980000	449060000	534920000	-
Q9NV88	Integrator complex subunit 9	INTS9	1	2	2	2	3.8	73.814	658	0.0005848	4.0042	0.95972	0.769231	4339500	2371300	1968200	5138800	2123900	3014900	-
Q9NV70	Exocyst complex component 1	EXOC1	1	3	2	3	3.9	101.98	894	0.00030572	4.8319	0.73343	1.01475	14086000	7797900	6288200	24089000	11481000	12608000	-
Q9NV56	MRG/MORF4L-binding protein	MRGBP	1	2	2	2	13.7	22.417	204	0	6.7242	1.0806	0.934579	18159000	9550400	8608300	23204000	12383000	10821000	-
Q9NV35	Probable 8-oxo-dGTP diphosphatase NUDT15	NUDT15	1	1	1	1	6.7	18.609	164	0.003092	2.1825	1.5002	-	15525000	6988500	8536300	13523000	6483800	7039400	-
Q9NUY8	TBC1 domain family member 23	TBC1D23	1	1	1	0	2.4	78.321	699	0	5.7931	1.2463	-	4202300	2023700	2178500	0	0	0	-
Q9NUU7;Q9UMR2	ATP-dependent RNA helicase DDX19A;ATP-dependent RNA helicase DDX19B	DDX19A;DDX19B	3	14	12	13	38.9	53.974	478	0	72.011	0.91071	0.84168	188310000	101180000	87133000	255770000	125520000	130250000	-
Q9NUQ9	Protein FAM49B	FAM49B	2	12	9	12	48.5	36.748	324	0	81.389	0.98528	0.99453	246430000	127210000	119220000	355710000	186820000	168890000	-
Q9NUQ8	ATP-binding cassette sub-family F member 3	ABCF3	1	9	8	6	17.8	79.744	709	0	27.524	0.78976	0.764175	54780000	34304000	20475000	53739000	23934000	29805000	-
Q9NUQ2	1-acyl-sn-glycerol-3-phosphate acyltransferase epsilon	AGPAT5	1	2	2	2	6.9	42.072	364	0	6.6648	-	1.04673	16244000	3309000	12935000	20232000	10609000	9623900	-
Q9NUP9	Protein lin-7 homolog C	LIN7C	3	9	6	8	51.8	21.834	197	0	24.958	1.0127	1.12521	139320000	67378000	71940000	304880000	163200000	141680000	-
Q9NUN5	Probable lysosomal cobalamin transporter	LMBRD1	1	1	1	1	3.3	61.388	540	0.00079745	2.5486	0.90936	-	11394000	6291600	5102200	5336600	2733800	2602800	-
Q9NUM4	Transmembrane protein 106B	TMEM106B	1	1	1	1	3.6	31.127	274	0.004091	2.1022	3.5864	0.217184	54795000	17835000	36960000	41177000	10740000	30437000	-
Q9NUL3	Double-stranded RNA-binding protein Staufen homolog 2	STAU2	1	4	1	4	9.1	62.608	570	0	5.7326	-	1.08043	0	0	0	21761000	11976000	9784700	-
Q9NUJ1	Mycophenolic acid acyl-glucuronide esterase, mitochondrial	ABHD10	1	5	5	5	20.9	33.932	306	0	25.38	0.93177	0.82291	32146000	17000000	15146000	36412000	17479000	18933000	-
Q9NUB1	Acetyl-coenzyme A synthetase 2-like, mitochondrial	ACSS1	1	1	1	1	2	74.856	689	0.0050492	1.9846	-	-	3717400	1970400	1747000	4636600	2821500	1815100	-
Q9NU22	Midasin	MDN1	1	6	6	4	1.6	632.81	5596	0	5.8505	0.80575	0.875274	31755000	19691000	12064000	20121000	9585900	10535000	-
Q9NTZ6	RNA-binding protein 12	RBM12	1	15	14	12	20.1	97.394	932	0	51.529	0.78705	1.05728	337780000	193190000	144590000	286990000	151080000	135900000	-
Q9NTX5	Ethylmalonyl-CoA decarboxylase	ECHDC1	1	2	0	2	10.1	33.698	307	0.000297	4.2914	-	0.871004	0	0	0	4396200	2406300	1989800	-
Q9NTN9	Semaphorin-4G	SEMA4G	1	1	1	1	1.6	91.496	838	0.0008269	2.9881	-	-	7194300	4471700	2722500	7886100	3925900	3960200	-
Q9NTM9	Copper homeostasis protein cutC homolog	CUTC	1	2	1	1	12.5	29.341	273	0.0028416	2.2372	-	-	5311300	2391600	2919700	1283800	702840	580940	-
Q9NTK5	Obg-like ATPase 1	OLA1	1	22	20	20	69.9	44.743	396	0	148.56	1.123	0.972857	1317800000	606290000	711530000	1461100000	752980000	708120000	-
Q9NTJ5	Phosphatidylinositide phosphatase SAC1	SACM1L	1	4	1	4	7.5	66.966	587	0	5.5206	0.8509	0.730834	10327000	5118700	5208200	37535000	17306000	20229000	-
Q9NTJ3	Structural mainte-ce of chromosomes protein 4	SMC4	1	31	24	30	31.1	147.18	1288	0	128	0.89232	0.851281	446260000	220470000	225790000	580490000	270580000	309910000	-
Q9NTI5	Sister chromatid cohesion protein PDS5 homolog B	PDS5B	1	10	9	9	11.3	164.67	1447	0	24.447	0.84015	0.911826	42114000	22272000	19842000	44711000	20575000	24136000	-
Q9NT62	Ubiquitin-like-conjugating enzyme ATG3	ATG3	1	6	5	6	21.3	35.864	314	0	49.689	1.1371	1.13832	67534000	32363000	35171000	120010000	67623000	52385000	-
Q9NSK0	Kinesin light chain 4	KLC4	1	13	9	12	25.8	68.639	619	0	29.049	0.9464	0.807233	62893000	33534000	29358000	100510000	47277000	53235000	-
Q9NSE4	Isoleucine--tRNA ligase, mitochondrial	IARS2	1	15	13	14	19.9	113.79	1012	0	41.668	0.87398	1.06728	186360000	100450000	85909000	150360000	80012000	70346000	-
Q9NSD9	Phenylalanine--tRNA ligase beta subunit	FARSB	1	17	17	17	34.3	66.115	589	0	45.08	0.94649	0.989022	222350000	114880000	107470000	280550000	145970000	134580000	-
Q9NS98	Semaphorin-3G	SEMA3G	1	5	4	5	9.1	86.7	782	0	13.278	0.63796	0.562335	34638000	26937000	7700600	41095000	15012000	26083000	Downregulated
Q9NS87	Kinesin-like protein KIF15	KIF15	1	1	1	1	0.9	160.16	1388	0.00030912	5.0274	-	-	3814500	2056100	1758400	5235600	2614600	2621000	-
Q9NS86	LanC-like protein 2	LANCL2	1	1	1	1	3.1	50.854	450	0.00080278	2.6182	-	-	9830400	4807700	5022700	3224800	1669800	1555000	-
Q9NS69	Mitochondrial import receptor subunit TOM22 homolog	TOMM22	1	5	5	5	66.2	15.521	142	0	52.103	0.65536	0.872372	117770000	69375000	48399000	159430000	76030000	83400000	-
Q9NS15	Latent-transforming growth factor beta-binding protein 3	LTBP3	1	39	36	36	42.2	139.36	1303	0	249.24	0.42001	0.665159	1261300000	883350000	377990000	1514600000	627370000	887200000	Downregulated
Q9NRZ9	Lymphoid-specific helicase	HELLS	1	4	3	3	5.5	97.073	838	0	10.825	1.0263	0.934579	18915000	10052000	8863200	15378000	6390800	8987500	-
Q9NRY4	Rho GTPase-activating protein 35	ARHGAP35	1	3	2	2	2	170.51	1499	0.00079787	2.55	0.88378	1.03211	21997000	8978100	13018000	7791800	4457500	3334400	-
Q9NRX4	14 kDa phosphohistidine phosphatase	PHPT1	1	7	7	6	64	13.832	125	0	94.164	1.0427	0.921744	458310000	222710000	235600000	718130000	367020000	351120000	-
Q9NRX1	RNA-binding protein PNO1	PNO1	1	2	2	1	11.9	27.924	252	0	18.749	0.72769	-	15102000	9227300	5874800	16504000	7220100	9284400	-
Q9NRW7	Vacuolar protein sorting-associated protein 45	VPS45	1	3	3	3	8.4	65.076	570	0.00030534	4.8162	1.183	1.08227	13968000	6803300	7164300	23930000	12416000	11514000	-
Q9NRW1	Ras-related protein Rab-6B	RAB6B	1	7	7	6	40.9	23.461	208	0.00029815	4.3673	1.9733	0.911162	23488000	7775700	15712000	21823000	9502400	12321000	-
Q9NRV9	Heme-binding protein 1	HEBP1	1	10	8	9	76.2	21.097	189	0	93.745	1.0131	0.783699	336220000	174330000	161880000	449530000	221340000	228190000	-
Q9NRR5	Ubiquilin-4	UBQLN4	1	7	6	7	16.5	63.852	601	0	6.0486	0.95885	0.963855	21386000	11073000	10313000	39187000	19290000	19897000	-
Q9NRP2	COX assembly mitochondrial protein 2 homolog	CMC2	1	1	1	1	12.7	9.4598	79	0.0065212	1.9196	-	-	8574000	4059700	4514300	7727400	3285100	4442200	-
Q9NRP0	Oligosaccharyltransferase complex subunit OSTC	OSTC	1	1	1	1	8.1	16.829	149	0.00029612	4.2391	0.5472	0.944733	18207000	11745000	6462500	29874000	15373000	14501000	-
Q9NRN7	L-aminoadipate-semialdehyde dehydrogenase-phosphopantetheinyl transferase	AASDHPPT	1	9	7	9	35.3	35.776	309	0	34.202	1.1094	1.04936	98010000	44945000	53065000	135010000	70743000	64265000	-
Q9NRL3	Striatin-4	STRN4	1	2	1	2	9.2	80.595	753	0.0030848	2.1615	-	0.879972	8365800	4947000	3418900	23342000	13369000	9973000	-
Q9NRL2	Bromodomain adjacent to zinc finger domain protein 1A	BAZ1A	1	3	3	2	1.7	178.7	1556	0.00083241	3.0951	0.67258	0.67563	239900000	140440000	99463000	5655300	2688000	2967300	-
Q9NRG0	Chromatin accessibility complex protein 1	CHRAC1	1	2	2	1	11.5	14.71	131	0.0040952	2.1073	1.1166	0.983865	27583000	12609000	14974000	15318000	7545600	7772400	-
Q9NRF9	DNA polymerase epsilon subunit 3	POLE3	1	4	3	4	31.3	16.859	147	0	30.724	1.1672	0.756945	38427000	18366000	20061000	60651000	27070000	33581000	-
Q9NRB3	Carbohydrate sulfotransferase 12	CHST12	1	3	2	2	12.3	48.414	414	0	11.913	0.46499	0.822098	12906000	8280200	4625900	13879000	6292600	7586600	-
Q9NRA1	Platelet-derived growth factor C;Platelet-derived growth factor C, latent form;Platelet-derived growth factor C, receptor-binding form	PDGFC	1	4	3	4	17.4	39.029	345	0	7.042	0.43883	0.759013	31779000	19958000	11821000	24275000	10476000	13799000	-
Q9NR56;Q5VZF2	Muscleblind-like protein 1;Muscleblind-like protein 2	MBNL1;MBNL2	2	2	2	2	5.2	41.817	388	0.0002936	4.1018	0.78131	0.933184	20123000	10739000	9384400	28845000	13726000	15119000	-
Q9NR46	Endophilin-B2	SH3GLB2	1	1	1	1	3.8	43.973	395	0.00058173	3.8656	-	-	3214400	1411100	1803400	4078100	2175100	1903000	-
Q9NR45	Sialic acid synthase	-S	1	10	9	9	40.7	40.307	359	0	60.02	1.2986	1.08912	383780000	158500000	225280000	508060000	271920000	236140000	-
Q9NR33	DNA polymerase epsilon subunit 4	POLE4	1	1	1	0	10.3	12.209	117	0	5.6154	-	-	20771000	11025000	9746400	0	0	0	-
Q9NR31	GTP-binding protein SAR1a	SAR1A	1	9	6	8	67.7	22.367	198	0	27.631	0.70264	0.73346	174510000	103390000	71113000	257940000	112860000	145090000	-
Q9NR30	Nucleolar RNA helicase 2	DDX21	1	28	26	26	45.1	87.343	783	0	256.12	1.0133	0.960338	755450000	352540000	402910000	1153300000	601960000	551360000	-
Q9NR28	Diablo homolog, mitochondrial	DIABLO	1	9	8	9	44.8	27.131	239	0	43.828	1.0196	0.773934	196020000	90423000	105590000	280300000	121470000	158830000	-
Q9NR19	Acetyl-coenzyme A synthetase, cytoplasmic	ACSS2	1	1	1	1	1.6	78.579	701	0.00080214	2.5974	-	-	4476800	1702800	2774000	5654500	3835800	1818600	-
Q9NR09	Baculoviral IAP repeat-containing protein 6	BIRC6	1	1	1	1	0.2	530.25	4857	0.0040994	2.1151	-	-	3360200	1659400	1700800	3226700	1702900	1523800	-
Q9NQZ2	Something about silencing protein 10	UTP3	1	1	1	1	2.7	54.557	479	0.0013096	2.3616	-	-	1685400	1072600	612800	2136400	1010000	1126400	-
Q9NQX7	Integral membrane protein 2C;CT-BRI3	ITM2C	1	2	0	2	11.6	30.223	267	0	8.524	-	1.55975	0	0	0	69845000	24221000	45624000	-
Q9NQX4	Unconventional myosin-Vc	MYO5C	1	5	5	4	2.9	202.81	1742	0	7.6217	0.89893	1.00279	201650000	115890000	85757000	217510000	113150000	104360000	-
Q9NQX3	Gephyrin;Molybdopterin adenylyltransferase;Molybdopterin molybdenumtransferase	GPHN	1	6	5	5	13.6	79.748	736	0	13.427	1.0444	1.14507	35680000	17471000	18210000	50965000	23444000	27521000	-
Q9NQW7	Xaa-Pro aminopeptidase 1	XPNPEP1	1	19	17	19	53.3	69.917	623	0	86.899	0.9631	1.32384	380350000	187220000	193120000	502260000	283300000	218960000	-
Q9NQW6	Actin-binding protein anillin	ANLN	1	16	14	13	18.7	124.2	1124	0	33.704	1.0206	0.716794	135120000	76377000	58747000	143100000	67629000	75470000	-
Q9NQT8	Kinesin-like protein KIF13B	KIF13B	5	3	2	3	2.5	202.79	1826	0.00030553	4.8241	0.75486	0.905305	10528000	6183200	4344900	19162000	10246000	8915800	-
Q9NQT5	Exosome complex component RRP40	EXOSC3	1	2	2	0	18.9	29.572	275	0	7.1471	0.9245	-	27196000	15961000	11234000	0	0	0	-
Q9NQT4	Exosome complex component RRP46	EXOSC5	1	3	3	3	30.6	25.249	235	0	36.983	1.0735	0.977135	41816000	18303000	23513000	53669000	27626000	26042000	-
Q9NQS7	Inner centromere protein	INCENP	1	4	2	4	5.2	105.43	918	0	7.0399	0.61177	1.11505	7051600	4791900	2259700	39436000	20483000	18953000	-
Q9NQS3	Nectin-3	PVRL3	1	3	2	3	9.8	61.002	549	0.00031066	5.1229	1.2956	1.48544	38574000	19083000	19491000	79994000	47580000	32414000	-
Q9NQR4	Omega-amidase NIT2	NIT2	1	12	9	11	64.9	30.608	276	0	84.577	1.1141	1.11535	101950000	50181000	51766000	143860000	79961000	63899000	-
Q9NQP4	Prefoldin subunit 4	PFDN4	1	4	4	4	37.3	15.314	134	0	101.36	1.1411	1.00988	111970000	53270000	58698000	108180000	57965000	50214000	-
Q9NQG5	Regulation of nuclear pre-mRNA domain-containing protein 1B	RPRD1B	1	14	13	14	55.5	36.899	326	0	97.699	0.98079	0.818398	335650000	172730000	162920000	456390000	220090000	236300000	-
Q9NQE9	Histidine triad nucleotide-binding protein 3	HINT3	1	2	1	2	13.2	20.361	182	0.00057554	3.7043	-	1.17288	3682100	1873200	1808900	13147000	5788900	7358500	-
Q9NQC3	Reticulon-4	RTN4	1	9	6	9	15.5	129.93	1192	0	30.776	0.61565	0.99552	147270000	90935000	56331000	261320000	141490000	119830000	-
Q9NQ88	Fructose-2,6-bisphosphatase TIGAR	TIGAR	1	10	8	10	60	30.062	270	0	49.926	1.2276	1.03795	219750000	109600000	110150000	298820000	161030000	137780000	-
Q9NQ55	Suppressor of SWI4 1 homolog	PPAN	1	4	2	3	12.5	53.193	473	0	25.762	0.93159	0.829394	29660000	15559000	14101000	55079000	27138000	27941000	-
Q9NQ48	Leucine zipper transcription factor-like protein 1	LZTFL1	1	8	8	7	33.1	34.592	299	0	24.78	0.82663	1.16839	95857000	52434000	43423000	47800000	28441000	19360000	-
Q9NQ29	Putative RNA-binding protein Luc7-like 1	LUC7L	1	9	9	8	25.3	43.727	371	0	17.943	1.0322	0.554539	66322000	30096000	36225000	88160000	28750000	59411000	-
Q9NPR2	Semaphorin-4B	SEMA4B	1	24	22	22	37.9	92.765	837	0	202.77	0.67046	1.13136	1735900000	1056400000	679570000	2349600000	1311800000	1037800000	-
Q9NPQ8	Synembryn-A	RIC8A	1	6	5	6	18.3	59.709	531	0	16.401	0.81055	0.987947	22757000	12918000	9839100	25360000	12589000	12771000	-
Q9NPJ6	Mediator of RNA polymerase II transcription subunit 4	MED4	1	2	2	1	11.1	29.745	270	0	6.1504	0.9499	-	11988000	5684400	6303800	6494600	2650900	3843700	-
Q9NPJ3	Acyl-coenzyme A thioesterase 13;Acyl-coenzyme A thioesterase 13, N-terminally processed	ACOT13	1	4	4	3	49.3	14.96	140	0	6.9224	1.0704	0.868659	209780000	96989000	112790000	236860000	138690000	98167000	-
Q9NPI6	mRNA-decapping enzyme 1A	DCP1A	1	4	3	3	8.4	63.278	582	0	8.621	1.0683	0.6749	12066000	6306700	5759500	27183000	10968000	16214000	-
Q9NPH3	Interleukin-1 receptor accessory protein	IL1RAP	1	3	1	3	5.3	65.418	570	0.00084341	3.2958	0.87813	1.44442	11692000	6406300	5285800	19670000	10649000	9020500	-
Q9NPH2	Inositol-3-phosphate synthase 1	ISYNA1	1	13	12	13	39.1	61.067	558	0	113	1.4202	1.75979	464910000	190110000	274810000	493020000	332440000	160590000	-
Q9NPF4	Probable tRNA N6-adenosine threonylcarbamoyltransferase	OSGEP	1	5	5	4	28.1	36.426	335	0	22.644	1.0256	1.1752	26664000	12779000	13885000	39502000	22646000	16856000	-
Q9NPF2	Carbohydrate sulfotransferase 11	CHST11	1	1	1	1	6.8	41.554	352	0	20.736	-	-	8208000	5215800	2992200	10588000	5377500	5210500	-
Q9NPF0	CD320 antigen	CD320	1	3	3	2	15.2	28.991	282	0	8.1839	1.4537	1.10352	23299000	10145000	13154000	21059000	11552000	9506900	-
Q9NPE3	H/ACA ribonucleoprotein complex subunit 3	NOP10	1	2	2	2	37.5	7.7059	64	0.00030637	4.8733	0.85134	0.93985	27251000	15132000	12119000	67436000	33731000	33704000	-
Q9NPD8	Ubiquitin-conjugating enzyme E2 T	UBE2T	1	5	5	5	27.4	22.521	197	0	23.384	1.2271	0.903996	65365000	28525000	36840000	151790000	76933000	74860000	-
Q9NPD3	Exosome complex component RRP41	EXOSC4	1	4	4	4	21.6	26.383	245	0	39.601	1.1322	0.897585	56494000	24176000	32317000	131400000	49921000	81478000	-
Q9NPA8	Transcription and mRNA export factor ENY2	ENY2	1	3	3	2	32.7	11.528	101	0.00029949	4.455	1.054	1.19992	28587000	13636000	14951000	28711000	15688000	13023000	-
Q9NPA0	ER membrane protein complex subunit 7	EMC7	1	1	1	1	4.1	26.47	242	0.0010535	2.4162	-	-	2259400	1308600	950810	5352000	2625600	2726300	-
Q9NP97;Q8TF09	Dynein light chain roadblock-type 1;Dynein light chain roadblock-type 2	DYNLRB1;DYNLRB2	2	5	4	5	60.4	10.921	96	0	21.391	1.1751	1.00679	152100000	73146000	78958000	230350000	125430000	104920000	-
Q9NP92	28S ribosomal protein S30, mitochondrial	MRPS30	1	1	1	0	3.4	50.364	439	0.0040984	2.1134	-	-	3659400	2099400	1560100	0	0	0	-
Q9NP79	Vacuolar protein sorting-associated protein VTA1 homolog	VTA1	1	10	9	9	41	33.879	307	0	99.127	1.1375	0.935454	306310000	144970000	161330000	387880000	203360000	184520000	-
Q9NP77	RNA polymerase II subunit A C-terminal domain phosphatase SSU72	SSU72	1	5	5	5	28.9	22.574	194	0	16.302	1.3167	0.868131	29671000	12490000	17181000	47780000	21689000	26091000	-
Q9NP72	Ras-related protein Rab-18	RAB18	1	7	6	7	41.7	22.977	206	0	24.068	0.75232	0.766871	96573000	60124000	36448000	143610000	91006000	52602000	-
Q9NP66	High mobility group protein 20A	HMG20A	1	2	1	2	7.5	40.143	347	0.00080429	2.6421	-	-	2384200	1392300	991900	4092200	1664400	2427800	-
Q9NP64	Nucleolar protein of 40 kDa	ZCCHC17	1	2	2	2	12	27.569	241	0.00030386	4.7175	0.75045	0.784006	29329000	17985000	11344000	10594000	5409600	5184800	-
Q9HDC9	Adipocyte plasma membrane-associated protein	APMAP	1	13	13	12	46.4	46.48	416	0	66.556	0.59126	0.859107	246910000	148710000	98205000	385190000	182190000	203000000	-
Q9HD42	Charged multivesicular body protein 1a	CHMP1A	1	3	3	2	13.3	21.703	196	0.00030404	4.7243	0.94969	0.770951	41170000	18656000	22514000	24499000	10775000	13724000	-
Q9HD33	39S ribosomal protein L47, mitochondrial	MRPL47	1	1	1	1	4.4	29.45	250	0.0008015	2.5928	-	-	4116700	2206800	1909900	6992000	2960300	4031700	-
Q9HD15	Steroid receptor RNA activator 1	SRA1	1	3	2	3	14.4	25.673	236	0	14.98	1.2293	1.02105	26978000	12393000	14585000	71979000	36638000	35341000	-
Q9HCY8	Protein S100-A14	S100A14	1	1	1	1	14.4	11.662	104	0.0030968	2.2132	-	-	2868100	1242700	1625400	5075100	2879900	2195100	-
Q9HCU4	Cadherin EGF LAG seven-pass G-type receptor 2	CELSR2	1	13	11	12	7.2	317.45	2923	0	20.172	0.82271	1.24151	163500000	96740000	66757000	226280000	126550000	99729000	-
Q9HCS7	Pre-mRNA-splicing factor SYF1	XAB2	1	8	4	6	12.2	100.01	855	0	27.88	0.88471	0.813802	27814000	15844000	11969000	37560000	17855000	19705000	-
Q9HCN8	Stromal cell-derived factor 2-like protein 1	SDF2L1	1	2	1	2	16.7	23.598	221	0	6.1782	-	0.774473	5016600	3262200	1754400	16010000	7270700	8738900	-
Q9HCG8	Pre-mRNA-splicing factor CWC22 homolog	CWC22	1	2	1	2	2.4	105.47	908	0.00083496	3.1257	0.69892	0.72881	5542000	3104200	2437800	5621800	2101700	3520100	-
Q9HCE5	N6-adenosine-methyltransferase subunit METTL14	METTL14	1	2	2	2	5	52.15	456	0.00056883	3.4824	-	0.967586	8997700	3366600	5631100	8018800	4291000	3727800	-
Q9HCE1	Putative helicase MOV-10	MOV10	1	11	10	8	16	113.67	1003	0	36.06	0.77623	0.842105	111100000	62586000	48519000	93632000	43318000	50314000	-
Q9HCD5	Nuclear receptor coactivator 5	NCOA5	1	6	5	6	12.4	65.536	579	0	25.371	0.99714	0.839067	71028000	36276000	34753000	118110000	56224000	61890000	-
Q9HCC0	Methylcrotonoyl-CoA carboxylase beta chain, mitochondrial	MCCC2	1	10	7	10	32	61.332	563	0	23.979	0.84583	1.30511	55871000	30499000	25372000	70378000	40741000	29637000	-
Q9HCB6	Spondin-1	SPON1	1	23	18	22	43.5	90.973	807	0	154.31	187.56	8.32016	574960000	128420000	446540000	1042200000	953830000	88391000	Upregulated
Q9HC56	Protocadherin-9	PCDH9	1	23	21	20	23.8	136.06	1237	0	149.68	1.295	1.58546	924630000	410190000	514450000	1155900000	738140000	417760000	-
Q9HC38	Glyoxalase domain-containing protein 4	GLOD4	1	16	16	16	60.1	34.793	313	0	140.22	1.0127	1.06416	1191700000	586760000	604910000	1467200000	809960000	657210000	-
Q9HC36	rRNA methyltransferase 3, mitochondrial	RNMTL1	1	3	0	3	7.1	47.019	420	0.00029369	4.1034	-	1.1269	0	0	0	69743000	40629000	29113000	-
Q9HC35	Echinoderm microtubule-associated protein-like 4	EML4	1	16	15	14	23.6	108.91	981	0	43.939	0.7469	0.879585	267200000	167870000	99332000	286010000	139870000	146150000	-
Q9HC07	Transmembrane protein 165	TMEM165	1	3	3	2	13.3	34.905	324	0	11.368	0.73724	0.669792	23388000	12175000	11214000	32350000	14436000	17914000	-
Q9HBU6	Ethanolamine kinase 1	ETNK1	1	3	3	3	8.4	50.968	452	0	7.7025	1.041	0.810045	44240000	20804000	23437000	39851000	18851000	21000000	-
Q9HBR0	Putative sodium-coupled neutral amino acid transporter 10	SLC38A10	1	11	8	8	14.7	119.76	1119	0	62.877	0.45306	0.98464	103690000	64553000	39135000	103730000	54093000	49636000	-
Q9HBM6;Q16594	Transcription initiation factor TFIID subunit 9B;Transcription initiation factor TFIID subunit 9	TAF9B;TAF9	2	2	1	2	7.6	27.622	251	0.00057455	3.6561	-	0.879662	2524200	1297700	1226400	14354000	6509700	7843800	-
Q9HBM1	Kinetochore protein Spc25	SPC25	1	2	1	1	14.7	26.152	224	0	6.1504	-	-	2469500	1282100	1187300	5222700	2252200	2970500	-
Q9HBK9	Arsenite methyltransferase	AS3MT	1	4	2	4	17.9	41.747	375	0	8.2592	0.93087	1.07988	3046000	1542100	1503900	23459000	13076000	10383000	-
Q9HB90;Q9NQL2	Ras-related GTP-binding protein C;Ras-related GTP-binding protein D	RRAGC;RRAGD	2	2	1	2	7.5	44.223	399	0.000306	4.84	0.97935	0.956663	5728100	2984300	2743700	10555000	5320500	5234600	-
Q9HB71	Calcyclin-binding protein	CACYBP	1	19	19	19	74.6	26.21	228	0	260.22	1.206	1.07318	2407600000	1061700000	1345900000	3220000000	1743100000	1476900000	-
Q9HB40	Retinoid-inducible serine carboxypeptidase	SCPEP1	1	8	8	7	25.2	50.83	452	0	64.745	0.53804	0.978569	102280000	63564000	38716000	136360000	68369000	67988000	-
Q9HB07	UPF0160 protein MYG1, mitochondrial	C12orf10	1	16	13	16	57.2	42.449	376	0	97.505	1.2038	1.09912	1362300000	609510000	752780000	1640400000	910660000	729720000	-
Q9HAV7	GrpE protein homolog 1, mitochondrial	GRPEL1	1	6	5	6	38.2	24.279	217	0	10.787	0.97127	0.859476	148450000	69663000	78787000	234770000	117600000	117170000	-
Q9HAV4	Exportin-5	XPO5	1	22	16	20	27.5	136.31	1204	0	61.395	1.1384	1.09204	118290000	59487000	58804000	196120000	107460000	88661000	-
Q9HAU5	Regulator of nonsense transcripts 2	UPF2	1	5	4	5	4.6	147.81	1272	0	14.607	1.2192	0.962927	24104000	11510000	12594000	33418000	17674000	15743000	-
Q9HAU0	Pleckstrin homology domain-containing family A member 5	PLEKHA5	1	1	1	1	1.2	127.46	1116	0.00030836	4.9841	-	-	2337700	1263400	1074300	2088200	1081600	1006600	-
Q9HAT2	Sialate O-acetylesterase	SIAE	1	18	14	18	52.8	58.314	523	0	221.62	0.71127	1.31222	680780000	394440000	286340000	822650000	480590000	342070000	-
Q9HAS0	Protein Njmu-R1	C17orf75	1	1	1	1	2.8	44.621	396	0.00058275	3.9072	0.74815	-	4413400	2155500	2257900	3501200	1773600	1727600	-
Q9HAN9	Nicotinamide/nicotinic acid mononucleotide adenylyltransferase 1	NMNAT1	1	4	3	2	19	31.932	279	0.00030998	5.0833	0.67827	2.85608	9009700	5987700	3022000	6878700	4600100	2278600	-
Q9HAC8;Q8WUN7	Ubiquitin domain-containing protein 1;Ubiquitin domain-containing protein 2	UBTD1;UBTD2	2	1	1	1	5.7	25.938	227	0.00081389	2.8109	-	-	5253800	2955300	2298600	4630900	2108900	2522000	-
Q9HAB8	Phosphopantothenate--cysteine ligase	PPCS	1	7	6	7	21.9	34.005	311	0	15.218	1.1353	1.02947	114160000	48712000	65452000	165890000	92943000	72949000	-
Q9HA77	Probable cysteine--tRNA ligase, mitochondrial	CARS2	1	2	1	2	5.1	62.223	564	0.0091313	1.774	-	1.24159	7057200	3934400	3122800	18431000	9568900	8862200	-
Q9HA64	Ketosamine-3-kinase	FN3KRP	1	3	3	3	12.9	34.412	309	0.0043191	2.0466	1.3764	1.12461	31863000	15389000	16473000	32888000	16844000	16044000	-
Q9H9T3	Elongator complex protein 3	ELP3	1	4	4	4	11.5	62.258	547	0	16.822	1.0088	1.03228	24790000	11725000	13065000	27408000	11829000	15579000	-
Q9H9Q2	COP9 signalosome complex subunit 7b	COPS7B	1	6	6	6	31.8	29.622	264	0	27.671	0.85451	0.865501	60816000	34305000	26511000	46902000	22181000	24720000	-
Q9H9K5	Endogenous retrovirus group MER34 member 1 Env polyprotein	ERVMER34-1	1	11	9	9	21.8	63.546	563	0	31.008	0.43159	0.916254	149740000	91571000	58169000	155190000	78150000	77042000	-
Q9H9J2	39S ribosomal protein L44, mitochondrial	MRPL44	1	3	2	3	11.4	37.535	332	0	6.3501	0.61811	0.857412	8393000	5571500	2821500	20276000	9806500	10469000	-
Q9H9E3	Conserved oligomeric Golgi complex subunit 4	COG4	1	3	0	3	5.1	89.082	785	0.00030979	5.0764	-	0.981354	0	0	0	8973700	4251400	4722300	-
Q9H9B4	Sideroflexin-1	SFXN1	1	7	5	7	26.4	35.619	322	0	17.546	0.68482	0.939055	64834000	37109000	27724000	97735000	46918000	50817000	-
Q9H9B1	Histone-lysine N-methyltransferase EHMT1	EHMT1	1	1	1	1	1.5	141.46	1298	0.0040889	2.0911	-	-	0	0	0	4205400	2355800	1849600	-
Q9H9A6	Leucine-rich repeat-containing protein 40	LRRC40	1	4	2	4	11.3	68.249	602	0	8.7046	0.87953	1.4566	11578000	6678400	4899200	30906000	18083000	12823000	-
Q9H9A5	CCR4-NOT transcription complex subunit 10	CNOT10	1	4	1	4	7.3	82.309	744	0	9.3594	1.095	0.996612	10516000	5465800	5049700	42286000	25230000	17056000	-
Q9H993	Protein-glutamate O-methyltransferase	ARMT1	1	12	11	11	46.5	51.172	441	0	68.334	1.2776	1.0055	150180000	66492000	83690000	169110000	89195000	79916000	-
Q9H974	Queuine tRNA-ribosyltransferase subunit QTRTD1	QTRTD1	1	4	2	4	14	46.712	415	0.00031546	5.4447	1.0105	0.943663	23484000	11678000	11806000	64366000	29267000	35099000	-
Q9H939	Proline-serine-threonine phosphatase-interacting protein 2	PSTPIP2	1	2	1	2	9	38.858	334	0.00031417	5.3586	-	0.880669	7077200	2646900	4430400	14798000	7819100	6979200	-
Q9H910	Hematological and neurological expressed 1-like protein	HN1L	1	7	7	7	55.8	20.063	190	0	63.456	0.96908	1.04226	361460000	176090000	185360000	427570000	219280000	208290000	-
Q9H8Y8	Golgi reassembly-stacking protein 2	GORASP2	1	3	3	3	13.3	47.145	452	0	21.328	0.96837	1.06843	42907000	19135000	23772000	66003000	34618000	31386000	-
Q9H8S9	MOB kinase activator 1A	MOB1A	1	7	6	7	39.4	25.079	216	0	17.709	1.3054	1.08746	157730000	75870000	81858000	196450000	106500000	89954000	-
Q9H8H3	Methyltransferase-like protein 7A	METTL7A	1	4	3	4	20.1	28.319	244	0	17.206	0.85662	1.28624	40537000	21789000	18748000	95213000	55818000	39395000	-
Q9H8H0	Nucleolar protein 11	NOL11	1	2	2	0	4.3	81.123	719	0.0030928	2.1962	0.193	-	24643000	20031000	4612000	0	0	0	-
Q9H871	Protein RMD5 homolog A	RMND5A	1	1	1	1	3.1	43.992	391	0.0010582	2.4926	-	-	3741100	2401800	1339300	5625800	2739000	2886800	-
Q9H845	Acyl-CoA dehydrogenase family member 9, mitochondrial	ACAD9	1	4	2	3	8.5	68.76	621	0	8.6753	0.69071	0.912575	12560000	7302800	5257100	21681000	11525000	10156000	-
Q9H832	Ubiquitin-conjugating enzyme E2 Z	UBE2Z	1	7	6	5	20.6	38.21	354	0	11.585	1.3084	0.970026	50322000	22674000	27647000	75101000	38226000	36875000	-
Q9H814	Phosphorylated adapter RNA export protein	PHAX	1	5	5	5	15.5	44.402	394	0	17.33	1.076	0.750413	53818000	26508000	27309000	50581000	25266000	25314000	-
Q9H7Z7	Prostaglandin E synthase 2;Prostaglandin E synthase 2 truncated form	PTGES2	1	2	1	2	9.5	41.943	377	0.0010532	2.4139	-	1.0522	4953100	3866400	1086700	10064000	5540200	4523600	-
Q9H7N4	Splicing factor, arginine/serine-rich 19	SCAF1	1	4	3	2	5.3	139.27	1312	0	7.3374	-	1.31034	11088000	6781600	4306500	18050000	9110600	8939800	-
Q9H7L9	Sin3 histone deacetylase corepressor complex component SDS3	SUDS3	1	1	0	1	4.6	38.136	328	0	10.717	-	-	0	0	0	7135500	3810800	3324700	-
Q9H7E9	UPF0488 protein C8orf33	C8orf33	1	2	1	2	12.7	24.992	229	0.00030157	4.5624	0.9836	0.709673	9223100	4021000	5202100	16356000	9784000	6571700	-
Q9H7D7	WD repeat-containing protein 26	WDR26	1	3	3	3	5.6	72.123	661	0	7.001	0.93593	0.834794	17619000	8366700	9252100	16690000	7579400	9110900	-
Q9H7B2	Ribosome production factor 2 homolog	RPF2	1	4	4	2	17.3	35.582	306	0.00029931	4.4528	0.99206	0.913659	22287000	12069000	10218000	10659000	5302400	5356200	-
Q9H788	SH2 domain-containing protein 4A	SH2D4A	1	4	4	3	14.1	52.726	454	0.0002956	4.2083	0.99416	1.22891	15828000	7655500	8172900	6723200	4023900	2699200	-
Q9H773	dCTP pyrophosphatase 1	DCTPP1	1	9	8	9	45.9	18.681	170	0	31.417	1.2977	1.03245	242510000	115190000	127320000	303030000	161210000	141820000	-
Q9H6Z4	Ran-binding protein 3	RANBP3	1	12	9	12	28.4	60.209	567	0	30.126	0.89884	0.863856	123720000	61859000	61862000	223310000	108240000	115070000	-
Q9H6T3	RNA polymerase II-associated protein 3	RPAP3	1	11	10	11	20	75.718	665	0	33.856	1.1614	0.971062	67580000	31687000	35894000	105250000	57034000	48213000	-
Q9H6S3	Epidermal growth factor receptor kinase substrate 8-like protein 2	EPS8L2	1	19	16	18	43.9	80.62	715	0	83.416	1.2595	1.72393	219790000	105680000	114110000	278810000	187560000	91255000	-
Q9H6S0	Probable ATP-dependent RNA helicase YTHDC2	YTHDC2	1	5	5	5	5.1	160.25	1430	0	8.0955	0.74531	0.814863	150950000	88672000	62277000	73858000	36564000	37293000	-
Q9H6R4	Nucleolar protein 6	NOL6	1	5	3	5	5.8	127.59	1146	0	10.463	0.80401	1.00466	16933000	9233300	7699400	34976000	17373000	17603000	-
Q9H6F5	Coiled-coil domain-containing protein 86	CCDC86	1	2	1	2	12.8	40.235	360	0	14.846	0.95315	0.992162	22511000	11978000	10533000	8026100	4178700	3847500	-
Q9H6D7	HAUS augmin-like complex subunit 4	HAUS4	1	1	1	1	2.2	42.399	363	1	-2	0.0077522	59.6125	674530000	659610000	14921000	368120000	356010000	12106000	-
Q9H5V9	UPF0428 protein CXorf56	CXorf56	1	1	1	1	5.9	25.624	222	0.00057013	3.5244	-	-	4582900	2675300	1907600	2271800	1007500	1264400	-
Q9H5V8	CUB domain-containing protein 1	CDCP1	1	7	6	7	9.7	92.931	836	0	15.768	0.80721	1.24146	57435000	27628000	29808000	85719000	41182000	44537000	-
Q9H5K3	Protein O-mannose kinase	POMK	1	1	1	1	5.4	40.05	350	0	7.2639	-	1.16842	10164000	6180800	3983600	26465000	13796000	12669000	-
Q9H583	HEAT repeat-containing protein 1;HEAT repeat-containing protein 1, N-terminally processed	HEATR1	1	8	3	7	5.4	242.37	2144	0	9.525	0.717	0.861623	14020000	8890900	5129300	23711000	10349000	13362000	-
Q9H4Z3	Phosphorylated CTD-interacting factor 1	PCIF1	1	1	1	1	2.3	80.669	704	0.00031279	5.2652	-	-	4278000	2238000	2040000	4796000	2864600	1931300	-
Q9H4M9	EH domain-containing protein 1	EHD1	1	12	12	10	34.3	60.626	534	0	31.283	1.1135	1.07449	111460000	51619000	59839000	148050000	79573000	68480000	-
Q9H4L7	SWI/SNF-related matrix-associated actin-dependent regulator of chromatin subfamily A containing DEAD/H box 1	SMARCAD1	1	6	3	6	9	117.4	1026	0	9.7199	0.9799	0.775314	11461000	5495100	5965500	32482000	13820000	18661000	-
Q9H4L4	Sentrin-specific protease 3	SENP3	1	1	0	1	3.1	65.009	574	0.0013099	2.363	-	-	0	0	0	7828800	2930900	4897900	-
Q9H4A6	Golgi phosphoprotein 3	GOLPH3	1	5	5	4	27.2	33.81	298	0	17.831	0.96811	0.98668	38023000	19731000	18293000	20809000	10602000	10208000	-
Q9H4A5	Golgi phosphoprotein 3-like	GOLPH3L	1	2	2	2	9.8	32.767	285	0.00031447	5.3765	-	-	2934300	1735000	1199300	4307700	2103000	2204700	-
Q9H4A4	Aminopeptidase B	RNPEP	1	34	31	34	72.8	72.595	650	0	319.78	1.0254	1.059	1279100000	638210000	640870000	1911000000	1006800000	904150000	-
Q9H4A3	Serine/threonine-protein kinase WNK1	WNK1	1	4	3	4	2.4	250.79	2382	0	18.955	1.2179	1.06671	23081000	10538000	12543000	39369000	19522000	19848000	-
Q9H488	GDP-fucose protein O-fucosyltransferase 1	POFUT1	1	6	5	2	27.1	43.955	388	0	12.423	0.6048	0.918358	35900000	17942000	17958000	29634000	15906000	13728000	-
Q9H479	Fructosamine-3-kinase	FN3K	1	7	6	6	34	35.171	309	0	15.458	0.87039	1.05652	122250000	67950000	54295000	98246000	51786000	46460000	-
Q9H446	RWD domain-containing protein 1	RWDD1	1	4	4	4	15.2	27.939	243	0	8.1322	1.2917	1.08455	45406000	19673000	25733000	27425000	15581000	11844000	-
Q9H444	Charged multivesicular body protein 4b	CHMP4B	2	5	4	5	25.4	24.95	224	0	33.131	0.93765	0.983284	88230000	45833000	42397000	135820000	67683000	68133000	-
Q9H410	Kinetochore-associated protein DSN1 homolog	DSN1	1	1	0	1	3.9	40.067	356	0.00081878	2.8839	-	-	0	0	0	8345200	5348800	2996400	-
Q9H3U7	SPARC-related modular calcium-binding protein 2	SMOC2	1	1	1	1	2.9	49.674	446	0.00030713	4.9251	-	-	8165800	6089300	2076500	10363000	8363300	1999900	-
Q9H3U1	Protein unc-45 homolog A	UNC45A	1	19	18	17	31.5	103.08	944	0	108.54	1.0487	0.992359	204530000	100400000	104130000	226160000	118780000	107380000	-
Q9H3S7	Tyrosine-protein phosphatase non-receptor type 23	PTPN23	2	12	10	11	9.2	178.97	1636	0	24.48	0.90406	1.0503	97054000	50274000	46779000	123850000	67612000	56240000	-
Q9H3S4	Thiamin pyrophosphokinase 1	TPK1	1	1	0	1	8.2	27.265	243	0.00079851	2.5648	-	-	0	0	0	5497100	3971600	1525500	-
Q9H3P7	Golgi resident protein GCP60	ACBD3	1	7	6	5	23.3	60.593	528	0	23.47	1.0364	0.792833	57116000	27567000	29549000	42389000	19485000	22904000	-
Q9H3P2	Negative elongation factor A	NELFA	1	4	2	3	11.2	57.276	528	0	9.1289	0.49827	1.03003	18446000	11856000	6589700	26669000	14692000	11977000	-
Q9H3N1	Thioredoxin-related transmembrane protein 1	TMX1	1	4	4	4	12.5	31.791	280	0	9.9137	0.59228	0.664452	63425000	39253000	24172000	101940000	48821000	53121000	Downregulated
Q9H3K6	BolA-like protein 2	BOLA2	1	5	5	5	72.1	10.116	86	0	76.179	1.4217	1.19709	454880000	189930000	264950000	520880000	293020000	227860000	-
Q9H3K2	Growth hormone-inducible transmembrane protein	GHITM	1	2	0	2	6.1	37.205	345	0	6.0345	-	0.77232	0	0	0	37234000	18052000	19182000	-
Q9H3H3	UPF0696 protein C11orf68	C11orf68	1	1	1	1	4.5	31.43	292	0.00083846	3.1978	-	-	7115400	3291000	3824400	7301300	3516300	3785000	-
Q9H3G5	Probable serine carboxypeptidase CPVL	CPVL	1	3	1	3	7.1	54.163	476	0.00030021	4.4769	0.68347	1.10578	11059000	6765200	4294300	17165000	9179100	7986000	-
Q9H336	Cysteine-rich secretory protein LCCL domain-containing 1	CRISPLD1	1	15	12	14	47	56.888	500	0	76.98	0.40201	0.626802	316640000	214700000	101940000	528170000	212090000	316080000	Downregulated
Q9H307	Pinin	PNN	1	11	8	11	20.5	81.627	717	0	46.746	0.95989	0.828295	216850000	121380000	95466000	344210000	187240000	156970000	-
Q9H2X0	Chordin	CHRD	1	2	2	0	2.9	102.03	955	0.0013127	2.3862	0.39725	-	5947400	4322800	1624500	0	0	0	-
Q9H2V7	Protein spinster homolog 1	SPNS1	1	2	2	1	11	56.629	528	0.00030257	4.6164	0.16374	-	52708000	49335000	3373900	7991500	4419400	3572100	-
Q9H2U2	Inorganic pyrophosphatase 2, mitochondrial	PPA2	1	10	10	9	41.9	37.92	334	0	42.576	1.013	1.09197	219190000	107780000	111410000	234880000	121210000	113680000	-
Q9H2U1	ATP-dependent RNA helicase DHX36	DHX36	1	5	4	5	6.1	114.76	1008	0	12.028	0.97106	1.10702	25622000	12325000	13297000	33784000	18248000	15535000	-
Q9H2P9	Diphthine synthase	DPH5	1	2	1	2	13.3	31.651	285	0.005062	2.0033	-	0.92302	3116900	1799000	1317900	14246000	7885000	6361000	-
Q9H2P0	Activity-dependent neuroprotector homeobox protein	ADNP	1	8	7	7	10.4	123.56	1102	0	13.286	0.69649	0.898796	55337000	29954000	25384000	61815000	32601000	29213000	-
Q9H2J4	Phosducin-like protein 3	PDCL3	1	8	8	8	49.4	27.614	239	0	48.816	1.2607	0.857192	106790000	46244000	60550000	156920000	76779000	80144000	-
Q9H2H9	Sodium-coupled neutral amino acid transporter 1	SLC38A1	1	2	2	1	7.2	54.047	487	0.002592	2.2679	0.95152	-	13395000	6776700	6618200	3734000	2025500	1708500	-
Q9H2H8	Peptidyl-prolyl cis-trans isomerase-like 3	PPIL3	1	6	6	4	41.6	18.154	161	0	20.393	1.4076	1.16806	59896000	27416000	32480000	73697000	42517000	31180000	-
Q9H2G2	STE20-like serine/threonine-protein kinase	SLK	1	26	24	21	29.5	142.69	1235	0	92.151	0.96799	0.943663	413940000	206280000	207650000	370140000	194250000	175900000	-
Q9H2A7	C-X-C motif chemokine 16	CXCL16	1	3	3	2	16.5	27.578	254	0	71.994	0.46094	0.668181	97619000	68190000	29429000	141050000	60847000	80207000	Downregulated
Q9H299	SH3 domain-binding glutamic acid-rich-like protein 3	SH3BGRL3	1	4	3	4	66.7	10.438	93	0	53.004	1.8005	1.46158	374610000	145240000	229370000	524790000	330910000	193870000	-
Q9H223	EH domain-containing protein 4	EHD4	1	11	10	8	37	61.174	541	0	34.461	0.89025	0.738716	84789000	43057000	41732000	87223000	39805000	47418000	-
Q9H1Y0	Autophagy protein 5	ATG5	1	3	3	3	13.1	32.447	275	0	8.4988	0.99361	1.3611	27142000	14985000	12157000	37965000	20895000	17070000	-
Q9H1U4	Multiple epidermal growth factor-like domains protein 9	MEGF9	1	2	1	1	4.5	62.983	602	0.00031466	5.3988	-	-	6809900	4117900	2692000	5912000	3537700	2374300	-
Q9H1E3	Nuclear ubiquitous casein and cyclin-dependent kinase substrate 1	NUCKS1	1	11	9	11	49	27.296	243	0	233.31	0.82884	0.942596	1008700000	562670000	446010000	1077400000	555680000	521690000	-
Q9H1B7	Interferon regulatory factor 2-binding protein-like	IRF2BPL	1	1	1	1	1.4	82.658	796	0.0030888	2.1715	-	-	5142200	2226900	2915300	8145400	3794500	4350900	-
Q9H1B5	Xylosyltransferase 2	XYLT2	1	15	13	15	32.1	96.766	865	0	61.78	0.55361	0.956938	187960000	117920000	70035000	208790000	103080000	105710000	-
Q9H173	Nucleotide exchange factor SIL1	SIL1	1	13	11	13	38.6	52.084	461	0	48.431	0.97158	1.17309	168340000	86263000	82080000	227860000	125640000	102220000	-
Q9H158	Protocadherin alpha-C1	PCDHAC1	1	2	0	2	5.5	103.94	963	0.0010562	2.4509	-	-	0	0	0	69084000	32977000	36107000	-
Q9H0X4	Protein ITFG3	ITFG3	1	7	7	5	23	59.659	552	0	29.203	0.86796	1.08825	95541000	51634000	43907000	95863000	57242000	38621000	-
Q9H0W9	Ester hydrolase C11orf54	C11orf54	1	11	10	11	44.1	35.117	315	0	78.648	1.1368	0.943129	248950000	117960000	130990000	395120000	196610000	198510000	-
Q9H0U4	Ras-related protein Rab-1B	RAB1B	2	9	9	9	55.2	22.171	201	0	11.791	0.7851	0.797194	203900000	111690000	92218000	270980000	125920000	145060000	-
Q9H0U3	Magnesium transporter protein 1	MAGT1	1	4	3	4	11	38.036	335	0	7.7687	0.77477	0.807689	33653000	19253000	14400000	58246000	28205000	30041000	-
Q9H0S4	Probable ATP-dependent RNA helicase DDX47	DDX47	1	8	7	8	24.6	50.646	455	0	27.238	0.68869	0.688279	60063000	35821000	24242000	89292000	36406000	52886000	-
Q9H0R4	Haloacid dehalogenase-like hydrolase domain-containing protein 2	HDHD2	1	8	7	8	57.5	28.536	259	0	36.526	0.90502	1.20357	123410000	64122000	59286000	169160000	92349000	76809000	-
Q9H0P0	Cytosolic 5-nucleotidase 3A	NT5C3A	1	1	1	1	4.8	37.948	336	0.00031299	5.2753	-	-	5608400	1836300	3772100	5365700	2556500	2809200	-
Q9H0L4	Cleavage stimulation factor subunit 2 tau variant	CSTF2T	1	10	8	9	26.6	64.436	616	0.00058072	3.8391	-	-	8314000	5433200	2880800	8547400	4025300	4522100	-
Q9H0I9	Transketolase-like protein 2	TKTL2	1	1	1	0	1.8	67.876	626	0.0015641	2.3236	-	-	30610000	10535000	20075000	0	0	0	-
Q9H0H5	Rac GTPase-activating protein 1	RACGAP1	1	18	17	15	42.4	71.026	632	0	89.869	0.86317	0.819941	280730000	151460000	129270000	308860000	149520000	159330000	-
Q9H0G5	Nuclear speckle splicing regulatory protein 1	NSRP1	1	3	1	2	6.6	66.389	558	0.00083963	3.2165	-	0.772439	9154100	4540700	4613400	18160000	7273500	10887000	-
Q9H0E9	Bromodomain-containing protein 8	BRD8	1	3	3	1	2.8	135.33	1235	0.00029507	4.1707	0.99062	-	11497000	6263500	5233100	0	0	0	-
Q9H0E2	Toll-interacting protein	TOLLIP	1	4	3	3	20.4	30.281	274	0	12.236	0.90391	1.15465	19975000	11140000	8834200	31791000	18640000	13151000	-
Q9H0D6	5-3 exoribonuclease 2	XRN2	1	18	17	18	26.7	108.58	950	0	64.185	0.95576	1.03192	244200000	130640000	113560000	279870000	146460000	133410000	-
Q9H0C8	Integrin-linked kinase-associated serine/threonine phosphatase 2C	ILKAP	1	11	10	10	33.2	42.906	392	0	20.009	0.99635	0.969462	161980000	78441000	83541000	215840000	112800000	103040000	-
Q9H0B8	Cysteine-rich secretory protein LCCL domain-containing 2	CRISPLD2	1	3	2	3	8.9	55.919	497	0.00030864	4.9998	1.5464	1.87322	12801000	5975400	6825100	13346000	8808500	4537800	Upregulated
Q9H0B6	Kinesin light chain 2	KLC2	1	9	8	9	20.4	68.934	622	0	12.866	1.2212	1.46314	31441000	21761000	9680300	15451000	10336000	5114500	-
Q9H0A8	COMM domain-containing protein 4	COMMD4	1	2	2	1	20.1	21.764	199	0.00085082	3.4206	0.91713	-	11642000	6088800	5553300	7654000	4392100	3261900	-
Q9H0A0	N-acetyltransferase 10	NAT10	1	17	12	14	25.6	115.73	1025	0	40.192	0.68392	0.79447	120080000	61508000	58569000	146300000	70726000	75576000	-
Q9H098	Protein FAM107B	FAM107B	1	2	2	2	16	15.558	131	0.00030855	4.9979	1.1933	1.35918	12946000	6271400	6674400	31506000	16800000	14706000	-
Q9H089	Large subunit GTPase 1 homolog	LSG1	1	4	2	4	6.8	75.225	658	0	6.3622	-	1.10084	6592600	3254800	3337800	37720000	23050000	14669000	-
Q9H078	Caseinolytic peptidase B protein homolog	CLPB	1	5	4	3	10.5	78.728	707	0	10.177	1.0868	0.839701	43364000	27188000	16175000	13338000	6196600	7141500	-
Q9H074	Polyadenylate-binding protein-interacting protein 1	PAIP1	1	8	8	7	20.3	53.524	479	0	25.636	1.132	1.0401	164940000	80950000	83988000	169570000	91080000	78491000	-
Q9H008	Phospholysine phosphohistidine inorganic pyrophosphate phosphatase	LHPP	1	3	3	3	21.9	29.165	270	0	10.665	1.8498	1.37817	30396000	11840000	18556000	37548000	22313000	15235000	-
Q9GZZ9	Ubiquitin-like modifier-activating enzyme 5	UBA5	1	3	3	2	16.8	44.863	404	0	9.0412	0.80079	1.10781	26496000	16023000	10472000	21033000	12130000	8903300	-
Q9GZZ1	N-alpha-acetyltransferase 50	NAA50	1	10	8	10	62.7	19.398	169	0	35.956	1.1343	1.09296	165050000	80117000	84936000	240780000	134810000	105970000	-
Q9GZX9	Twisted gastrulation protein homolog 1	TWSG1	1	5	5	5	34.5	25.017	223	0	51.542	0.29884	0.392495	706240000	530070000	176160000	848770000	247780000	600990000	Downregulated
Q9GZX3	Carbohydrate sulfotransferase 6	CHST6	3	12	10	10	37.2	44.098	395	0	35.672	0.96772	2.85657	200600000	103960000	96640000	250630000	186300000	64335000	-
Q9GZU8	Protein FAM192A	FAM192A	1	3	2	3	16.9	28.912	254	0	11.224	1.0516	1.0753	28555000	13853000	14703000	45803000	22326000	23477000	-
Q9GZT9	Egl nine homolog 1	EGLN1	1	2	2	1	8.2	46.02	426	0.0040942	2.106	1.4549	-	26303000	10452000	15851000	25015000	12228000	12787000	-
Q9GZT8	NIF3-like protein 1	NIF3L1	1	7	6	7	25.5	41.968	377	0	21.706	1.281	1.16847	78619000	33624000	44995000	117370000	65755000	51615000	-
Q9GZT4	Serine racemase	SRR	1	3	3	2	15.9	36.566	340	0	10.89	0.827	0.855798	10872000	6105900	4765700	17577000	8340900	9236500	-
Q9GZT3	SRA stem-loop-interacting RNA-binding protein, mitochondrial	SLIRP	1	1	1	1	12.8	12.349	109	0.00082919	3.0163	-	-	16339000	9545800	6793100	8624800	4202100	4422700	-
Q9GZS3	WD repeat-containing protein 61;WD repeat-containing protein 61, N-terminally processed	WDR61	1	5	4	5	31.5	33.58	305	0	19.824	0.87809	0.803859	31953000	16940000	15014000	47985000	23933000	24052000	-
Q9GZR7	ATP-dependent RNA helicase DDX24	DDX24	1	6	5	6	12.3	96.331	859	0	7.3652	0.94664	0.679671	27157000	12105000	15052000	36751000	16787000	19965000	-
Q9GZR2	RNA exonuclease 4	REXO4	1	2	0	2	5.2	46.671	422	0.0020828	2.3102	-	-	0	0	0	5159500	2495600	2663900	-
Q9GZQ3	COMM domain-containing protein 5	COMMD5	1	1	1	1	5.4	24.67	224	0.00084555	3.3169	-	0.771188	5768700	1964900	3803800	8957600	4295700	4661900	-
Q9GZP9	Derlin-2	DERL2	1	1	1	1	12.6	27.567	239	0.0002978	4.3583	-	-	8471100	5231000	3240100	11631000	4310600	7320000	-
Q9GZP4	PITH domain-containing protein 1	PITHD1	1	6	5	4	46	24.178	211	0	26.549	1.3135	0.96965	56077000	24870000	31207000	53073000	26403000	26669000	-
Q9GZP0	Platelet-derived growth factor D;Platelet-derived growth factor D, latent form;Platelet-derived growth factor D, receptor-binding form	PDGFD	1	11	10	9	34.1	42.848	370	0	25.049	0.40256	0.75171	192450000	135260000	57192000	197250000	93463000	103790000	-
Q9GZN8	UPF0687 protein C20orf27	C20orf27	1	2	2	2	20.1	19.291	174	0	6.2319	1.1132	0.974374	34964000	16479000	18485000	50851000	28488000	22363000	-
Q9GZN4	Brain-specific serine protease 4	PRSS22	1	6	5	5	28.4	33.731	317	0	31.55	1.5744	2.24643	70916000	27512000	43404000	71109000	49918000	21191000	Upregulated
Q9GZM5	Protein YIPF3;Protein YIPF3, 36 kDa form III	YIPF3	1	2	1	2	10.6	38.247	350	0.0010549	2.4416	-	1.20685	53517000	32184000	21332000	63573000	34975000	28599000	-
Q9GZL7	Ribosome biogenesis protein WDR12	WDR12	1	9	8	8	35.5	47.707	423	0	34.323	1.0508	0.913075	153270000	68979000	84291000	154910000	84832000	70080000	-
Q9C0K1	Zinc transporter ZIP8	SLC39A8	1	2	1	2	6.3	49.63	460	0	8.602	-	5.39345	14807000	919280	13888000	30779000	27143000	3636300	-
Q9C0J8	pre-mRNA 3 end processing protein WDR33	WDR33	1	4	3	3	3.7	145.89	1336	0	7.3839	0.80378	1.04666	19621000	10224000	9396600	29734000	15643000	14091000	-
Q9C0H9	SRC kinase signaling inhibitor 1	SRCIN1	1	2	1	1	2.6	127.1	1183	0.0030944	2.2067	-	-	64881000	62122000	2758700	12889000	8624300	4264900	-
Q9C0H2	Protein tweety homolog 3	TTYH3	1	3	1	3	5.7	57.544	523	0	23.958	0.72922	1.0157	10482000	6477300	4004900	24465000	13267000	11197000	-
Q9C0E8	Protein lunapark	LNP	1	3	2	3	7.9	47.739	428	0.00031338	5.3103	0.96576	0.757863	16255000	9707700	6547500	34176000	14723000	19453000	-
Q9C0E2	Exportin-4	XPO4	1	3	3	3	4.3	130.14	1151	0.0003075	4.9283	0.88453	1.06212	20233000	9754100	10479000	13281000	7403100	5878300	-
Q9C0D9	Ethanolaminephosphotransferase 1	EPT1	1	1	1	1	4	45.228	397	0	8.0638	-	-	9127900	4937600	4190300	6241500	3265900	2975600	-
Q9C0D5	Protein TANC1	TANC1	1	2	1	2	1.9	202.22	1861	0.0050454	1.9794	-	1.03649	5155900	1925600	3230300	7353300	4142900	3210400	-
Q9C0C9	E2/E3 hybrid ubiquitin-protein ligase UBE2O	UBE2O	1	13	9	13	15.6	141.29	1292	0	16.587	1.0609	1.03325	106000000	53396000	52607000	148550000	68575000	79975000	-
Q9C0C4	Semaphorin-4C	SEMA4C	1	8	8	7	15.5	92.622	833	0	39.188	0.74934	0.903424	92967000	49561000	43406000	64430000	29380000	35050000	-
Q9C0C2	182 kDa tankyrase-1-binding protein	TNKS1BP1	1	10	5	6	7.4	181.79	1729	0	20.382	1.0034	1.11774	281840000	257250000	24581000	41758000	23282000	18476000	-
Q9C0B1	Alpha-ketoglutarate-dependent dioxygenase FTO	FTO	1	15	11	15	41.6	58.281	505	0	50.407	1.0238	0.982222	91645000	43574000	48071000	114070000	59200000	54874000	-
Q9C086	INO80 complex subunit B	INO80B	1	1	1	0	4.5	38.637	356	0.00084081	3.2417	-	-	2890300	1807400	1082900	0	0	0	-
Q9C040	Tripartite motif-containing protein 2	TRIM2	2	12	9	12	24.7	81.529	744	0	33.321	1.243	0.830841	121820000	50300000	71517000	229660000	120710000	108950000	-
Q9C037	E3 ubiquitin-protein ligase TRIM4	TRIM4	1	1	1	1	2.2	57.46	500	0.0050582	1.9965	0.97577	0.910747	261620000	130700000	130920000	776280000	402710000	373570000	-
Q9C005	Protein dpy-30 homolog	DPY30	1	4	3	4	76.8	11.25	99	0	41.056	0.88562	1.03025	71067000	35171000	35896000	111880000	62198000	49684000	-
Q9BZZ5	Apoptosis inhibitor 5	API5	1	22	20	21	51.3	59.004	524	0	314.12	1.0646	1.00004	1211200000	570870000	640320000	1784300000	931340000	853000000	-
Q9BZX2;Q9HA47	Uridine-cytidine kinase 2;Uridine-cytidine kinase 1	UCK2;UCK1	2	2	1	2	8.4	29.299	261	0.001567	2.3403	-	0.794786	15138000	6752800	8385600	31250000	13277000	17972000	-
Q9BZR6	Reticulon-4 receptor	RTN4R	1	7	6	6	28.5	50.707	473	0	27.014	0.97221	1.94032	85218000	42170000	43048000	95322000	64042000	31280000	-
Q9BZQ8	Protein Niban	FAM129A	1	4	1	4	5.4	103.13	928	0	12.52	-	1.38854	8492900	3324600	5168200	18741000	10943000	7798200	-
Q9BZM5;Q5VY80;Q6H3X3	NKG2D ligand 2;Retinoic acid early transcript 1L protein;Retinoic acid early transcript 1G protein	ULBP2;RAET1L;RAET1G	3	9	9	9	33.3	27.368	246	0	63.496	0.72735	0.957854	3577200000	490260000	3086900000	1404100000	480690000	923400000	-
Q9BZM4	NKG2D ligand 3	ULBP3	1	10	9	10	45.1	27.949	244	0	63.711	1.1615	1.71383	236090000	107440000	128650000	281150000	183260000	97890000	-
Q9BZL1	Ubiquitin-like protein 5	UBL5	1	2	2	2	28.8	8.5468	73	0.00029499	4.1682	1.0056	0.864603	37049000	19109000	17940000	54826000	26669000	28157000	-
Q9BZK7	F-box-like/WD repeat-containing protein TBL1XR1	TBL1XR1	3	19	18	19	56.8	55.594	514	0	149.81	1.2062	1.16047	482130000	243830000	238310000	640400000	392500000	247900000	-
Q9BZJ0	Crooked neck-like protein 1	CRNKL1	1	4	4	3	5.4	100.45	848	0	10.516	0.77348	0.660371	30964000	18858000	12106000	55577000	24986000	30592000	-
Q9BZI7	Regulator of nonsense transcripts 3B	UPF3B	1	6	4	6	14.9	57.761	483	0	9.7686	1.131	0.99226	31191000	15776000	15414000	64677000	34795000	29882000	-
Q9BZH6	WD repeat-containing protein 11	WDR11	1	2	2	2	2.2	136.68	1224	0	7.5208	0.87253	0.880437	9880800	5433000	4447800	11984000	6018400	5965400	-
Q9BZF1	Oxysterol-binding protein-related protein 8	OSBPL8	1	5	4	5	8.2	101.19	889	0	11.772	0.93251	1.02234	51586000	26298000	25288000	50294000	23709000	26585000	-
Q9BZE4	Nucleolar GTP-binding protein 1	GTPBP4	1	17	14	11	34.4	73.964	634	0	36.581	0.86402	0.79139	161960000	91033000	70924000	156020000	76031000	79989000	-
Q9BZD4	Kinetochore protein Nuf2	NUF2	1	2	2	2	6.7	54.303	464	0.00083893	3.2096	1.0894	1.18941	12016000	4911700	7104000	15697000	8496500	7200500	-
Q9BZ29	Dedicator of cytokinesis protein 9	DOCK9	1	1	0	1	0.6	236.44	2069	1	-2	-	-	0	0	0	22685000	10246000	12439000	-
Q9BYT8	Neurolysin, mitochondrial	NLN	1	10	8	8	20.3	80.651	704	0	24.683	1.3665	1.18834	109610000	52125000	57490000	134510000	70900000	63614000	-
Q9BYN8	28S ribosomal protein S26, mitochondrial	MRPS26	1	1	1	1	4.9	24.211	205	0.001313	2.3864	-	-	3274800	1968100	1306700	5377100	2619300	2757800	-
Q9BYG3	MKI67 FHA domain-interacting nucleolar phosphoprotein	NIFK	1	5	2	5	29	34.222	293	0	28.709	0.72575	0.911743	31509000	17928000	13581000	59145000	28265000	30879000	-
Q9BYD6	39S ribosomal protein L1, mitochondrial	MRPL1	1	2	2	2	11.1	36.908	325	0.001054	2.4226	0.82363	0.659283	8541200	4483800	4057400	13206000	6054400	7151600	-
Q9BYD3	39S ribosomal protein L4, mitochondrial	MRPL4	1	2	1	2	9	34.919	311	0.0040963	2.1103	-	0.914578	8064200	4513100	3551200	16910000	6858900	10051000	-
Q9BY77	Polymerase delta-interacting protein 3	POLDIP3	1	3	2	3	8.6	46.089	421	0	7.4065	0.79422	0.652316	26497000	14196000	12301000	42787000	20359000	22428000	-
Q9BY76	Angiopoietin-related protein 4	ANGPTL4	1	1	1	1	2.7	45.214	406	0.00081301	2.7874	-	-	7093200	2295800	4797500	3278500	1752800	1525600	-
Q9BY44	Eukaryotic translation initiation factor 2A;Eukaryotic translation initiation factor 2A, N-terminally processed	EIF2A	1	18	16	17	48.7	64.989	585	0	70.856	1.1741	1.08563	314310000	150080000	164230000	363470000	196490000	166980000	-
Q9BY43	Charged multivesicular body protein 4a	CHMP4A	1	2	2	2	13.5	25.098	222	0	8.6963	0.76718	1.1763	26842000	13985000	12857000	32646000	18391000	14256000	-
Q9BY42	Protein RTF2 homolog	RTFDC1	1	4	4	3	20.6	33.886	306	0	8.872	0.931	1.12055	36437000	20228000	16209000	40240000	18979000	21261000	-
Q9BY32	Inosine triphosphate pyrophosphatase	ITPA	1	5	4	5	41.8	21.445	194	0	34.73	1.0787	1.15342	69479000	31446000	38033000	94166000	57018000	37148000	-
Q9BY11	Protein kinase C and casein kinase substrate in neurons protein 1	PACSIN1	1	7	6	7	20.9	50.965	444	0	10.643	1.1224	0.815661	47176000	21645000	25532000	54368000	25438000	28930000	-
Q9BXW6	Oxysterol-binding protein-related protein 1	OSBPL1A	1	1	0	1	1.5	108.47	950	0.0091245	1.7674	-	-	0	0	0	5350600	3366700	1983900	-
Q9BXV9	Uncharacterized protein C14orf142	C14orf142	1	3	3	3	60	10.859	100	0	18.929	0.9111	1.04329	26523000	13724000	12799000	36882000	18495000	18387000	-
Q9BXS6	Nucleolar and spindle-associated protein 1	NUSAP1	1	5	4	5	15.2	49.451	441	0	11.76	0.80775	0.592312	30334000	15917000	14417000	54011000	22659000	31352000	-
Q9BXS5	AP-1 complex subunit mu-1	AP1M1	1	9	7	9	26	48.586	423	0	25.824	1.0491	0.986875	75089000	35468000	39621000	58451000	32667000	25784000	-
Q9BXR0	Queuine tRNA-ribosyltransferase	QTRT1	1	7	5	6	31	44.047	403	0	30.606	1.0238	0.941265	42143000	21147000	20996000	95195000	63508000	31686000	-
Q9BXP5	Serrate RNA effector molecule homolog	SRRT	1	26	23	25	34.8	100.67	876	0	98.784	0.9784	0.885191	728300000	371710000	356600000	985390000	477770000	507630000	-
Q9BXJ9	N-alpha-acetyltransferase 15, NatA auxiliary subunit	NAA15	1	29	25	24	44.5	101.27	866	0	124.88	1.2523	1.00759	645230000	318130000	327100000	707380000	380000000	327380000	-
Q9BX68	Histidine triad nucleotide-binding protein 2, mitochondrial	HINT2	1	5	4	5	47.2	17.162	163	0	59.034	1.0204	1.15792	251140000	124900000	126240000	554030000	307580000	246450000	-
Q9BX40	Protein LSM14 homolog B	LSM14B	1	3	2	3	12.2	42.07	385	0.00057954	3.8008	0.89289	1.08873	8197700	4797300	3400400	17164000	8406800	8756800	-
Q9BWV1	Brother of CDO	BOC	1	2	1	2	2.9	121.06	1114	0	9.6247	1.464	1.00671	9977300	4901300	5076000	21589000	11415000	10174000	-
Q9BWU0	Kanadaptin	SLC4A1AP	1	8	6	8	13.9	88.813	796	0	28.292	1.0922	0.976086	92091000	46809000	45282000	155890000	81164000	74726000	-
Q9BWS9	Chitinase domain-containing protein 1	CHID1	1	14	12	13	49.9	44.94	393	0	59.491	0.88665	0.879044	405070000	212190000	192880000	447870000	226840000	221030000	-
Q9BWJ5	Splicing factor 3B subunit 5	SF3B5	1	5	5	4	83.7	10.135	86	0	17.405	1.0523	1.02817	254250000	129280000	124960000	270050000	138240000	131810000	-
Q9BWF3	RNA-binding protein 4	RBM4	1	11	10	10	38.2	40.313	364	0	53.812	0.81811	0.792393	179380000	115160000	64223000	138590000	71590000	67000000	-
Q9BWD1	Acetyl-CoA acetyltransferase, cytosolic	ACAT2	1	22	21	22	76.6	41.35	397	0	323.31	1.6468	1.22297	3073700000	1143400000	1930200000	4388500000	2520600000	1867900000	-
Q9BW91	ADP-ribose pyrophosphatase, mitochondrial	NUDT9	1	5	3	5	19.4	39.125	350	0	9.3966	1.021	1.17726	30904000	15266000	15638000	51108000	30623000	20485000	-
Q9BW85	Coiled-coil domain-containing protein 94	CCDC94	1	4	2	4	13.3	37.085	323	0	8.072	0.8282	0.945448	10588000	5699100	4889100	17421000	9029000	8392200	-
Q9BW71	HIRA-interacting protein 3	HIRIP3	1	6	4	5	13.5	61.956	556	0	12.228	0.93605	1.17737	22902000	12120000	10782000	27502000	14541000	12960000	-
Q9BW60	Elongation of very long chain fatty acids protein 1	ELOVL1	1	1	1	1	4.7	32.662	279	0.00058411	3.973	-	-	1718400	799190	919230	5220700	2951200	2269500	-
Q9BW27	Nuclear pore complex protein Nup85	NUP85	1	6	2	5	14.8	75.019	656	0	7.5622	0.79602	0.849041	10644000	5989300	4654600	26972000	12124000	14848000	-
Q9BW19	Kinesin-like protein KIFC1	KIFC1	1	4	3	4	9.8	73.747	673	0	5.6116	0.97888	0.761673	412690000	204570000	208120000	454710000	226990000	227710000	-
Q9BVP2	Guanine nucleotide-binding protein-like 3	GNL3	1	4	3	4	13.7	61.992	549	0	19.327	0.83361	0.815461	14658000	7834900	6823600	21282000	9810100	11472000	-
Q9BVM4	Gamma-glutamylaminecyclotransferase	GGACT	1	6	4	6	58.2	17.328	153	0	19.298	1.2174	1.28329	30884000	13261000	17623000	46045000	27867000	18178000	-
Q9BVM2	Protein DPCD	DPCD	1	2	1	2	9.9	23.239	203	0.00029797	4.3605	1.1393	1.03256	12758000	6034000	6723600	23875000	12495000	11380000	-
Q9BVL2	Nucleoporin p58/p45	NUPL1	1	5	3	5	11.5	60.896	599	0	10.006	0.95608	0.913325	16004000	8165500	7838200	116970000	71206000	45766000	-
Q9BVK6	Transmembrane emp24 domain-containing protein 9	TMED9	1	6	5	5	29.4	27.277	235	0	69.349	0.64513	0.887784	131390000	81421000	49969000	169920000	82623000	87299000	-
Q9BVJ7	Dual specificity protein phosphatase 23	DUSP23	1	3	3	3	18.7	16.588	150	0.00031516	5.4282	1.2011	1.44741	20619000	9325400	11294000	22772000	14070000	8702400	-
Q9BVJ6	U3 small nucleolar RNA-associated protein 14 homolog A	UTP14A	2	8	4	8	15.6	87.977	771	0	31.188	1.293	0.839137	66791000	25993000	40798000	71196000	35712000	35484000	-
Q9BVG4	Protein PBDC1	PBDC1	1	9	9	9	35.6	26.056	233	0	64.33	1.193	0.935541	254030000	123010000	131020000	261170000	131810000	129360000	-
Q9BVC6	Transmembrane protein 109	TMEM109	1	2	2	2	9.1	26.21	243	0.0045639	2.0197	0.53933	1.11359	51028000	32807000	18221000	72432000	37777000	34655000	-
Q9BVA1;Q13885	Tubulin beta-2B chain;Tubulin beta-2A chain	TUBB2B;TUBB2A	2	31	26	31	79.6	49.953	445	0	71.927	0.83227	0.870549	2169400000	1102600000	1066700000	3092600000	1512700000	1579900000	-
Q9BV86	N-terminal Xaa-Pro-Lys N-methyltransferase 1;N-terminal Xaa-Pro-Lys N-methyltransferase 1, N-terminally processed	NTMT1	1	2	1	2	9.9	25.387	223	0	6.759	0.90648	0.734808	7624000	3896300	3727700	23554000	9905900	13648000	-
Q9BV68;U3KQF4	E3 ubiquitin-protein ligase RNF126	RNF126	2	3	2	2	17.7	33.861	311	0	13.362	0.83679	0.798085	10659000	6517700	4141200	21995000	11067000	10927000	-
Q9BV57	1,2-dihydroxy-3-keto-5-methylthiopentene dioxygenase	ADI1	1	9	9	7	67	21.498	179	0	42.559	1.4796	1.36019	408150000	166690000	241470000	438960000	264010000	174940000	-
Q9BV44	THUMP domain-containing protein 3	THUMPD3	1	2	1	1	6.7	57.002	507	0.0005772	3.7499	-	-	12471000	7719200	4751400	4104300	2163900	1940300	-
Q9BV40	Vesicle-associated membrane protein 8	VAMP8	1	2	2	2	23	11.438	100	0.00056964	3.515	0.73014	0.694444	31922000	19429000	12494000	15899000	7101600	8797300	-
Q9BV38	WD repeat-containing protein 18	WDR18	1	3	3	3	11.6	47.405	432	0.00080235	2.6042	0.70713	0.758438	19298000	10849000	8449300	19713000	8424300	11289000	-
Q9BV20	Methylthioribose-1-phosphate isomerase	MRI1	1	9	8	8	47.2	39.149	369	0	20.433	0.77967	0.70368	118170000	59240000	58929000	139310000	62092000	77223000	-
Q9BUT1	3-hydroxybutyrate dehydrogenase type 2	BDH2	1	6	6	5	32.2	26.724	245	0	26.362	0.90838	0.970026	338720000	151340000	187380000	200810000	111420000	89395000	-
Q9BUR5	Apolipoprotein O	APOO	1	1	1	1	5.6	22.284	198	0.0008244	2.953	-	-	11896000	6413800	5482000	14354000	7003400	7350200	-
Q9BUR4	Telomerase Cajal body protein 1	WRAP53	1	3	3	3	10	59.309	548	0.00030798	4.9559	0.93518	1.16505	26717000	13296000	13421000	33318000	21000000	12318000	-
Q9BUQ8	Probable ATP-dependent RNA helicase DDX23	DDX23	1	19	15	18	30.7	95.581	820	0	75.284	0.91738	0.95584	303820000	158220000	145610000	459810000	226990000	232820000	-
Q9BUP3	Oxidoreductase HTATIP2	HTATIP2	1	6	3	6	33.9	27.049	242	0	23.472	1.0336	1.11886	18568000	8962000	9606300	43197000	23342000	19855000	-
Q9BUN8	Derlin-1	DERL1	1	1	1	1	3.2	28.8	251	0.005048	1.9826	-	-	5473700	2886700	2587100	5394300	2620000	2774400	-
Q9BUN1	Protein MENT	MENT	1	1	1	1	4.4	36.769	341	0	7.2543	-	-	7047700	4817800	2229900	8258400	4705200	3553100	-
Q9BUL8	Programmed cell death protein 10	PDCD10	1	8	6	8	51.9	24.701	212	0	20.261	1.1233	1.13591	144290000	67187000	77101000	198970000	103940000	95026000	-
Q9BUK6	Protein misato homolog 1	MSTO1	1	2	2	2	4	61.835	570	0.00080192	2.5961	1.054	1.0853	211170000	86092000	125080000	429660000	249730000	179930000	-
Q9BUJ2	Heterogeneous nuclear ribonucleoprotein U-like protein 1	HNRNPUL1	1	23	21	22	42.8	95.737	856	0	126.29	0.91408	1.22627	489720000	265760000	223970000	618290000	331570000	286720000	-
Q9BUJ0	Alpha/beta hydrolase domain-containing protein 14A	ABHD14A	1	2	2	1	12.9	29.764	271	0.00030057	4.52	1.3898	-	46634000	14491000	32143000	15408000	7662300	7745800	-
Q9BUH6	Protein PAXX	C9orf142	1	3	2	3	19.1	21.639	204	0	12.281	0.65807	1.0606	19707000	11763000	7944000	25741000	13522000	12219000	-
Q9BUF5	Tubulin beta-6 chain	TUBB6	1	22	20	22	70.2	49.857	446	0	140.32	0.79805	0.777605	626320000	331310000	295000000	367050000	167170000	199880000	-
Q9BUA3	Uncharacterized protein C11orf84	C11orf84	1	1	1	1	4.7	41.036	381	0	6.506	0.93716	0.805542	3748500	2065600	1682900	4557800	2042400	2515400	-
Q9BU89	Deoxyhypusine hydroxylase	DOHH	1	3	3	3	19.5	32.904	302	0	7.7874	0.69668	0.903996	77874000	45769000	32105000	64116000	32732000	31384000	-
Q9BU76	Multiple myeloma tumor-associated protein 2	MMTAG2	1	1	0	1	5.3	29.411	263	0.00081455	2.8151	-	-	0	0	0	7485800	2648300	4837500	-
Q9BU40	Chordin-like protein 1	CHRDL1	1	12	10	11	38.2	52.025	456	0	72.016	0.48513	0.714592	274790000	179360000	95437000	375560000	159440000	216120000	-
Q9BTY2	Plasma alpha-L-fucosidase	FUCA2	1	20	18	18	51.8	54.066	467	0	183.25	0.64366	0.918105	2410000000	1445800000	964280000	2962400000	1503400000	1459000000	-
Q9BTW9	Tubulin-specific chaperone D	TBCD	1	13	12	12	16.3	132.6	1192	0	26.618	1.0774	1.11017	73069000	34350000	38719000	82736000	44485000	38252000	-
Q9BTV4	Transmembrane protein 43	TMEM43	1	4	3	2	19.8	44.875	400	0	8.584	0.59993	0.679486	28804000	17695000	11109000	9604500	3996000	5608500	-
Q9BTU6	Phosphatidylinositol 4-kinase type 2-alpha	PI4K2A	1	3	3	0	6.7	54.022	479	0.00079554	2.5253	0.5297	-	6318900	3904600	2414300	0	0	0	-
Q9BTT0	Acidic leucine-rich nuclear phosphoprotein 32 family member E	ANP32E	1	10	10	9	41.4	30.692	268	0	159.71	0.6834	0.811886	399840000	233130000	166710000	641490000	318800000	322690000	-
Q9BTE7;Q92564	DCN1-like protein 5;DCN1-like protein 4	DCUN1D5;DCUN1D4	2	2	1	2	6.8	27.508	237	0.00083356	3.1063	1.0211	0.857339	9212000	4898300	4313700	21047000	10196000	10851000	-
Q9BTE6	Alanyl-tRNA editing protein Aarsd1	AARSD1	1	6	4	4	20.4	45.479	412	0	18.148	1.0044	1.0577	21682000	10463000	11219000	43162000	24229000	18933000	-
Q9BTE3	Mini-chromosome mainte-ce complex-binding protein	MCMBP	1	13	11	13	27.9	72.979	642	0	33.809	0.99675	0.956663	88842000	46747000	42095000	187250000	87854000	99396000	-
Q9BTE1	Dynactin subunit 5	DCTN5	1	4	2	4	20.9	20.126	182	0	7.2451	0.90171	0.880204	24606000	12564000	12041000	71882000	34854000	37028000	-
Q9BTD8	RNA-binding protein 42	RBM42	1	1	0	1	3.5	50.413	480	0	8.81	-	-	0	0	0	12260000	4114300	8145600	-
Q9BTC0	Death-inducer obliterator 1	DIDO1	1	11	8	11	7.1	243.87	2240	0	28.189	0.72627	0.8296	78906000	48297000	30610000	129110000	70507000	58602000	-
Q9BT78	COP9 signalosome complex subunit 4	COPS4	1	18	14	17	60.1	46.268	406	0	97.566	1.0284	1.00024	477640000	244730000	232900000	454750000	233070000	221670000	-
Q9BT73	Proteasome assembly chaperone 3	PSMG3	1	2	2	2	32	13.104	122	0	5.6767	1.0076	1.04739	24282000	12163000	12119000	22471000	11413000	11058000	-
Q9BT09	Protein canopy homolog 3	CNPY3	1	2	1	2	7.2	30.748	278	0	73.97	-	0.907523	11722000	6812700	4908900	50926000	25304000	25623000	-
Q9BSL1	Ubiquitin-associated domain-containing protein 1	UBAC1	1	1	1	0	4.7	45.338	405	0.0041015	2.117	-	-	4649000	1647400	3001600	0	0	0	-
Q9BSJ8	Extended synaptotagmin-1	ESYT1	1	34	31	30	43.3	122.85	1104	0	224.97	0.78509	0.817661	709720000	386380000	323340000	836190000	395140000	441050000	-
Q9BSJ2	Gamma-tubulin complex component 2	TUBGCP2	1	4	1	3	6.4	102.53	902	0.00084483	3.3092	-	0.932749	0	0	0	11007000	5012400	5994600	-
Q9BSH5	Haloacid dehalogenase-like hydrolase domain-containing protein 3	HDHD3	1	3	3	3	24.7	28	251	0	5.6229	1.125	1.14725	11658000	6021800	5636600	18849000	9337800	9510900	-
Q9BSH4	Translational activator of cytochrome c oxidase 1	TACO1	1	2	2	2	7.4	32.477	297	0.00081235	2.7841	1.0072	0.975134	8990200	5107500	3882800	18105000	8534400	9571100	-
Q9BSD7	Cancer-related nucleoside-triphosphatase	NTPCR	1	2	2	2	18.4	20.713	190	0.00084986	3.4001	0.89141	0.878735	15991000	8161600	7829600	14477000	7466800	7010000	-
Q9BS40	Latexin	LXN	1	2	2	2	12.2	25.75	222	0	14.463	0.9586	1.03059	32925000	18309000	14617000	43920000	22125000	21795000	-
Q9BS26	Endoplasmic reticulum resident protein 44	ERP44	1	12	12	12	43.3	46.971	406	0	84.812	0.83352	1.07078	563380000	305960000	257420000	757260000	414310000	342950000	-
Q9BRX8	Redox-regulatory protein FAM213A	FAM213A	1	4	4	4	17.9	25.764	229	0	10.812	0.62425	0.808604	71786000	44161000	27625000	77324000	37331000	39993000	-
Q9BRX5	DNA replication complex GINS protein PSF3	GINS3	1	2	2	2	10.6	24.534	216	0.00057094	3.5592	0.91828	1.1216	15406000	7487800	7917800	15405000	7270300	8134200	-
Q9BRX2	Protein pelota homolog	PELO	1	3	2	3	10.4	43.359	385	0	16.633	1.2727	0.869868	21308000	10045000	11263000	48975000	21540000	27435000	-
Q9BRT9	DNA replication complex GINS protein SLD5;DNA replication complex GINS protein SLD5, N-terminally processed	GINS4	1	2	1	2	14.8	26.047	223	0.0003125	5.254	-	1.002	11103000	5326600	5776900	15958000	8629600	7328300	-
Q9BRT8;Q8IUF1;Q5RIA9;Q5JTY5;Q4V339	COBW domain-containing protein 1;COBW domain-containing protein 2;COBW domain-containing protein 5;COBW domain-containing protein 3;COBW domain-containing protein 6	CBWD1;CBWD2;CBWD5;CBWD3;CBWD6	5	1	0	1	5.6	44.068	395	0.0025981	2.2991	-	-	0	0	0	6999000	2804500	4194600	-
Q9BRT3	Migration and invasion enhancer 1	MIEN1	1	1	1	1	9.6	12.403	115	0.00079979	2.576	-	-	13202000	5911200	7290800	5180800	2922800	2258000	-
Q9BRT2	Ubiquinol-cytochrome-c reductase complex assembly factor 2	UQCC2	1	3	3	3	28.6	14.875	126	0.00057937	3.7907	1.2293	0.871308	29732000	13051000	16681000	39276000	18785000	20491000	-
Q9BRR6	ADP-dependent glucokinase	ADPGK	1	4	4	3	13.5	54.088	497	0	9.64	0.58336	0.685354	22785000	13701000	9084100	23087000	10405000	12682000	-
Q9BRP8	Partner of Y14 and mago	WIBG	1	7	7	6	50	22.655	204	0	35.527	0.85868	0.948857	113190000	60914000	52277000	169960000	90206000	79757000	-
Q9BRL6	Serine/arginine-rich splicing factor 8	SRSF8	1	3	3	3	11.3	32.287	282	0	11.871	-	-	4351300	1999100	2352200	9415600	3714100	5701500	-
Q9BRK5	45 kDa calcium-binding protein	SDF4	1	19	18	18	69.9	41.806	362	0	323.31	0.62239	0.775014	3027200000	1822500000	1204800000	3472900000	1627500000	1845400000	-
Q9BRJ7	Protein syndesmos	NUDT16L1	1	4	3	4	19	23.338	211	0.00031124	5.1483	1.1932	0.816393	10618000	5148600	5469600	23088000	10566000	12523000	-
Q9BRJ6	Uncharacterized protein C7orf50	C7orf50	1	5	4	4	39.7	22.083	194	0	7.9541	1.0325	1.18648	36305000	19505000	16800000	37670000	17663000	20007000	-
Q9BRG1	Vacuolar protein-sorting-associated protein 25	VPS25	1	8	8	7	47.2	20.747	176	0	18.408	0.99471	1.21489	84471000	42134000	42337000	82514000	45873000	36641000	-
Q9BRF8	Serine/threonine-protein phosphatase CPPED1	CPPED1	1	1	1	1	3.5	35.548	314	0.0057862	1.953	-	-	1309300	358020	951310	1586900	1281300	305630	-
Q9BRA2	Thioredoxin domain-containing protein 17	TXNDC17	1	6	5	6	69.9	13.941	123	0	59.166	1.3044	1.21561	638040000	277870000	360170000	931920000	548290000	383630000	-
Q9BR76	Coronin-1B	CORO1B	2	16	14	16	39.5	54.234	489	0	63.505	1.0072	1.11505	416460000	203810000	212650000	516470000	280750000	235730000	-
Q9BQT9	Calsyntenin-3	CLSTN3	1	35	35	32	44	106.1	956	0	323.31	0.43313	0.820479	4846800000	3344900000	1501900000	4945300000	2295800000	2649500000	-
Q9BQG0	Myb-binding protein 1A	MYBBP1A	1	9	8	8	10.2	148.85	1328	0	24.127	0.8669	0.886132	77409000	42458000	34951000	75890000	37957000	37933000	-
Q9BQE3	Tubulin alpha-1C chain	TUBA1C	1	39	35	36	84.4	49.895	449	0	91.939	0.91525	0.766871	262150000	129660000	132490000	278570000	134530000	144050000	-
Q9BQA1	Methylosome protein 50	WDR77	1	6	5	6	34.8	36.724	342	0	27.329	1.1502	1.0188	70354000	33047000	37307000	91198000	48799000	42399000	-
Q9BQ70	Transcription factor 25	TCF25	1	3	3	1	9	76.666	676	0.0013113	2.3821	0.98637	-	8361100	4681300	3679800	5682500	2585400	3097100	-
Q9BQ69	O-acetyl-ADP-ribose deacetylase MACROD1	MACROD1	1	1	1	1	4.3	35.505	325	0.0088999	1.7964	-	-	3658000	1220000	2438000	4722500	2872400	1850100	-
Q9BQ67	Glutamate-rich WD repeat-containing protein 1	GRWD1	1	11	10	11	43.3	49.419	446	0	53.695	1.0049	1.12228	178100000	99195000	78909000	177490000	94485000	83005000	-
Q9BQ61	Uncharacterized protein C19orf43	C19orf43	1	4	3	4	29.5	18.419	176	0	6.1422	0.80779	0.900009	29951000	17635000	12316000	31305000	16448000	14857000	-
Q9BQ52	Zinc phosphodiesterase ELAC protein 2	ELAC2	1	14	11	12	31	92.218	826	0	49.493	1.0657	1.00112	89064000	42874000	46189000	113760000	59574000	54186000	-
Q9BQ16	Testican-3	SPOCK3	1	2	2	2	5.7	49.428	436	0.00030931	5.0289	0.38978	0.407133	17686000	12569000	5117300	17355000	4526100	12829000	Downregulated
Q9BQ04	RNA-binding protein 4B	RBM4B	1	11	9	9	35.4	40.149	359	0	6.6715	-	-	0	0	0	8334400	3287600	5046900	-
Q9BPZ3	Polyadenylate-binding protein-interacting protein 2	PAIP2	1	2	2	1	34.6	14.984	127	0	13.21	1.1809	1.23474	26654000	10803000	15850000	16253000	8623500	7629400	-
Q9BPX5	Actin-related protein 2/3 complex subunit 5-like protein	ARPC5L	1	3	3	3	38.6	16.941	153	0	8.3297	0.99731	1.25247	15354000	7859600	7494200	10822000	4931600	5890600	-
Q9BPX3	Condensin complex subunit 3	NCAPG	1	14	9	14	18.9	114.33	1015	0	25.65	0.98368	0.82631	82735000	43616000	39119000	121580000	59828000	61747000	-
Q9BPW8	Protein NipSnap homolog 1	NIPSNAP1	1	7	5	6	40.5	33.31	284	0	19.585	0.59169	0.901063	36226000	22991000	13235000	41384000	21224000	20159000	-
Q99988	Growth/differentiation factor 15	GDF15	1	15	15	15	61.4	34.14	308	0	85.787	1.6927	2.94325	617490000	223950000	393540000	1103100000	577080000	525990000	Upregulated
Q99986	Serine/threonine-protein kinase VRK1	VRK1	1	7	5	7	28.8	45.476	396	0	27.366	0.76226	0.796876	64451000	36967000	27483000	95234000	47694000	47540000	-
Q99985	Semaphorin-3C	SEMA3C	1	2	2	2	4.8	85.206	751	0.0025934	2.2829	0.59951	0.9081	13541000	7618500	5922300	17249000	7367400	9882000	-
Q99969	Retinoic acid receptor responder protein 2	RARRES2	1	4	4	2	32.5	18.617	163	0	13.973	0.53905	0.695701	210270000	123590000	86679000	132810000	54877000	77938000	-
Q99962	Endophilin-A1	SH3GL2	1	8	5	7	26.1	39.962	352	0	7.2916	1.3129	1.62306	7864800	3887300	3977600	11877000	7548600	4328300	-
Q99961	Endophilin-A2	SH3GL1	1	11	10	11	39.9	41.489	368	0	65.523	1.5359	1.20104	235010000	94813000	140190000	268430000	156690000	111750000	-
Q99959	Plakophilin-2	PKP2	1	7	7	7	10.8	97.414	881	0	22.584	1.0204	0.845166	82628000	39573000	43055000	96850000	47274000	49576000	-
Q99933	BAG family molecular chaperone regulator 1	BAG1	1	2	2	1	7	38.778	345	0.0003034	4.6788	0.88365	-	21072000	12101000	8971500	13666000	7367800	6298100	-
Q99879;Q99877;Q93079;Q5QNW6;P62807;P58876;Q99880;O60814	Histone H2B type 1-M;Histone H2B type 1-N;Histone H2B type 1-H;Histone H2B type 2-F;Histone H2B type 1-C/E/F/G/I;Histone H2B type 1-D;Histone H2B type 1-L;Histone H2B type 1-K	HIST1H2BM;HIST1H2BN;HIST1H2BH;HIST2H2BF;HIST1H2BC;HIST1H2BD;HIST1H2BL;HIST1H2BK	8	16	12	16	73	13.989	126	0	170.15	0.74068	0.929973	38972000000	21896000000	17076000000	49706000000	25088000000	24619000000	-
Q99878;Q96KK5;Q9BTM1;P0C0S8;P20671	Histone H2A type 1-J;Histone H2A type 1-H;Histone H2A.J;Histone H2A type 1;Histone H2A type 1-D	HIST1H2AJ;HIST1H2AH;H2AFJ;HIST1H2AG;HIST1H2AD	5	9	6	9	68.8	13.936	128	0	26.164	-	1.1861	0	0	0	94079000	52311000	41769000	-
Q99873	Protein arginine N-methyltransferase 1	PRMT1	2	22	21	22	62.8	42.461	371	0	203.25	0.98289	0.814531	1601300000	810540000	790770000	1739400000	845960000	893450000	-
Q99848	Probable rRNA-processing protein EBP2	EBNA1BP2	1	7	5	7	25.5	34.852	306	0	14.403	0.82908	0.816327	78137000	42485000	35652000	109160000	53863000	55296000	-
Q99832	T-complex protein 1 subunit eta	CCT7	1	36	35	36	78.1	59.366	543	0	323.31	1.1581	1.02129	3483500000	1618200000	1865200000	4148500000	2183100000	1965300000	-
Q99829	Copine-1	CPNE1	1	7	7	6	16.9	59.058	537	0	25.987	0.70139	0.749681	118710000	70423000	48290000	93474000	44384000	49090000	-
Q99816	Tumor susceptibility gene 101 protein	TSG101	1	8	7	7	27.4	43.944	390	0	15.812	0.7946	0.997208	84516000	45492000	39023000	75963000	38527000	37437000	-
Q99805	Transmembrane 9 superfamily member 2	TM9SF2	1	9	9	9	20.8	75.775	663	0	27.295	0.85517	0.849618	144250000	78265000	65986000	158540000	82769000	75767000	-
Q99798	Aconitate hydratase, mitochondrial	ACO2	1	32	29	32	53.1	85.424	780	0	248.5	0.98651	0.880049	1054700000	539620000	515070000	1416100000	713600000	702490000	-
Q99757	Thioredoxin, mitochondrial	TXN2	1	2	2	2	21.7	18.383	166	0	26.061	1.0757	0.934667	55308000	28506000	26802000	40884000	22849000	18034000	-
Q99735	Microsomal glutathione S-transferase 2	MGST2	1	1	1	1	9.5	16.62	147	0.00057257	3.6024	-	-	14431000	9137200	5293900	19971000	10276000	9694700	-
Q99733	Nucleosome assembly protein 1-like 4	NAP1L4	1	17	17	17	65.6	42.823	375	0	307.49	1.2822	1.05162	1940400000	868390000	1072000000	2038500000	1088800000	949640000	-
Q99729	Heterogeneous nuclear ribonucleoprotein A/B	HNRNPAB	1	12	11	12	29.5	36.224	332	0	126.44	1.1609	1.04833	1281800000	589950000	691900000	1656200000	889790000	766390000	-
Q99719	Septin-5	sep-05	1	2	1	1	8.4	42.777	369	0.0028468	2.2505	-	-	9052600	5737200	3315400	7207900	3211000	3997000	-
Q99715	Collagen alpha-1(XII) chain	COL12A1	1	150	137	142	58.2	333.14	3063	0	323.31	1.3941	2.61383	25801000000	10970000000	14831000000	35734000000	26265000000	9469300000	-
Q99714	3-hydroxyacyl-CoA dehydrogenase type-2	HSD17B10	1	13	12	13	88.9	26.923	261	0	226.36	0.60495	0.777242	471790000	279330000	192460000	683400000	319340000	364060000	-
Q99700	Ataxin-2	ATXN2	1	2	2	1	2.7	140.28	1313	0.00082736	2.9982	1.2255	-	12856000	6274400	6581900	4052400	2436200	1616200	-
Q99674	Cell growth regulator with EF hand domain protein 1	CGREF1	1	8	8	8	39.2	31.905	301	0	49.184	0.57253	1.17536	633740000	540210000	93533000	267090000	141100000	125990000	-
Q99661	Kinesin-like protein KIF2C	KIF2C	1	4	4	4	8	81.312	725	0.00031348	5.3158	1.0193	0.792644	16199000	8614600	7584500	25392000	12541000	12852000	-
Q99638	Cell cycle checkpoint control protein RAD9A	RAD9A	1	1	1	1	4.3	42.547	391	0.00057787	3.7722	-	-	3091500	1560500	1531000	4167200	1939500	2227700	-
Q99627	COP9 signalosome complex subunit 8	COPS8	1	4	4	3	43.1	23.225	209	0	14.717	1.1104	1.38816	35102000	15719000	19382000	59472000	33278000	26193000	-
Q99623	Prohibitin-2	PHB2	1	16	14	16	64.2	33.296	299	0	116.08	0.74951	1.01033	1249400000	710460000	538920000	1429200000	757920000	671260000	-
Q99622	Protein C10	C12orf57	1	5	4	5	63.5	13.178	126	0	17.011	0.98727	1.01279	30858000	14551000	16307000	45220000	23909000	21311000	-
Q99618	Cell division cycle-associated protein 3	CDCA3	1	1	1	1	4.5	28.998	268	0.0045674	2.0229	-	-	5089400	2571700	2517700	6795100	3392300	3402800	-
Q99615	DnaJ homolog subfamily C member 7	DNAJC7	1	18	18	18	38.5	56.44	494	0	71.229	0.98623	0.777726	245690000	115180000	130510000	329510000	150860000	178660000	-
Q99614	Tetratricopeptide repeat protein 1	TTC1	1	8	7	7	40.1	33.526	292	0	56.457	1.2284	1.28622	106810000	46715000	60090000	144290000	86864000	57424000	-
Q99613;B5ME19	Eukaryotic translation initiation factor 3 subunit C;Eukaryotic translation initiation factor 3 subunit C-like protein	EIF3C;EIF3CL	2	37	32	35	53.8	105.34	913	0	314.3	1.2262	1.00188	1420500000	644510000	775970000	1745500000	907760000	837740000	-
Q99598	Translin-associated protein X	TSNAX	1	16	14	16	63.1	33.112	290	0	92.713	1.0936	1.07735	379140000	179430000	199710000	463360000	247080000	216280000	-
Q99590	Protein SCAF11	SCAF11	1	7	5	6	8.3	164.65	1463	0	20.04	0.93019	0.805607	47859000	27761000	20098000	57778000	31884000	25894000	-
Q99584	Protein S100-A13	S100A13	1	7	6	4	48	11.471	98	0	21.911	1.3884	1.39958	223090000	91672000	131420000	246390000	153220000	93172000	-
Q99575	Ribonucleases P/MRP protein subunit POP1	POP1	1	9	5	8	12.4	114.71	1024	0	15.402	1.0416	1.01083	33743000	17381000	16362000	60053000	32221000	27832000	-
Q99574	Neuroserpin	SERPINI1	1	13	10	12	45.1	46.426	410	0	30.928	0.71899	1.17321	147900000	85943000	61959000	238890000	137430000	101450000	-
Q99567	Nuclear pore complex protein Nup88	NUP88	1	1	1	1	1.8	83.541	741	0.0093504	1.7466	-	-	5648000	1876800	3771300	2357300	1058200	1299100	-
Q99549	M-phase phosphoprotein 8	MPHOSPH8	1	4	4	4	6.2	97.181	860	0	17.287	1.1281	1.07373	35590000	15374000	20217000	38150000	22678000	15472000	-
Q99543	DnaJ homolog subfamily C member 2;DnaJ homolog subfamily C member 2, N-terminally processed	DNAJC2	1	4	4	4	6.9	71.996	621	0	8.7737	0.99227	0.827061	33206000	16257000	16948000	52193000	27340000	24854000	-
Q99538	Legumain	LGMN	1	18	16	18	49.9	49.411	433	0	260.63	0.80098	1.19643	813610000	463320000	350290000	1223800000	720590000	503260000	-
Q99536	Synaptic vesicle membrane protein VAT-1 homolog	VAT1	1	17	16	16	62.3	41.92	393	0	133.93	0.85878	1.17897	461850000	245390000	216460000	597190000	341550000	255640000	-
Q99523	Sortilin	SORT1	1	7	6	6	10	92.067	831	0	45.929	0.67508	0.849113	123350000	83357000	39997000	103140000	55065000	48070000	-
Q99519	Sialidase-1	NEU1	1	12	12	11	42.4	45.467	415	0	54.792	0.7595	0.935366	618720000	354730000	263990000	649450000	321580000	327870000	-
Q99504	Eyes absent homolog 3	EYA3	1	1	1	1	2.4	62.662	573	0.00029595	4.2239	-	-	8594300	4482600	4111800	11634000	5925100	5709000	-
Q99497	Protein deglycase DJ-1	PARK7	1	18	18	18	92.1	19.891	189	0	291.17	1.0128	1.04549	4242600000	2061200000	2181400000	5251700000	2822800000	2428900000	-
Q99471	Prefoldin subunit 5	PFDN5	1	8	8	8	64.3	17.328	154	0	66.29	1.2055	1.05598	161800000	73421000	88382000	213190000	112290000	100900000	-
Q99470	Stromal cell-derived factor 2	SDF2	1	4	4	4	32.7	23.026	211	0	12.907	0.80123	0.944376	29464000	18056000	11409000	57729000	28603000	29126000	-
Q99460	26S proteasome non-ATPase regulatory subunit 1	PSMD1	1	36	31	35	52.6	105.84	953	0	248.19	0.93366	1.00981	725500000	386630000	338870000	1104000000	581220000	522810000	-
Q99459	Cell division cycle 5-like protein	CDC5L	1	16	12	16	27.7	92.25	802	0	65.553	0.81983	0.832709	205550000	111300000	94247000	294270000	135240000	159030000	-
Q99447	Ethanolamine-phosphate cytidylyltransferase	PCYT2	1	3	2	3	12.9	43.835	389	0	12.304	1.0612	1.24473	15771000	6762700	9008800	33172000	17832000	15341000	-
Q99442	Translocation protein SEC62	SEC62	1	3	3	3	9	45.861	399	0	9.789	0.67762	1.02259	75994000	42340000	33654000	88474000	40601000	47873000	-
Q99439	Calponin-2	CNN2	1	10	9	9	38.2	33.697	309	0	113.41	1.022	0.985416	293160000	139170000	153990000	397780000	211540000	186240000	-
Q99436	Proteasome subunit beta type-7	PSMB7	1	10	10	10	51.6	29.965	277	0	69.681	1.0557	1.13344	701790000	336020000	365770000	807910000	433620000	374290000	-
Q99435	Protein kinase C-binding protein NELL2	NELL2	1	26	26	26	45.2	91.346	816	0	169.71	0.6909	0.924556	1103100000	655980000	447090000	1220800000	612220000	608620000	-
Q99426	Tubulin-folding cofactor B	TBCB	1	8	7	8	40.6	27.325	244	0	39.676	1.2327	1.09987	400400000	218560000	181840000	400550000	223220000	177330000	-
Q99417	C-Myc-binding protein	MYCBP	1	4	4	4	56.3	11.967	103	0	12.447	0.78355	0.854482	77566000	40728000	36838000	87112000	42478000	44634000	-
Q99102	Mucin-4;Mucin-4 alpha chain;Mucin-4 beta chain	MUC4	1	1	1	1	0.5	231.52	2169	0.0060332	1.9414	0.79165	-	74863000	43333000	31530000	62274000	30938000	31336000	-
Q96TC7	Regulator of microtubule dynamics protein 3	RMDN3	1	5	5	3	13.2	52.118	470	0	10.495	0.93358	0.889284	54854000	16487000	38367000	17340000	8404700	8935600	-
Q96TA1	Niban-like protein 1	FAM129B	1	16	14	13	27.3	84.137	746	0	66.822	2.2687	2.49029	239420000	89498000	149920000	313350000	218090000	95260000	Upregulated
Q96T88	E3 ubiquitin-protein ligase UHRF1	UHRF1	2	7	6	6	9.5	89.813	793	0	10.18	1.1007	0.814399	49477000	22319000	27159000	43984000	18052000	25932000	-
Q96T76	MMS19 nucleotide excision repair protein homolog	MMS19	1	12	9	11	19.6	113.29	1030	0	33.583	0.91901	1.09659	81030000	39901000	41129000	88915000	45201000	43714000	-
Q96T58	Msx2-interacting protein	SPEN	1	3	3	3	1.3	402.24	3664	0	11.686	1.8019	1.15007	6479200	2219400	4259700	6864900	3484000	3380800	-
Q96T51	RUN and FYVE domain-containing protein 1	RUFY1	1	3	3	3	4.9	79.817	708	0.00031319	5.287	0.90517	0.559597	14199000	6981500	7217300	32110000	13429000	18681000	-
Q96T37	Putative RNA-binding protein 15	RBM15	1	5	4	4	7.9	107.19	977	0	16.168	0.80485	0.858222	25490000	14314000	11176000	27695000	12261000	15434000	-
Q96T23	Remodeling and spacing factor 1	RSF1	1	8	5	7	9.6	163.82	1441	0	14.925	1.1211	0.760919	25254000	13243000	12011000	34814000	17887000	16927000	-
Q96SZ5	2-aminoethanethiol dioxygenase	ADO	1	4	4	3	18.9	29.751	270	0	6.7364	0.99933	0.937559	35178000	19364000	15814000	41538000	19824000	21714000	-
Q96SY0	von Willebrand factor A domain-containing protein 9	VWA9	1	4	3	4	13.3	57.47	518	0.00030788	4.9536	1.0131	0.998602	13229000	6761400	6467400	18973000	10298000	8674900	-
Q96SU4	Oxysterol-binding protein-related protein 9	OSBPL9	1	3	2	1	4.3	83.184	736	0.00081766	2.8714	-	-	4494200	3240100	1254200	3678300	1624000	2054300	-
Q96ST3	Paired amphipathic helix protein Sin3a	SIN3A	1	8	6	8	11.1	145.17	1273	0	16.067	1.0646	0.902283	32946000	16380000	16566000	193880000	29989000	163890000	-
Q96ST2	Protein IWS1 homolog	IWS1	1	12	11	12	25.2	91.954	819	0	38.182	1.0309	1.00733	109300000	52249000	57055000	144340000	73443000	70894000	-
Q96SL4	Glutathione peroxidase 7	GPX7	1	2	2	1	12.3	20.996	187	0.00058445	3.9975	1.3017	2.79806	149290000	64098000	85189000	150840000	100740000	50105000	-
Q96SI9	Spermatid perinuclear RNA-binding protein	STRBP	1	9	7	7	14.6	73.652	672	0	6.9961	0.90462	0.921234	21295000	9637900	11657000	30125000	14694000	15431000	-
Q96SB8	Structural mainte-ce of chromosomes protein 6	SMC6	1	2	2	2	3.7	126.32	1091	0	11.116	0.865	0.799169	8166300	4828900	3337400	12487000	5350200	7136800	-
Q96SB4	SRSF protein kinase 1	SRPK1	1	5	4	4	13.1	74.324	655	0	19.897	0.9303	0.875274	54533000	29763000	24770000	86138000	42629000	43509000	-
Q96S86	Hyaluro- and proteoglycan link protein 3	HAPLN3	4	26	25	26	77.2	40.894	360	0	323.31	1.6216	2.41639	8141200000	3190100000	4951200000	10983000000	7996500000	2986400000	Upregulated
Q96S66	Chloride channel CLIC-like protein 1	CLCC1	1	2	2	1	7.6	62.022	551	0	15.154	0.96708	-	25916000	12048000	13867000	18483000	8889900	9592800	-
Q96S59	Ran-binding protein 9	RANBP9	1	2	1	2	5.3	77.846	729	0.00029682	4.2851	-	1.55053	4312400	1982100	2330300	11566000	7591100	3975400	-
Q96S55	ATPase WRNIP1	WRNIP1	1	4	1	4	8.1	72.132	665	0	5.8606	-	0.946253	11665000	6128200	5536800	24312000	11495000	12817000	-
Q96S44	TP53-regulating kinase	TP53RK	1	1	1	1	8.3	28.16	253	0.00083449	3.1214	0.71244	0.907029	6868300	3742200	3126000	10770000	4856900	5913300	-
Q96RW7	Hemicentin-1	HMCN1	1	3	3	1	1.1	613.38	5635	0.00083705	3.166	-	-	9851600	9065600	786000	5370300	2219400	3150900	-
Q96RQ3	Methylcrotonoyl-CoA carboxylase subunit alpha, mitochondrial	MCCC1	1	5	3	4	12.7	80.472	725	0	14.63	0.7605	1.54519	27874000	14798000	13076000	27070000	15278000	11792000	-
Q96RP9	Elongation factor G, mitochondrial	GFM1	1	7	5	6	12.3	83.471	751	0	14.464	0.89878	1.05894	34029000	17783000	16246000	42784000	23161000	19623000	-
Q96RE7	Nucleus accumbens-associated protein 1	NACC1	2	5	3	4	15.6	57.258	527	0	12.707	0.82476	0.924556	14238000	8353700	5884600	24848000	11970000	12878000	-
Q96R06	Sperm-associated antigen 5	SPAG5	1	2	2	0	3.1	134.42	1193	0.00057504	3.6834	0.89137	-	8299200	4464900	3834300	0	0	0	-
Q96R05	Retinoid-binding protein 7	RBP7	1	4	4	4	29.1	15.536	134	0	22.676	0.81132	0.879198	121120000	65173000	55950000	152800000	69914000	82886000	-
Q96QR8	Transcriptional activator protein Pur-beta	PURB	1	6	6	5	44.6	33.24	312	0	75.044	0.81315	1.13736	148130000	81482000	66646000	170250000	97205000	73046000	-
Q96QK1	Vacuolar protein sorting-associated protein 35	VPS35	1	36	35	35	58	91.706	796	0	294.88	1.1814	1.09915	1213000000	570380000	642600000	1685400000	946550000	738880000	-
Q96QF0	Rab-3A-interacting protein	RAB3IP	1	2	2	2	7.1	53.021	476	0.00083775	3.1782	1.2165	0.736974	5941800	2834600	3107200	11928000	6169800	5758000	-
Q96QD8	Sodium-coupled neutral amino acid transporter 2	SLC38A2	1	1	1	1	4.2	56.025	506	0	8.8134	1.1784	0.962371	65693000	31632000	34061000	89432000	48249000	41183000	-
Q96QC0	Serine/threonine-protein phosphatase 1 regulatory subunit 10	PPP1R10	1	5	4	5	7.2	99.057	940	0	17.798	1.2751	0.966837	11010000	5744200	5266200	29142000	15329000	13813000	-
Q96PZ0	Pseudouridylate synthase 7 homolog	PUS7	1	1	1	1	4.4	75.035	661	0	7.0667	-	-	4997900	1745100	3252800	5409600	2859700	2549900	-
Q96PY5;Q8IVF7	Formin-like protein 2;Formin-like protein 3	FMNL2;FMNL3	2	2	1	1	2.3	123.32	1086	0.0062783	1.9354	-	-	1049800000	869060000	180690000	3344000	1878800	1465200	-
Q96PU8	Protein quaking	QKI	1	2	2	1	7.3	37.67	341	0.0010551	2.4443	0.7849	-	15869000	8972700	6896000	3834800	1640000	2194800	-
Q96PK6	RNA-binding protein 14	RBM14	1	9	6	9	20.6	69.491	669	0	58.843	0.64685	0.767401	160640000	95713000	64929000	266410000	119250000	147160000	-
Q96PG2	Membrane-spanning 4-domains subfamily A member 10	MS4A10	1	1	1	1	3.4	29.747	267	0.0040921	2.1049	0.039951	-	44326000	42672000	1653200	18874000	17728000	1145900	-
Q96PD2	Discoidin, CUB and LCCL domain-containing protein 2	DCBLD2	1	3	2	3	4.8	85.034	775	0	6.1069	0.8546	1.23635	13466000	7498800	5967500	14197000	7793200	6403400	-
Q96PC5;A0A2R8YE69;Q8IX94;Q86UF2;P0CG41;A4FU28;A4D2H0	Melanoma inhibitory activity protein 2;cTAGE family member 4;cTAGE family member 6;cTAGE family member 8;cTAGE family member 9;cTAGE family member 15	MIA2;CTAGE4;CTAGE6;CTAGE8;CTAGE9;CTAGE15	8	4	3	2	2.7	159.83	1412	0.00030628	4.8564	0.9572	1.04464	12294000	5856700	6436900	6944500	3789600	3154900	-
Q96PC3	AP-1 complex subunit sigma-3	AP1S3	1	1	1	1	5.8	18.28	154	0.0089131	1.8081	-	-	6529900	2935400	3594600	8068200	4488500	3579700	-
Q96P70	Importin-9	IPO9	1	26	23	23	35.1	115.96	1041	0	154.26	1.0133	1.17112	457800000	234390000	223410000	452030000	248700000	203330000	-
Q96P48	Arf-GAP with Rho-GAP domain, ANK repeat and PH domain-containing protein 1	ARAP1	1	1	1	1	1	162.19	1450	0	9.2888	-	-	2650500	1188300	1462200	2688900	1421300	1267600	-
Q96P31	Fc receptor-like protein 3	FCRL3	1	1	1	1	1.4	80.855	734	0.0043213	2.0549	0.63258	0.995818	2259300000	1330400000	928950000	2444300000	1284200000	1160100000	-
Q96P16	Regulation of nuclear pre-mRNA domain-containing protein 1A	RPRD1A	1	12	10	12	48.4	35.719	312	0	32.875	0.84979	0.865726	180200000	95318000	84882000	200320000	98044000	102270000	-
Q96P11;Q63ZY6;Q3KNT7	Probable 28S rRNA (cytosine-C(5))-methyltransferase;Putative methyltransferase NSUN5C;Putative NOL1/NOP2/Sun domain family member 5B	NSUN5;NSUN5P2;NSUN5P1	3	2	1	2	6.3	46.691	429	0	5.6458	-	1.05539	9366100	3682500	5683600	16374000	8367400	8007100	-
Q96NZ9	Proline-rich acidic protein 1	PRAP1	1	4	4	4	41.7	17.207	151	0	22.36	0.42772	0.824198	178090000	114230000	63863000	179080000	101070000	78012000	-
Q96NY8	Nectin-4;Processed poliovirus receptor-related protein 4	PVRL4	1	3	3	2	7.6	55.454	510	0	8.3797	0.9415	1.27071	20931000	8768500	12162000	19329000	11978000	7350400	-
Q96NY7	Chloride intracellular channel protein 6	CLIC6	1	8	7	5	18.8	73.011	704	0	21.852	0.45324	1.18604	62651000	41428000	21222000	40358000	22407000	17950000	-
Q96NC0	Zinc finger matrin-type protein 2	ZMAT2	1	3	2	3	9.5	23.612	199	0.00058005	3.825	1.3535	0.725689	30797000	13633000	17165000	59853000	28303000	31549000	-
Q96N67	Dedicator of cytokinesis protein 7	DOCK7	2	5	2	5	3.2	242.56	2140	0	9.1574	0.75597	1.02639	9636000	5485000	4151000	17177000	8299700	8877400	-
Q96N66	Lysophospholipid acyltransferase 7	MBOAT7	1	4	3	4	11.2	52.764	472	0	12.904	0.75141	1.13973	31507000	19230000	12278000	33205000	19363000	13841000	-
Q96MX6	WD repeat-containing protein 92	WDR92	1	2	2	2	11.8	39.74	357	0.00030276	4.6213	0.96391	1.1386	28416000	13558000	14857000	31166000	17293000	13873000	-
Q96MU7	YTH domain-containing protein 1	YTHDC1	1	4	3	2	8.5	84.699	727	0	6.9315	0.75706	0.864603	13686000	7176600	6509000	20613000	9240000	11373000	-
Q96MM7	Heparan-sulfate 6-O-sulfotransferase 2	HS6ST2	1	9	7	9	19	69.129	605	0	43.593	0.68069	0.900009	72758000	42107000	30651000	78706000	37643000	41062000	-
Q96MG2	Junctional sarcoplasmic reticulum protein 1	JSRP1	1	1	1	1	3.3	36.318	331	0.00057703	3.7497	0.56186	1.23006	13360000	7750100	5610000	39537000	23073000	16464000	-
Q96M96	FYVE, RhoGEF and PH domain-containing protein 4	FGD4	1	10	7	6	15.3	86.625	766	0	23.081	1.2806	1.16329	115230000	53204000	62030000	50904000	30190000	20714000	-
Q96M27	Protein PRRC1	PRRC1	1	5	5	4	19.3	46.701	445	0	15.256	0.95476	0.965997	79848000	40781000	39068000	153590000	73050000	80540000	-
Q96LR5	Ubiquitin-conjugating enzyme E2 E2	UBE2E2	1	6	5	6	58.2	22.255	201	0	30.262	1.13	1.31893	169910000	83564000	86342000	231890000	129520000	102370000	-
Q96LA8	Protein arginine N-methyltransferase 6	PRMT6	1	2	1	2	6.1	41.937	375	0	5.5303	-	0.814797	9727400	2894400	6833000	7881000	3722600	4158400	-
Q96L58	Beta-1,3-galactosyltransferase 6	B3GALT6	1	5	3	5	14.9	37.137	329	0	6.4167	0.82158	1.22516	27889000	15126000	12763000	50091000	28569000	21522000	-
Q96KR1	Zinc finger RNA-binding protein	ZFR	1	10	4	10	15.5	117.01	1074	0	25.768	1.041	0.980104	52757000	24283000	28474000	109330000	55308000	54018000	-
Q96KP4	Cytosolic non-specific dipeptidase	CNDP2	1	25	24	25	74.3	52.878	475	0	250.5	1.1482	1.33987	1754000000	807910000	946050000	2327600000	1387900000	939650000	-
Q96KG9	N-terminal kinase-like protein	SCYL1	1	9	6	7	18.9	89.63	808	0	16.84	0.88341	0.960246	34705000	19225000	15481000	54698000	30645000	24053000	-
Q96KB5	Lymphokine-activated killer T-cell-originated protein kinase	PBK	1	5	4	4	25.5	36.085	322	0	7.3736	1.0632	1.08847	44143000	21029000	23114000	52406000	28634000	23772000	-
Q96KA5	Cleft lip and palate transmembrane protein 1-like protein	CLPTM1L	1	2	1	2	5	62.228	538	0	5.7209	-	0.604924	3563600	2093700	1469900	8989500	3185400	5804100	-
Q96K78	Probable G-protein coupled receptor 128	GPR128	1	1	0	1	1.4	88.907	797	1	-2	-	-	0	0	0	0	0	0	-
Q96K21	Abscission/NoCut checkpoint regulator	ZFYVE19	1	2	1	2	7	51.546	471	0	8.4	-	1.12824	3436000	1571000	1865000	11748000	6523400	5224300	-
Q96K17	Transcription factor BTF3 homolog 4	BTF3L4	1	8	7	7	67.7	17.27	158	0	86.086	0.75677	1.44423	118320000	64392000	53925000	181070000	99844000	81229000	-
Q96JP5	E3 ubiquitin-protein ligase ZFP91	ZFP91	1	3	2	3	10.4	63.444	570	0	9.132	0.56805	1.18662	19445000	12439000	7006500	46624000	25571000	21053000	-
Q96JJ7	Protein disulfide-isomerase TMX3	TMX3	1	1	1	1	3.5	51.871	454	0.00079576	2.5288	-	-	3056800	1274600	1782200	3845400	961090	2884300	-
Q96JG6	Coiled-coil domain-containing protein 132	CCDC132	1	2	2	2	3.3	111.17	964	0.00080863	2.7131	1.0403	1.28205	21766000	8601100	13165000	10511000	5713900	4797500	-
Q96JB5	CDK5 regulatory subunit-associated protein 3	CDK5RAP3	1	8	6	7	16.6	56.92	506	0	17.125	0.884	1.55051	270460000	167010000	103440000	116110000	67859000	48249000	-
Q96JB2	Conserved oligomeric Golgi complex subunit 3	COG3	1	1	1	1	1.8	94.095	828	0.00030609	4.8411	-	-	5104600	3054600	2050000	5916400	2855200	3061300	-
Q96J84	Kin of IRRE-like protein 1	KIRREL	1	4	3	4	10.2	83.535	757	0	18.109	1.289	1.27665	18748000	8439400	10308000	14576000	8633100	5943000	-
Q96J01	THO complex subunit 3	THOC3	1	7	4	6	29.9	38.771	351	0	23.207	1.2274	1.03911	91497000	41222000	50275000	153910000	81538000	72372000	-
Q96IZ0	PRKC apoptosis WT1 regulator protein	PAWR	1	1	1	1	3.8	36.567	340	0.00083822	3.197	-	-	4085000	2090400	1994500	9355400	3604700	5750700	-
Q96IX5	Up-regulated during skeletal muscle growth protein 5	USMG5	1	1	1	1	17.2	6.4575	58	0.00082965	3.0229	1.1579	-	15723000	7676200	8046300	15722000	7406900	8315300	-
Q96IV0	Peptide-N(4)-(N-acetyl-beta-glucosaminyl)asparagine amidase	NGLY1	1	1	1	0	1.7	74.389	654	0.0074683	1.8694	-	-	4035900	1554700	2481200	0	0	0	-
Q96IU4	Alpha/beta hydrolase domain-containing protein 14B	ABHD14B	1	6	6	5	45.2	22.345	210	0	10.996	1.3911	1.16752	50839000	21356000	29483000	115020000	58905000	56113000	-
Q96IJ6	Mannose-1-phosphate guanyltransferase alpha	GMPPA	1	4	3	4	11.9	46.291	420	0.00031192	5.1858	0.88876	1.15954	28746000	15291000	13456000	63559000	34419000	29139000	-
Q96I99	Succinyl-CoA ligase [GDP-forming] subunit beta, mitochondrial	SUCLG2	1	5	4	5	17.4	46.51	432	0	11.783	0.65876	1.12572	27455000	17944000	9511600	31099000	17751000	13348000	-
Q96I25	Splicing factor 45	RBM17	1	7	4	7	22.9	44.961	401	0	14.565	0.72455	0.828157	29602000	15211000	14391000	72189000	35025000	37164000	-
Q96I24	Far upstream element-binding protein 3	FUBP3	1	10	5	10	22.7	61.64	572	0	28.777	1.0178	0.916674	49727000	23729000	25998000	130580000	65258000	65325000	-
Q96I15	Selenocysteine lyase	SCLY	1	3	3	3	10.6	48.148	445	0	15.194	1.2413	1.30417	22963000	10732000	12232000	35211000	19407000	15804000	-
Q96HY6	DDRGK domain-containing protein 1	DDRGK1	1	7	7	7	40.8	35.61	314	0	25.935	0.92783	1.08769	86285000	45788000	40497000	85148000	46761000	38387000	-
Q96HS1	Serine/threonine-protein phosphatase PGAM5, mitochondrial	PGAM5	1	10	7	10	45.7	32.004	289	0	22.774	0.92131	0.956572	184570000	102310000	82257000	185050000	92971000	92083000	-
Q96HQ2	CDKN2AIP N-terminal-like protein	CDKN2AIPNL	1	1	1	0	15.5	13.196	116	0	15.104	-	-	3043000	1414800	1628100	0	0	0	-
Q96HJ9	UPF0562 protein C7orf55	C7orf55	1	2	1	2	20.4	12.749	113	0.00030395	4.7187	-	1.51964	8697000	4423400	4273500	36732000	24878000	11854000	-
Q96HF1	Secreted frizzled-related protein 2	SFRP2	1	3	2	3	17.6	33.49	295	0	8.299	1.4373	1.45488	8884400	4032000	4852400	21599000	12823000	8776200	-
Q96HE7	ERO1-like protein alpha	ERO1L	1	13	11	13	42.7	54.392	468	0	91.294	0.85614	0.971345	190650000	102610000	88041000	269820000	144800000	125010000	-
Q96HD1	Cysteine-rich with EGF-like domain protein 1	CRELD1	1	4	1	3	13.3	45.439	420	0.00085058	3.4182	-	1.19652	9211300	8011200	1200100	8935100	4387400	4547600	-
Q96HC4	PDZ and LIM domain protein 5	PDLIM5	1	4	4	3	10.2	63.944	596	0	22.117	1.5359	1.38748	13370000	6244900	7125500	19323000	10956000	8367700	-
Q96H20	Vacuolar-sorting protein SNF8	SNF8	1	3	2	2	14	28.864	258	0.00031506	5.4274	0.85799	1.20559	21097000	10574000	10524000	7746000	4407800	3338200	-
Q96GX9	Methylthioribulose-1-phosphate dehydratase	APIP	1	10	7	10	50	27.125	242	0	27.238	1.6258	1.48814	78365000	33121000	45244000	107410000	64713000	42701000	-
Q96GX2	Putative ataxin-7-like protein 3B	ATXN7L3B	1	1	1	1	10.3	10.771	97	0.0067534	1.8953	-	0.800448	11718000	5953300	5764300	7463000	3705500	3757600	-
Q96GQ7	Probable ATP-dependent RNA helicase DDX27	DDX27	1	2	1	2	2.5	89.834	796	0.0057891	1.9568	-	0.739973	4009900	2475900	1534000	11671000	4383400	7288000	-
Q96GM8	Target of EGR1 protein 1	TOE1	1	2	0	2	8.6	56.547	510	0.00081125	2.7677	-	0.932314	0	0	0	13501000	7313900	6187300	-
Q96GM5	SWI/SNF-related matrix-associated actin-dependent regulator of chromatin subfamily D member 1	SMARCD1	1	2	2	2	6.4	58.232	515	0.00057438	3.6554	-	-	2319100	894330	1424800	2890100	1426500	1463500	-
Q96GK7;Q6P2I3	Fumarylacetoacetate hydrolase domain-containing protein 2A;Fumarylacetoacetate hydrolase domain-containing protein 2B	FAHD2A;FAHD2B	2	1	1	1	6.4	34.596	314	0.00030294	4.6354	1.6671	1.17668	12203000	3654000	8548500	22826000	12126000	10699000	-
Q96GG9	DCN1-like protein 1	DCUN1D1	1	7	7	7	32.8	30.124	259	0	95.048	1.1998	1.04814	230770000	109170000	121600000	308940000	163810000	145130000	-
Q96GD0	Pyridoxal phosphate phosphatase	PDXP	1	9	8	6	43.6	31.698	296	0	66.538	1.2727	1.17808	94839000	40194000	54645000	145320000	78106000	67215000	-
Q96GA7	Serine dehydratase-like	SDSL	1	1	1	1	7	34.674	329	0	5.8928	-	-	5130300	2589600	2540700	4822800	2816800	2006000	-
Q96G46	tRNA-dihydrouridine(47) synthase [NAD(P)(+)]-like	DUS3L	1	2	1	2	4.6	72.593	650	0	10.282	-	1.0682	4931400	2989700	1941700	10694000	5760100	4933900	-
Q96G23	Ceramide synthase 2	CERS2	1	2	2	2	6.6	44.876	380	0.00031201	5.2189	0.92973	0.723903	24915000	13548000	11367000	20800000	10010000	10789000	-
Q96G03	Phosphoglucomutase-2	PGM2	1	15	13	14	32.7	68.283	612	0	60.321	1.1062	1.0267	493810000	233480000	260330000	691260000	353170000	338090000	-
Q96FX7	tRNA (adenine(58)-N(1))-methyltransferase catalytic subunit TRMT61A	TRMT61A	1	4	3	3	11.4	31.381	289	0	7.4618	0.86989	0.780823	28748000	21423000	7325200	26324000	12132000	14192000	-
Q96FW1	Ubiquitin thioesterase OTUB1	OTUB1	1	15	14	14	77.9	31.284	271	0	122.83	1.0052	0.925926	584430000	286670000	297760000	753630000	382510000	371130000	-
Q96FV9	THO complex subunit 1	THOC1	1	3	2	2	7.6	75.665	657	0.0041005	2.1161	1.2086	0.851136	23211000	10250000	12961000	9400300	5121300	4279000	-
Q96FQ6	Protein S100-A16	S100A16	1	3	2	3	33	11.801	103	0	13.941	3.4984	5.67924	40128000	10982000	29146000	15314000	12172000	3141500	Upregulated
Q96FJ2	Dynein light chain 2, cytoplasmic	DYNLL2	1	4	4	4	57.3	10.35	89	0	13.762	1.1085	1.13887	166120000	83289000	82835000	172280000	106240000	66036000	-
Q96FF9	Sororin	CDCA5	1	1	1	0	5.6	27.6	252	0.00082169	2.9055	-	-	0	0	0	0	0	0	-
Q96F86	Enhancer of mRNA-decapping protein 3	EDC3	1	4	3	4	12	56.077	508	0	11.958	0.67877	0.834516	46433000	27118000	19314000	39720000	18297000	21423000	-
Q96F63	Coiled-coil domain-containing protein 97	CCDC97	1	1	1	0	4.4	38.946	343	0.00082259	2.9148	-	-	2801900	988130	1813800	0	0	0	-
Q96EY8	Cob(I)yrinic acid a,c-diamide adenosyltransferase, mitochondrial	MMAB	1	5	3	4	26.4	27.388	250	0	20.4	0.91767	1.15142	46656000	27078000	19578000	35262000	18186000	17076000	-
Q96EY7	Pentatricopeptide repeat domain-containing protein 3, mitochondrial	PTCD3	1	2	1	2	6	78.549	689	0.00030647	4.888	-	0.8296	2995300	1807100	1188200	27344000	6558100	20786000	-
Q96EY4	Translation machinery-associated protein 16	TMA16	1	3	2	3	14.8	23.864	203	0	6.0785	0.86991	0.880049	17786000	8560300	9225500	55932000	27650000	28282000	-
Q96EY1	DnaJ homolog subfamily A member 3, mitochondrial	DNAJA3	1	3	1	3	9.8	52.488	480	0.00058428	3.9809	0.69999	0.893975	1521300	1034600	486730	5651900	2666600	2985400	-
Q96EU7	C1GALT1-specific chaperone 1	C1GALT1C1	1	1	0	1	6.6	36.382	318	0.00058497	4.0083	-	-	0	0	0	29028000	13235000	15793000	-
Q96ES7	SAGA-associated factor 29 homolog	CCDC101	1	3	3	3	11.6	33.238	293	0.00030817	4.9746	1.3864	0.862589	11440000	5704100	5735500	11635000	5403900	6231200	-
Q96ER3	Protein SAAL1	SAAL1	1	6	4	6	16.9	53.557	474	0	14.503	1.2151	1.076	29812000	13492000	16320000	57544000	30944000	26600000	-
Q96EQ0	Small glutamine-rich tetratricopeptide repeat-containing protein beta	SGTB	1	2	2	2	6.9	33.429	304	0.0010571	2.4675	1.1346	1.08003	10117000	5153600	4963300	10423000	6017900	4405200	-
Q96EP5	DAZ-associated protein 1	DAZAP1	1	8	8	7	32.4	43.383	407	0	47.703	1.0336	1.10882	548030000	276180000	271850000	711460000	384600000	326850000	-
Q96EK6	Glucosamine 6-phosphate N-acetyltransferase	GNPNAT1	1	8	8	8	61.4	20.749	184	0	52.172	1.4167	1.08067	314680000	132650000	182030000	381620000	210490000	171130000	-
Q96EK5	KIF1-binding protein	KIAA1279	1	7	6	6	20.1	71.813	621	0	11.864	0.7907	1.04328	62662000	34749000	27914000	69436000	35206000	34230000	-
Q96EI5	Transcription elongation factor A protein-like 4	TCEAL4	2	5	5	5	32.6	24.647	215	0	14.623	1.1169	1.11766	68174000	32331000	35842000	236820000	182670000	54149000	-
Q96EE3	Nucleoporin SEH1	SEH1L	1	6	5	6	25	39.648	360	0	30.9	0.8905	0.907688	46582000	25695000	20887000	78467000	38825000	39642000	-
Q96ED9	Protein Hook homolog 2	HOOK2	1	1	1	1	1.4	83.206	719	0.00079766	2.5495	0.55909	-	4249900	1957300	2292600	4946900	2893900	2053000	-
Q96EC8	Protein YIPF6	YIPF6	1	2	2	2	11.9	26.256	236	0.00030266	4.6186	0.79959	0.981643	15474000	8473000	7001000	8649800	4365400	4284500	-
Q96E39	RNA binding motif protein, X-linked-like-1	RBMXL1	1	17	14	17	41	42.141	390	0.0043301	2.0696	1.2665	1.19634	9242300	4087500	5154800	15821000	8849400	6971500	-
Q96E14	RecQ-mediated genome instability protein 2	RMI2	1	1	0	1	10.2	15.865	147	0.00082192	2.907	-	-	0	0	0	0	0	0	-
Q96E11	Ribosome-recycling factor, mitochondrial	MRRF	1	4	4	3	16	29.277	262	0	9.8877	1.1701	0.782473	53617000	26284000	27333000	21826000	10538000	11287000	-
Q96DX5	Ankyrin repeat and SOCS box protein 9	ASB9	1	2	2	1	13.3	31.857	294	0	8.5338	1.912	-	6854900	2495600	4359200	9006500	6031800	2974600	-
Q96DV4	39S ribosomal protein L38, mitochondrial	MRPL38	1	2	2	1	8.4	44.596	380	0	5.7937	0.64448	-	16014000	9598300	6415200	14458000	6635700	7821800	-
Q96DM3	Uncharacterized protein C18orf8	C18orf8	1	2	2	1	4.4	74.974	657	0.0084388	1.835	1.0212	0.882301	601900000	335810000	266090000	862820000	431600000	431220000	-
Q96DI7	U5 small nuclear ribonucleoprotein 40 kDa protein	SNRNP40	1	12	12	8	56.3	39.31	357	0	26.502	1.0121	0.884017	170980000	94306000	76671000	251600000	108350000	143250000	-
Q96DH6	RNA-binding protein Musashi homolog 2	MSI2	1	3	3	2	12.8	35.196	328	0	9.272	0.69243	1.03323	13964000	7330600	6633300	10055000	5646500	4408500	-
Q96DG6	Carboxymethylenebutenolidase homolog	CMBL	1	11	11	11	51.4	28.048	245	0	52.118	1.0079	1.06347	467580000	224300000	243270000	648170000	351030000	297140000	-
Q96DE0	U8 snoRNA-decapping enzyme	NUDT16	1	2	2	2	12.8	21.273	195	0	12.728	-	-	6288700	2820700	3468000	10585000	6764700	3820600	-
Q96DB5	Regulator of microtubule dynamics protein 1	RMDN1	1	7	5	7	27.1	35.808	314	0	16.445	1.1051	1.1067	60051000	25699000	34352000	84309000	45653000	38656000	-
Q96D71	RalBP1-associated Eps domain-containing protein 1	REPS1	2	5	3	4	10.8	86.661	796	0	5.907	1.0794	0.860363	12600000	7755500	4844700	27311000	16204000	11107000	-
Q96D46	60S ribosomal export protein NMD3	NMD3	1	4	3	4	11.9	57.603	503	0	11.898	0.87665	0.755744	15096000	8469500	6626700	29681000	12220000	17461000	-
Q96D15	Reticulocalbin-3	RCN3	1	1	1	1	4	37.493	328	0.0028475	2.2517	0.3511	-	10814000	8120500	2694000	4965600	2509500	2456100	-
Q96CX2	BTB/POZ domain-containing protein KCTD12	KCTD12	3	9	8	9	38.2	35.7	325	0	26.796	1.5106	1.49725	100270000	38817000	61450000	143410000	84983000	58423000	Upregulated
Q96CW5	Gamma-tubulin complex component 3	TUBGCP3	1	4	3	4	5.4	103.57	907	0	7.4842	0.9456	0.782595	17090000	8860900	8229400	25334000	12508000	12826000	-
Q96CW1	AP-2 complex subunit mu	AP2M1	1	13	12	11	40	49.654	435	0	30.151	1.0784	0.998801	199050000	89398000	109650000	284080000	153790000	130290000	-
Q96CT7	Coiled-coil domain-containing protein 124	CCDC124	1	9	9	9	40.8	25.835	223	0	27.277	1.0095	0.873362	208040000	99731000	108310000	332990000	154480000	178510000	-
Q96CS3	FAS-associated factor 2	FAF2	1	5	5	5	17.8	52.623	445	0	19.273	0.60487	0.589136	58850000	34326000	24524000	49786000	23155000	26631000	Downregulated
Q96CS2	HAUS augmin-like complex subunit 1	HAUS1	1	1	1	1	4	31.863	278	0.009828	1.7279	-	-	2351900	1507000	844980	3131300	1477600	1653800	-
Q96CP2	FLYWCH family member 2	FLYWCH2	2	3	2	3	26.4	14.563	140	0	9.6043	0.83431	0.971062	19529000	10825000	8703100	53217000	29159000	24058000	-
Q96CN7	Isochorismatase domain-containing protein 1	ISOC1	1	10	10	9	43.3	32.236	298	0	68.569	0.92147	1.05608	347070000	181560000	165510000	389600000	205290000	184310000	-
Q96CG8	Collagen triple helix repeat-containing protein 1	CTHRC1	1	2	0	2	8.2	26.224	243	0.00409	2.0973	-	0.985902	0	0	0	19984000	11370000	8614900	-
Q96CD2	Phosphopantothenoylcysteine decarboxylase	PPCDC	1	2	1	2	10.8	22.395	204	0	7.1851	-	-	6831500	3694200	3137300	8547000	4105300	4441700	-
Q96C90	Protein phosphatase 1 regulatory subunit 14B	PPP1R14B	1	7	6	7	77.6	15.911	147	0	72.121	1.0551	1.23739	144210000	69050000	75158000	191990000	111120000	80874000	-
Q96C86	m7GpppX diphosphatase	DCPS	1	11	8	8	43.6	38.608	337	0	44.84	1.0235	0.999201	192060000	106470000	85588000	193210000	99986000	93224000	-
Q96C57	Uncharacterized protein C12orf43	C12orf43	1	2	1	1	12.2	28.17	262	0.00081522	2.8257	-	-	7067400	3695900	3371500	9153700	4171300	4982400	-
Q96C36	Pyrroline-5-carboxylate reductase 2	PYCR2	1	4	3	4	19.4	33.637	320	0	12.761	0.83664	0.937295	11215000	5759600	5454900	31610000	15100000	16510000	-
Q96C23	Aldose 1-epimerase	GALM	1	6	5	6	30.4	37.765	342	0	19.106	1.3079	1.41127	54424000	25259000	29165000	84915000	51524000	33391000	-
Q96C19;Q9BUP0	EF-hand domain-containing protein D2;EF-hand domain-containing protein D1	EFHD2;EFHD1	2	4	3	3	16.7	26.697	240	0	7.7006	1.5138	1.17849	31953000	13850000	18104000	34738000	19551000	15187000	-
Q96C01	Protein FAM136A	FAM136A	1	5	4	5	40.6	15.641	138	0	11.741	0.68204	0.67861	53257000	33156000	20101000	59008000	22425000	36583000	-
Q96BR5	Cytochrome c oxidase assembly factor 7	COA7	1	2	1	2	9.5	25.709	231	0.0065098	1.9092	-	1.29452	4700200	2612100	2088100	10772000	6014400	4757500	-
Q96BP3	Peptidylprolyl isomerase domain and WD repeat-containing protein 1	PPWD1	1	13	9	12	23.8	73.574	646	0	33.102	0.91446	0.809979	196840000	39256000	157590000	164650000	58901000	105750000	-
Q96BM9	ADP-ribosylation factor-like protein 8A	ARL8A	1	2	2	1	13.4	21.416	186	0.00081015	2.7472	0.60808	-	11449000	7112200	4336600	8894200	4112600	4781600	-
Q96BJ3	Axin interactor, dorsalization-associated protein	AIDA	1	4	3	3	23.5	35.023	306	0	7.0141	0.91874	0.832501	15466000	9048200	6417500	32026000	18646000	13379000	-
Q96BD8	Spindle and kinetochore-associated protein 1	SKA1	1	2	1	2	11.8	29.484	255	0	6.693	-	1.02849	3375800	1930700	1445100	11738000	5959700	5778000	-
Q96B54	Zinc finger protein 428	ZNF428	1	3	2	3	23.9	20.48	188	0	9.5437	0.77328	1.07754	16144000	8704300	7439800	46482000	26795000	19687000	-
Q96B49	Mitochondrial import receptor subunit TOM6 homolog	TOMM6	1	1	1	1	37.8	8.0019	74	0	17.644	-	-	10583000	6253100	4330100	12169000	6172000	5997000	-
Q96B26	Exosome complex component RRP43	EXOSC8	1	3	2	3	16.3	30.039	276	0.00058514	4.0162	1.1607	0.965158	21030000	10358000	10672000	18146000	9675400	8471000	-
Q96AY3	Peptidyl-prolyl cis-trans isomerase FKBP10	FKBP10	1	5	5	5	10	64.244	582	0	24.786	0.72144	0.984931	45198000	23180000	22018000	61374000	28918000	32457000	-
Q96AT9;Q2QD12	Ribulose-phosphate 3-epimerase;Ribulose-phosphate 3-epimerase-like protein 1	RPE;RPEL1	2	4	4	4	29.4	24.927	228	0	17.43	1.0348	1.14894	85169000	45085000	40083000	75966000	41524000	34442000	-
Q96AJ1	Clusterin-associated protein 1	CLUAP1	1	1	0	1	3.1	48.125	413	0.0077057	1.8637	-	-	0	0	0	30663000	6081400	24581000	-
Q96AG4	Leucine-rich repeat-containing protein 59	LRRC59	1	9	8	9	39.4	34.93	307	0	36.223	0.93799	0.942507	254200000	132820000	121370000	417850000	212810000	205030000	-
Q96AE4	Far upstream element-binding protein 1	FUBP1	1	26	21	26	49.1	67.56	644	0	258.94	0.96092	1.04974	1461800000	729520000	732240000	2088000000	1077000000	1011100000	-
Q96AC1	Fermitin family homolog 2	FERMT2	2	11	11	11	25.4	77.86	680	0	49.825	0.87367	0.789204	101550000	54043000	47509000	142510000	64377000	78136000	-
Q96AB3	Isochorismatase domain-containing protein 2, mitochondrial	ISOC2	1	2	0	2	27.3	22.337	205	0.00081588	2.8453	-	1.15314	0	0	0	15476000	9200500	6275200	-
Q96A83	Collagen alpha-1(XXVI) chain	COL26A1	1	2	1	2	9.3	45.381	441	0	19.374	-	0.800448	32995000	23687000	9307200	45425000	18496000	26929000	-
Q96A72	Protein mago nashi homolog 2	MAGOHB	1	12	10	11	84.5	17.276	148	0	103.24	0.94447	0.831808	694770000	374590000	320180000	913450000	458980000	454470000	-
Q96A65	Exocyst complex component 4	EXOC4	1	10	8	7	14.4	110.5	974	0	23.828	0.85795	1.00421	46552000	23577000	22975000	25226000	14291000	10935000	-
Q96A49	Synapse-associated protein 1	SYAP1	1	3	2	3	15.3	39.933	352	0	6.1579	0.67608	0.830634	9909000	5766600	4142400	20524000	10290000	10234000	-
Q96A35	39S ribosomal protein L24, mitochondrial	MRPL24	1	2	1	2	11.1	24.915	216	0.0026015	2.301	-	0.886289	2803400	1926800	876640	10838000	5354900	5482600	-
Q96A33	Coiled-coil domain-containing protein 47	CCDC47	2	12	9	10	31.3	55.873	483	0	31.155	0.86437	0.805932	112050000	62456000	49594000	146480000	68106000	78374000	-
Q96A26	Protein FAM162A	FAM162A	1	2	2	2	11.7	17.342	154	0.0089043	1.802	0.88868	1.08664	15063000	8458000	6604500	18578000	9787700	8790000	-
Q969X6	Cirhin	CIRH1A	1	2	1	2	3.5	76.889	686	0.00029386	4.1107	0.72237	0.978186	4671000	3055700	1615300	10520000	4781300	5738900	-
Q969X1	Protein lifeguard 3	TMBIM1	1	1	1	1	4.5	34.607	311	0.000803	2.6182	-	-	6411800	4280700	2131100	2883600	958530	1925000	-
Q969V3	Nicalin	NCLN	1	4	3	4	9.2	62.974	563	0	11.546	0.55065	1.18943	22773000	14129000	8643700	25952000	13877000	12075000	-
Q969U7	Proteasome assembly chaperone 2	PSMG2	1	4	3	4	17.4	29.396	264	0	7.7857	1.5495	1.11038	17876000	6586700	11289000	50332000	23371000	26961000	-
Q969T9	WW domain-binding protein 2	WBP2	1	5	4	5	30.3	28.087	261	0	22.307	1.8366	1.12392	118090000	42771000	75324000	164180000	90860000	73323000	-
Q969T4	Ubiquitin-conjugating enzyme E2 E3	UBE2E3	1	6	5	6	57	22.912	207	0	15.036	0.78834	1.12562	56859000	29345000	27514000	73188000	37414000	35774000	-
Q969P0	Immunoglobulin superfamily member 8	IGSF8	1	9	9	8	18.4	65.033	613	0	50.581	0.89253	0.976753	482610000	246170000	236450000	451860000	229250000	222610000	-
Q969L2	Protein MAL2	MAL2	1	1	1	1	6.2	19.125	176	0.0050607	2.0029	1.0095	1.43279	18472000	9151000	9320900	25325000	15145000	10180000	-
Q969H8	Myeloid-derived growth factor	MYDGF	1	5	5	3	27.2	18.795	173	0	19.944	0.85476	1.21684	253910000	137020000	116890000	251300000	145790000	105520000	-
Q969H6	Ribonuclease P/MRP protein subunit POP5	POP5	1	2	1	1	19	18.819	163	0.0015666	2.3388	-	-	0	0	0	17587000	12429000	5157500	-
Q969G3	SWI/SNF-related matrix-associated actin-dependent regulator of chromatin subfamily E member 1	SMARCE1	1	8	6	8	25.8	46.649	411	0	29.28	1.0425	0.926097	94620000	49688000	44932000	112740000	58139000	54604000	-
Q969E2	Secretory carrier-associated membrane protein 4	SCAMP4	1	1	1	1	4.8	25.728	229	0	9.1851	0.82819	0.596766	26109000	9871500	16237000	32219000	9950000	22269000	-
Q93096;Q12974	Protein tyrosine phosphatase type IVA 1;Protein tyrosine phosphatase type IVA 2	PTP4A1;PTP4A2	2	3	3	2	20.8	19.815	173	0.00029913	4.4389	0.97986	0.81473	29612000	14791000	14822000	35413000	13715000	21699000	-
Q93077;Q7L7L0;P04908	Histone H2A type 1-C;Histone H2A type 3;Histone H2A type 1-B/E	HIST1H2AC;HIST3H2A;HIST1H2AB	3	9	6	9	67.7	14.105	130	0	7.4267	0.66728	0.914411	67916000	40636000	27280000	141060000	68255000	72804000	-
Q93063	Exostosin-2	EXT2	1	9	8	8	19.6	82.254	718	0	29.409	0.54181	0.838012	56052000	35771000	20281000	73735000	36304000	37431000	-
Q93052	Lipoma-preferred partner	LPP	1	9	7	9	23.7	65.746	612	0	24.037	0.62684	0.982318	91240000	60771000	30469000	123590000	63753000	59841000	-
Q93050	V-type proton ATPase 116 kDa subunit a isoform 1	ATP6V0A1	1	8	8	8	14	96.412	837	0	9.9307	0.88704	0.849041	44442000	20692000	23750000	53713000	25071000	28642000	-
Q93045	Stathmin-2	STMN2	1	5	5	5	15.6	20.828	179	0	7.289	0.98102	0.927128	974290000	476240000	498050000	1434100000	733380000	700730000	-
Q93034	Cullin-5	CUL5	1	18	14	17	28.1	90.954	780	0	40.541	1.0675	1.03448	134130000	69910000	64224000	193370000	102510000	90861000	-
Q93009	Ubiquitin carboxyl-terminal hydrolase 7	USP7	1	37	34	34	45.2	128.3	1102	0	145.79	1.0442	0.994926	494870000	243580000	251290000	651730000	349690000	302040000	-
Q93008;O00507	Probable ubiquitin carboxyl-terminal hydrolase FAF-X;Probable ubiquitin carboxyl-terminal hydrolase FAF-Y	USP9X;USP9Y	2	20	17	17	10.5	292.28	2570	0	39.584	1.1373	0.995718	161870000	77509000	84357000	147530000	81459000	66069000	-
Q92990	Glomulin	GLMN	1	11	9	9	22.2	68.207	594	0	29.701	1.1824	0.932053	71781000	32433000	39347000	100800000	50655000	50142000	-
Q92979	Ribosomal RNA small subunit methyltransferase NEP1	EMG1	1	3	3	3	16.8	26.72	244	0	7.5772	0.85576	1.01077	23845000	13140000	10706000	40463000	21228000	19235000	-
Q92974	Rho guanine nucleotide exchange factor 2	ARHGEF2	1	2	1	2	1.4	111.54	986	0.0065081	1.9091	1.066	1.08743	7118800	3193200	3925700	10357000	5366800	4990000	-
Q92973	Transportin-1	TNPO1	1	34	31	34	57.7	102.35	898	0	156.7	1.0014	0.925241	739610000	364280000	375330000	1197400000	618960000	578440000	-
Q92945	Far upstream element-binding protein 2	KHSRP	1	36	29	36	58.1	73.114	711	0	309.51	0.8948	1.01208	1984100000	1000900000	983200000	3225200000	1650400000	1574800000	-
Q92925	SWI/SNF-related matrix-associated actin-dependent regulator of chromatin subfamily D member 2	SMARCD2	1	5	4	4	18.1	58.92	531	0	32.97	0.83155	0.959509	36185000	20220000	15965000	25812000	12022000	13790000	-
Q92922	SWI/SNF complex subunit SMARCC1	SMARCC1	1	18	16	17	23.4	122.87	1105	0	41.99	1.1707	1.05996	292640000	38205000	254440000	121530000	63346000	58184000	-
Q92917	G patch domain and KOW motifs-containing protein	GPKOW	1	3	3	3	9.5	52.228	476	0	8.9964	1.1433	1.31137	27653000	8950700	18702000	26740000	15688000	11052000	-
Q92905	COP9 signalosome complex subunit 5	COPS5	1	12	11	11	44.6	37.578	334	0	37.37	1.0389	1.03478	173780000	81159000	92618000	239030000	131060000	107970000	-
Q92900	Regulator of nonsense transcripts 1	UPF1	1	33	28	31	40	124.34	1129	0	136.66	0.98195	0.912825	567400000	294720000	272680000	644790000	325000000	319800000	-
Q92896	Golgi apparatus protein 1	GLG1	1	25	24	20	28.1	134.55	1179	0	113.25	1.0723	1.03967	322670000	151700000	170960000	309070000	158160000	150910000	-
Q92890	Ubiquitin fusion degradation protein 1 homolog	UFD1L	1	8	6	6	38.8	34.5	307	0	56.214	1.1237	0.998702	111410000	52592000	58819000	166150000	91008000	75143000	-
Q92888	Rho guanine nucleotide exchange factor 1	ARHGEF1	1	7	6	6	11.2	102.43	912	0	29.086	1.2089	1.28986	34040000	16724000	17316000	30758000	17645000	13113000	-
Q92882	Osteoclast-stimulating factor 1	OSTF1	1	6	4	4	42.5	23.787	214	0	9.4578	1.1812	1.09759	108560000	47163000	61397000	96861000	51497000	45364000	-
Q92879	CUGBP Elav-like family member 1	CELF1	2	6	6	6	18.3	52.063	486	0	16.996	0.80921	0.84246	43422000	23192000	20230000	88663000	44342000	44321000	-
Q92878	DNA repair protein RAD50	RAD50	1	9	7	7	8.7	153.89	1312	0	16.492	0.97958	1.01439	37955000	20160000	17795000	37275000	19872000	17403000	-
Q92859	Neogenin	NEO1	1	7	5	7	7.3	160.01	1461	0	13.737	0.69204	1.36495	23512000	14295000	9217200	54873000	32235000	22639000	-
Q92854	Semaphorin-4D	SEMA4D	1	9	9	9	15.9	96.149	862	0	76.707	0.85553	1.35962	243390000	129760000	113630000	257680000	141860000	115830000	-
Q92841	Probable ATP-dependent RNA helicase DDX17	DDX17	1	33	33	33	52.4	80.272	729	0	270.1	0.84952	0.890393	2691600000	1487200000	1204400000	3578100000	1730300000	1847800000	-
Q92824	Proprotein convertase subtilisin/kexin type 5	PCSK5	1	3	2	2	1.8	206.94	1860	0	6.6638	-	1.03303	5983600	3257400	2726200	7634700	3778100	3856600	-
Q92823	Neuronal cell adhesion molecule	NRCAM	1	16	13	15	23.8	143.89	1304	0	41.808	1.0227	1.3747	131880000	64375000	67502000	190480000	112510000	77976000	-
Q92820	Gamma-glutamyl hydrolase	GGH	1	19	18	19	54.1	35.964	318	0	323.31	0.63913	0.973141	6064200000	3607300000	2456900000	6717500000	3560000000	3157500000	-
Q92804	TATA-binding protein-associated factor 2N	TAF15	1	6	4	5	19.3	61.829	592	0	22.009	0.84291	1.04992	55318000	30053000	25265000	78844000	41378000	37466000	-
Q92797	Symplekin	SYMPK	1	8	6	6	12.7	141.15	1274	0	12.667	0.82354	1.05331	25607000	13628000	11979000	36462000	19152000	17309000	-
Q92785	Zinc finger protein ubi-d4	DPF2	1	1	1	1	2.3	44.155	391	0.0074664	1.8686	-	-	4671100	2480100	2191000	1930500	1061400	869020	-
Q92783	Signal transducing adapter molecule 1	STAM	1	5	4	4	14.6	59.179	540	0	17.47	0.95324	1.10676	40024000	28283000	11740000	44002000	24347000	19655000	-
Q92769	Histone deacetylase 2	HDAC2	1	15	15	13	54.1	55.364	488	0	85.308	1.1244	1.01044	291590000	134010000	157580000	399890000	213200000	186700000	-
Q92747	Actin-related protein 2/3 complex subunit 1A	ARPC1A	1	12	10	11	48.9	41.569	370	0	49.644	0.97313	1.00745	143520000	69479000	74042000	272270000	141840000	130430000	-
Q92743	Serine protease HTRA1	HTRA1	1	20	20	20	61.5	51.286	480	0	196.76	0.53767	1.06944	1616600000	1071000000	545670000	1423500000	762070000	661460000	-
Q92734	Protein TFG	TFG	1	10	8	10	39	43.447	400	0	32.364	1.0578	1.07263	364760000	165880000	198870000	743250000	402570000	340680000	-
Q92729	Receptor-type tyrosine-protein phosphatase U	PTPRU	1	2	2	2	1.9	162.42	1446	0.00029958	4.457	1.6845	1.93166	3262900	1265600	1997300	9225600	6076200	3149400	Upregulated
Q92696	Geranylgeranyl transferase type-2 subunit alpha	RABGGTA	1	11	8	9	25	65.071	567	0	21.658	1.392	1.5613	80924000	29880000	51044000	129520000	77578000	51940000	-
Q92692	Nectin-2	PVRL2	1	7	5	6	16.2	57.741	538	0	26.031	0.78008	0.785053	69848000	38423000	31425000	261640000	118440000	143200000	-
Q92688	Acidic leucine-rich nuclear phosphoprotein 32 family member B	ANP32B	1	13	10	12	51	28.787	251	0	39.042	1.01	1.13038	1566400000	749880000	816550000	2147200000	1189800000	957390000	-
Q92673	Sortilin-related receptor	SORL1	1	19	12	19	12.9	248.42	2214	0	52.42	1.2358	2.0636	101300000	45115000	56185000	180290000	121240000	59051000	-
Q92643	GPI-anchor transamidase	PIGK	1	2	2	1	8.1	45.251	395	0	6.3249	0.644	-	8684800	5156900	3527900	4873500	2665900	2207600	-
Q92621	Nuclear pore complex protein Nup205	NUP205	1	6	4	4	4.2	227.92	2012	0	10.306	0.77238	1.02382	10327000	6228500	4098100	22115000	12731000	9383700	-
Q92620	Pre-mRNA-splicing factor ATP-dependent RNA helicase PRP16	DHX38	1	3	2	3	3.7	140.5	1227	0	5.8362	0.71473	1.06559	15001000	7700300	7300200	27081000	14610000	12471000	-
Q92616	Translational activator GCN1	GCN1L1	1	64	54	57	33.9	292.75	2671	0	217.55	0.90849	0.855359	624860000	307370000	317480000	655250000	302950000	352300000	-
Q92615	La-related protein 4B	LARP4B	1	4	4	3	7.5	80.551	738	0	6.9246	0.78906	0.774293	18402000	10752000	7649700	17660000	7882900	9777100	-
Q92614	Unconventional myosin-XVIIIa	MYO18A	1	5	4	5	3.1	233.11	2054	0	24.712	1.0686	1.02345	17171000	7263100	9908300	16210000	9951900	6258000	-
Q92600	Cell differentiation protein RCD1 homolog	RQCD1	1	7	6	7	26.4	33.631	299	0	22.073	1.0806	0.962464	102870000	38706000	64168000	40632000	19106000	21526000	-
Q92599	Septin-8	sep-08	1	10	8	10	29.6	55.756	483	0	28.182	0.6494	0.66212	104360000	62704000	41658000	80590000	33511000	47079000	Downregulated
Q92598	Heat shock protein 105 kDa	HSPH1	1	9	6	8	12	96.864	858	0	10.814	0.97022	0.635082	17484000	9162100	8321700	23576000	10909000	12667000	-
Q92576	PHD finger protein 3	PHF3	1	4	3	4	3	229.48	2039	0	10.41	0.83587	0.9998	7492400	4149600	3342900	13661000	7148600	6512000	-
Q92575	UBX domain-containing protein 4	UBXN4	1	5	3	5	20.5	56.777	508	0	35.458	0.65852	0.656771	83308000	52788000	30521000	94479000	42164000	52315000	Downregulated
Q92572	AP-3 complex subunit sigma-1	AP3S1	1	1	1	1	7.8	21.732	193	0	7.0445	-	0.958957	8887800	4429100	4458700	18199000	8948000	9250700	-
Q92560	Ubiquitin carboxyl-terminal hydrolase BAP1	BAP1	1	1	1	1	2.1	80.361	729	0.00080537	2.6712	-	-	2681300	972440	1708900	5273400	1743800	3529600	-
Q92552	28S ribosomal protein S27, mitochondrial	MRPS27	1	1	1	0	3.4	47.611	414	0.00056915	3.5023	-	-	3241200	1760300	1480900	0	0	0	-
Q92544	Transmembrane 9 superfamily member 4	TM9SF4	1	3	2	3	6.5	74.518	642	0	8.585	0.95592	0.81182	31236000	18324000	12912000	63823000	30439000	33384000	-
Q92542	Nicastrin	NCSTN	1	6	6	5	12.3	78.41	709	0	16.911	0.83434	0.838574	99700000	54964000	44736000	117670000	54980000	62686000	-
Q92541	RNA polymerase-associated protein RTF1 homolog	RTF1	1	8	7	7	18.5	80.313	710	0	38.022	0.94711	0.840619	101080000	50495000	50588000	105830000	45856000	59973000	-
Q92538	Golgi-specific brefeldin A-resistance guanine nucleotide exchange factor 1	GBF1	1	6	3	6	4.5	206.44	1859	0	6.5632	0.94034	1.27556	4014000	2085700	1928300	21011000	11473000	9538500	-
Q92530	Proteasome inhibitor PI31 subunit	PSMF1	1	2	2	2	11.8	29.816	271	0	42.766	0.91164	1.11422	69901000	35523000	34378000	91852000	49339000	42513000	-
Q92526	T-complex protein 1 subunit zeta-2	CCT6B	1	7	7	7	15.3	57.821	530	0.00082599	2.9781	1.1297	0.965158	108830000	53309000	55523000	157000000	79323000	77676000	-
Q92522	Histone H1x	H1FX	1	5	4	5	31	22.487	213	0	22.367	0.78577	1.24796	143930000	73991000	69942000	183530000	99737000	83793000	-
Q92520	Protein FAM3C	FAM3C	1	16	13	16	71.8	24.68	227	0	198.14	0.76926	0.82672	1534500000	829590000	704920000	2397600000	1141800000	1255800000	-
Q92499	ATP-dependent RNA helicase DDX1	DDX1	1	29	24	28	48.4	82.431	740	0	202.05	0.93807	1.07125	661390000	333740000	327640000	1001400000	525440000	475960000	-
Q92485	Acid sphingomyelinase-like phosphodiesterase 3b	SMPDL3B	1	13	12	13	45.5	50.813	455	0	78.683	0.63085	1.0255	530240000	310010000	220230000	670860000	347360000	323500000	-
Q92484	Acid sphingomyelinase-like phosphodiesterase 3a	SMPDL3A	1	2	1	2	8.2	51.26	453	0.0030864	2.1636	-	0.809323	4326900	2401300	1925600	18541000	8437900	10103000	-
Q92466	DNA damage-binding protein 2	DDB2	1	3	2	3	9.4	47.863	427	0	18.02	0.89676	0.955566	16365000	9146600	7218300	50520000	24795000	25725000	-
Q92187	CMP-N-acetylneuraminate-poly-alpha-2,8-sialyltransferase	ST8SIA4	1	5	4	4	16.7	41.294	359	0	6.2537	1.1412	1.09983	46185000	24104000	22081000	57528000	30057000	27471000	-
Q8WZA9	Immunity-related GTPase family Q protein	IRGQ	1	8	7	5	25.8	62.717	623	0	14.106	1.0227	1.17437	31777000	15398000	16378000	42977000	24580000	18397000	-
Q8WZA0	Protein LZIC	LZIC	1	7	6	6	49.5	21.494	190	0	11.964	1.2347	1.00986	162610000	76402000	86212000	141070000	73147000	67921000	-
Q8WZ82	Ovarian cancer-associated gene 2 protein	OVCA2	1	4	3	2	40.5	24.418	227	0	7.1724	1.0753	1.48146	31207000	15240000	15967000	26000000	15640000	10360000	-
Q8WZ42	Titin	TTN	1	5	4	4	0.2	3816	34350	0.00082395	2.9468	1.094	1.02943	232720000	95050000	137670000	99649000	52984000	46664000	-
Q8WYP5	Protein ELYS	AHCTF1	1	5	3	5	3.5	252.5	2266	0	21.297	1.0054	0.91617	25662000	13008000	12654000	46978000	24025000	22953000	-
Q8WYA6	Beta-catenin-like protein 1	CTNNBL1	1	11	9	10	23.3	65.173	563	0	28.037	0.87266	0.955749	206780000	99111000	107670000	102930000	51151000	51776000	-
Q8WY22;REV__Q96PE2	BRI3-binding protein	BRI3BP	2	2	2	2	9.6	27.835	251	0	9.8511	0.77433	0.742832	27936000	13719000	14216000	37011000	16563000	20447000	-
Q8WXX5	DnaJ homolog subfamily C member 9	DNAJC9	1	13	12	13	56.9	29.909	260	0	221.83	1.084	0.927128	642720000	285420000	357300000	940490000	420620000	519880000	-
Q8WXI9	Transcriptional repressor p66-beta	GATAD2B	1	5	4	5	12.3	65.26	593	0	10.484	0.9901	0.803536	15554000	7482000	8072300	46226000	20188000	26038000	-
Q8WXI7	Mucin-16	MUC16	1	12	5	9	2.4	1519.2	14507	0	19.069	2.5162	1.57642	46318000	15960000	30359000	96412000	69110000	27301000	Upregulated
Q8WXH0	Nesprin-2	SYNE2	1	2	2	1	0.3	796.43	6885	0.001312	2.3856	0.056528	-	922140000	918520000	3612300	1639000	873330	765680	-
Q8WXF1	Paraspeckle component 1	PSPC1	1	17	13	17	34.4	58.743	523	0	66.288	0.99459	1.00286	439620000	237290000	202330000	663650000	364020000	299630000	-
Q8WXD5	Gem-associated protein 6	GEMIN6	1	1	1	1	6	18.824	167	0.00081722	2.8678	-	-	5847200	2886600	2960600	8475500	5514500	2961000	-
Q8WXD2	Secretogranin-3	SCG3	1	6	5	6	26.5	53.005	468	0	18.812	0.85783	0.700624	64401000	35143000	29259000	70578000	31429000	39149000	-
Q8WXC6	Myeloma-overexpressed gene 2 protein	MYEOV2	1	1	1	1	35.1	6.2107	57	0	9.0818	-	-	0	0	0	0	0	0	-
Q8WXA9	Splicing regulatory glutamine/lysine-rich protein 1	SREK1	1	3	2	3	9.3	59.38	508	0	10.883	1.2584	0.885583	10922000	4069500	6852800	39910000	18161000	21749000	-
Q8WX93	Palladin	PALLD	2	16	10	14	17.7	150.56	1383	0	40.626	1.0366	0.972101	158690000	69492000	89201000	227660000	107410000	120260000	-
Q8WX92	Negative elongation factor B	NELFB	1	10	8	9	24.1	65.697	580	0	22.36	0.90833	0.974374	70399000	35285000	35114000	112510000	58490000	54021000	-
Q8WX77	Insulin-like growth factor-binding protein-like 1	IGFBPL1	1	11	10	11	66.9	29.005	278	0	112.97	1.1284	1.8566	354520000	163800000	190720000	523760000	348800000	174960000	-
Q8WWY3	U4/U6 small nuclear ribonucleoprotein Prp31	PRPF31	1	4	4	4	12.8	55.455	499	0	12.021	0.77316	0.87943	43392000	24161000	19231000	41966000	19707000	22258000	-
Q8WWQ0	PH-interacting protein	PHIP	2	6	4	5	6.3	206.69	1821	0	9.9054	0.6386	0.74085	10652000	6517500	4134300	21082000	8661400	12421000	-
Q8WWM7	Ataxin-2-like protein	ATXN2L	1	14	10	12	20.7	113.37	1075	0	43.013	0.90559	0.952744	96747000	49172000	47574000	144760000	71608000	73149000	-
Q8WWK9	Cytoskeleton-associated protein 2	CKAP2	1	3	2	3	5.1	76.986	683	0	14.772	0.97964	0.72223	15522000	7884500	7637000	36883000	17919000	18965000	-
Q8WWI5	Choline transporter-like protein 1	SLC44A1	1	4	4	2	8.7	73.301	657	0	11.209	0.69666	0.676911	33647000	18146000	15501000	22345000	10238000	12107000	-
Q8WWI1	LIM domain only protein 7	LMO7	1	2	2	2	1.1	192.69	1683	0.00084746	3.3493	0.42101	0.995124	76343000	52343000	24000000	42979000	23144000	19835000	-
Q8WWH5	Probable tRNA pseudouridine synthase 1	TRUB1	1	1	1	1	3.2	37.252	349	0.0030904	2.1804	0.65403	-	10874000	6272500	4601700	7646600	3355700	4290900	-
Q8WW59	SPRY domain-containing protein 4	SPRYD4	1	4	4	4	32.9	23.128	207	0	9.9206	1.1612	1.13768	31269000	15730000	15539000	34423000	18292000	16130000	-
Q8WW12	PEST proteolytic signal-containing nuclear protein	PCNP	1	4	4	4	30.9	18.925	178	0	30.459	0.85241	0.956023	232250000	121220000	111040000	340100000	180890000	159210000	-
Q8WVY7	Ubiquitin-like domain-containing CTD phosphatase 1	UBLCP1	1	9	8	9	38.1	36.804	318	0	15.236	0.83452	1.05025	67349000	34882000	32467000	103070000	57411000	45662000	-
Q8WVX9	Fatty acyl-CoA reductase 1	FAR1	1	4	2	3	8.2	59.356	515	0	5.7958	0.83921	0.718856	13786000	7289100	6496900	37051000	18557000	18494000	-
Q8WVV9	Heterogeneous nuclear ribonucleoprotein L-like	HNRNPLL	1	8	8	7	22.7	60.082	542	0	17.215	0.77423	0.775374	51080000	29074000	22006000	52896000	25611000	27285000	-
Q8WVQ1	Soluble calcium-activated nucleotidase 1	CANT1	1	13	11	12	43.4	44.839	401	0	81.582	0.55981	0.912159	253340000	156480000	96855000	263900000	122200000	141710000	-
Q8WVM8	Sec1 family domain-containing protein 1	SCFD1	1	14	12	12	35.8	72.379	642	0	104.45	1.1441	1.07882	134940000	64775000	70167000	154270000	82763000	71504000	-
Q8WVM7	Cohesin subunit SA-1	STAG1	1	9	7	8	7.9	144.43	1258	0.0010579	2.4884	1.2305	0.917179	9389500	3944000	5445500	16724000	7850700	8872900	-
Q8WVJ2	NudC domain-containing protein 2	NUDCD2	1	7	4	7	62.4	17.676	157	0	42.588	1.2291	1.11383	123200000	51009000	72194000	182530000	101580000	80943000	-
Q8WVC0	RNA polymerase-associated protein LEO1	LEO1	1	11	11	8	23.6	75.403	666	0	53.266	1.0401	0.979336	113100000	56216000	56880000	121550000	63789000	57764000	-
Q8WV22	Non-structural mainte-ce of chromosomes element 1 homolog	NSMCE1	1	1	1	0	3.4	30.855	266	0.0089153	1.8081	-	-	5404200	3195400	2208800	0	0	0	-
Q8WUZ0	B-cell CLL/lymphoma 7 protein family member C	BCL7C	1	2	0	2	23.5	23.468	217	0.00080021	2.5765	-	1.64531	0	0	0	10756000	6314900	4441000	-
Q8WUY1	Protein THEM6	THEM6	1	4	4	3	27.9	23.865	208	0.00029824	4.3714	0.92683	1.2686	21856000	12015000	9840400	25645000	15964000	9680900	-
Q8WUX9	Charged multivesicular body protein 7	CHMP7	1	2	1	2	7.5	50.91	453	0.00079724	2.5472	-	0.810307	4409400	1904300	2505100	9995900	4330000	5665900	-
Q8WUW1	Protein BRICK1	BRK1	1	2	2	2	28	8.7448	75	0.00084459	3.3076	1.144	1.0468	51211000	24089000	27121000	38648000	17828000	20820000	-
Q8WUT4	Leucine-rich repeat neuronal protein 4	LRRN4	1	6	6	6	8.5	78.842	740	0	19.538	0.38124	0.788146	169970000	122080000	47885000	175070000	83209000	91866000	-
Q8WUR7	UPF0235 protein C15orf40	C15orf40	1	1	1	1	8.5	16.353	153	0.00082463	2.9535	-	-	4060800	1583800	2477000	4586400	2262600	2323800	-
Q8WUM4	Programmed cell death 6-interacting protein	PDCD6IP	1	46	45	44	64.2	96.022	868	0	323.31	1.1418	1.05322	2846100000	1334800000	1511300000	3473700000	1881800000	1591900000	-
Q8WUM0	Nuclear pore complex protein Nup133	NUP133	1	5	3	5	8.3	128.98	1156	0	9.3044	0.9164	0.84168	20437000	10662000	9774600	38654000	16769000	21885000	-
Q8WUA4	General transcription factor 3C polypeptide 2	GTF3C2	1	1	1	1	1.6	100.68	911	0.0030976	2.2132	-	-	1694600	908890	785680	4502900	2153600	2349300	-
Q8WUA2	Peptidyl-prolyl cis-trans isomerase-like 4	PPIL4	1	9	6	8	24.2	57.224	492	0	29.865	0.81761	0.909918	115800000	88818000	26986000	89699000	43064000	46635000	-
Q8WU90	Zinc finger CCCH domain-containing protein 15	ZC3H15	1	7	5	7	24.2	48.602	426	0	33.617	1.036	0.8296	94819000	46581000	48238000	100680000	48870000	51812000	-
Q8WTT2	Nucleolar complex protein 3 homolog	NOC3L	1	1	0	1	1.9	92.547	800	0.003096	2.2081	-	-	0	0	0	11273000	5109700	6163400	-
Q8WTS1	1-acylglycerol-3-phosphate O-acyltransferase ABHD5	ABHD5	1	1	0	1	4.6	39.095	349	0.00082622	2.9841	-	-	0	0	0	2255200	1403700	851510	-
Q8TF42	Ubiquitin-associated and SH3 domain-containing protein B	UBASH3B	1	4	2	4	6.8	72.695	649	0.00030184	4.5813	0.79915	1.09433	2873200	1535600	1337600	13416000	6958700	6457300	-
Q8TF05	Serine/threonine-protein phosphatase 4 regulatory subunit 1	PPP4R1	1	6	5	4	6.9	107	950	0	7.5403	0.79716	0.838293	22724000	12271000	10453000	9873900	4442400	5431400	-
Q8TF01	Arginine/serine-rich protein PNISR	PNISR	1	1	1	1	2.7	92.576	805	0.0040931	2.1054	-	-	8236700	3696400	4540300	12126000	6194700	5931600	-
Q8TEX9	Importin-4	IPO4	1	16	14	16	21.4	118.71	1081	0	69.885	1.1352	1.00278	142600000	70111000	72485000	217830000	111210000	106620000	-
Q8TEW0	Partitioning defective 3 homolog	PARD3	1	2	2	2	2.7	151.42	1356	0	8.4766	1.2018	0.996016	4900400	2299700	2600700	7441400	3579600	3861800	-
Q8TEQ6	Gem-associated protein 5	GEMIN5	1	9	7	9	10	168.59	1508	0	28.15	1.1146	1.11225	47418000	24972000	22447000	83132000	43463000	39669000	-
Q8TEM1	Nuclear pore membrane glycoprotein 210	NUP210	1	8	5	6	6.5	205.11	1887	0	18.426	0.37959	0.541565	34140000	24135000	10005000	38740000	15112000	23628000	Downregulated
Q8TED0	U3 small nucleolar RNA-associated protein 15 homolog	UTP15	1	1	1	1	1.9	58.414	518	0.0074776	1.8725	-	-	1864700	1059600	805150	2061100	1047400	1013700	-
Q8TEB1	DDB1- and CUL4-associated factor 11	DCAF11	1	2	0	2	4.6	61.669	546	0.00084364	3.2977	-	0.94697	0	0	0	9882600	4787100	5095500	-
Q8TEA8	D-tyrosyl-tRNA(Tyr) deacylase 1	DTD1	2	4	3	4	20.6	23.423	209	0	29.629	1.0833	1.231	47067000	21856000	25211000	124910000	71909000	53005000	-
Q8TE68	Epidermal growth factor receptor kinase substrate 8-like protein 1	EPS8L1	1	3	3	2	6.2	80.25	723	0	8.6985	1.3854	2.22119	5641800	2658600	2983200	7105900	4729900	2376000	-
Q8TE59	A disintegrin and metalloproteinase with thrombospondin motifs 19	ADAMTS19	1	4	4	4	4.8	134.05	1207	0	8.6051	0.68806	1.03556	52701000	31968000	20733000	37725000	19427000	18298000	-
Q8TE58	A disintegrin and metalloproteinase with thrombospondin motifs 15	ADAMTS15	1	4	4	3	5.2	103.29	950	0	8.7195	1.7758	2.69622	77931000	38091000	39840000	101490000	57063000	44432000	Upregulated
Q8TE04	Pantothenate kinase 1	PANK1	1	1	1	1	2.5	64.339	598	0	5.6802	-	-	3689000	2212100	1476900	4292400	2630700	1661700	-
Q8TDQ7	Glucosamine-6-phosphate isomerase 2	GNPDA2	1	12	11	11	65.6	31.084	276	0	47.058	0.93498	0.810964	158760000	79821000	78942000	178020000	79643000	98379000	-
Q8TDN6	Ribosome biogenesis protein BRX1 homolog	BRIX1	1	6	5	6	24.4	41.401	353	0	15.697	0.87961	0.781861	49524000	28444000	21080000	104000000	50015000	53983000	-
Q8TDD1	ATP-dependent RNA helicase DDX54	DDX54	1	6	4	5	10.1	98.594	881	0	10.619	0.77255	0.70922	8577600	4136900	4440600	20258000	8395100	11863000	-
Q8TD90	Melanoma-associated antigen E2	MAGEE2	1	1	0	1	2.1	60.377	523	1	-2	-	-	0	0	0	0	0	0	-
Q8TD19	Serine/threonine-protein kinase Nek9	NEK9	1	6	5	5	10.4	107.17	979	0	8.5914	0.95014	0.866026	29019000	15185000	13833000	21879000	10522000	11357000	-
Q8TD08	Mitogen-activated protein kinase 15	MAPK15	1	1	1	1	1.5	59.831	544	0.0003127	5.2621	-	0.810767	36043000	15651000	20392000	79481000	39218000	40263000	-
Q8TCT9	Minor histocompatibility antigen H13	HM13	1	1	1	1	3.2	41.488	377	0	15.255	-	-	17577000	9043400	8533500	8054000	3691400	4362600	-
Q8TCS8	Polyribonucleotide nucleotidyltransferase 1, mitochondrial	PNPT1	1	5	4	4	8.4	85.95	783	0	10.115	0.66444	0.938791	24788000	14689000	10099000	28360000	13623000	14737000	-
Q8TCJ2	Dolichyl-diphosphooligosaccharide--protein glycosyltransferase subunit STT3B	STT3B	1	8	7	8	11.1	93.673	826	0	10.489	0.71681	0.767754	74075000	38017000	36058000	99928000	48806000	51121000	-
Q8TCG1	Protein CIP2A	KIAA1524	1	5	4	4	8.3	102.18	905	0	6.4669	0.95188	0.893575	148650000	74252000	74401000	74531000	37599000	36932000	-
Q8TCE6;Q6NSW5	Protein FAM45A;Protein FAM45B	FAM45A;FAM45B	2	3	2	2	13.2	40.513	357	0.0003003	4.496	-	0.969932	3893100	1863800	2029300	8526800	4954600	3572200	-
Q8TCD5	5(3)-deoxyribonucleotidase, cytosolic type	NT5C	1	7	6	6	50.7	23.382	201	0	26.403	0.92665	1.10641	75531000	42506000	33025000	94004000	49117000	44887000	-
Q8TCA0	Leucine-rich repeat-containing protein 20	LRRC20	1	2	1	2	28.3	20.509	184	0.00084531	3.3168	-	1.1375	4881200	2250400	2630800	11807000	5535000	6272100	-
Q8TC12	Retinol dehydrogenase 11	RDH11	2	5	4	4	18.6	35.386	318	0	12.628	1.1154	1.29313	38603000	17304000	21299000	48881000	26671000	22210000	-
Q8TC07	TBC1 domain family member 15	TBC1D15	1	10	7	9	14.8	79.49	691	0	15.619	0.9171	0.983671	52499000	29802000	22697000	157210000	21755000	135460000	-
Q8TBZ6	tRNA methyltransferase 10 homolog A	TRMT10A	1	5	3	5	19.2	39.718	339	0	10.042	1.243	0.723903	24247000	11230000	13017000	48379000	23235000	25145000	-
Q8TBX8	Phosphatidylinositol 5-phosphate 4-kinase type-2 gamma	PIP4K2C	1	8	6	6	25.4	47.299	421	0	20.135	0.73866	0.957304	51653000	30787000	20865000	87825000	40714000	47111000	-
Q8TBE9	N-acylneuraminate-9-phosphatase	-P	1	2	2	2	12.9	27.813	248	0	12.306	1.0009	0.966744	14934000	6524800	8409500	18885000	9461000	9424000	-
Q8TBC4	NEDD8-activating enzyme E1 catalytic subunit	UBA3	1	12	12	11	41.9	51.852	463	0	47.883	0.96404	0.950932	182190000	94147000	88044000	175510000	93040000	82465000	-
Q8TB72	Pumilio homolog 2	PUM2	1	1	1	1	1.6	114.21	1066	0	6.5833	-	-	8226700	3809900	4416800	11207000	4409600	6797400	-
Q8TB45	DEP domain-containing mTOR-interacting protein	DEPTOR	1	2	1	2	5.9	46.293	409	0.0041026	2.1208	0.96216	1.40875	17770000	9815600	7954300	8331700	4542500	3789200	-
Q8TAT6	Nuclear protein localization protein 4 homolog	NPLOC4	1	15	13	12	31.9	68.119	608	0	60.969	1.1138	0.843099	175380000	85590000	89788000	220190000	105980000	114210000	-
Q8TAT2	Fibroblast growth factor-binding protein 3	FGFBP3	1	3	3	3	32.2	27.59	258	0	20.797	0.98891	1.20923	111140000	56239000	54904000	94724000	52533000	42191000	-
Q8TAQ2	SWI/SNF complex subunit SMARCC2	SMARCC2	1	31	25	29	32	132.88	1214	0	169.96	0.96668	0.927816	455950000	237980000	217970000	705510000	321220000	384290000	-
Q8TAF3	WD repeat-containing protein 48	WDR48	1	6	5	6	12.9	76.21	677	0	10.118	1.0308	0.820143	48120000	19985000	28136000	45122000	22158000	22964000	-
Q8TAA9	Vang-like protein 1	VANGL1	1	1	0	1	3.1	59.974	524	0.00031309	5.2816	-	-	0	0	0	9630700	4924700	4706000	-
Q8NI36	WD repeat-containing protein 36	WDR36	1	7	4	7	8.9	105.32	951	0	9.7464	0.69622	0.949668	23454000	12652000	10802000	47664000	24005000	23659000	-
Q8NI35	InaD-like protein	INADL	1	2	1	2	1.9	196.37	1801	0.00029516	4.1797	-	0.660066	4433600	2864900	1568700	7116500	3644900	3471500	-
Q8NI27	THO complex subunit 2	THOC2	1	12	8	10	9.5	182.77	1593	0	15.417	0.7994	0.83668	47982000	26001000	21981000	79955000	39566000	40389000	-
Q8NI22	Multiple coagulation factor deficiency protein 2	MCFD2	1	3	3	3	52.1	16.39	146	0	24.82	0.82117	1.13412	121670000	66591000	55077000	154200000	84276000	69923000	-
Q8NHP8	Putative phospholipase B-like 2;Putative phospholipase B-like 2 32 kDa form;Putative phospholipase B-like 2 45 kDa form	PLBD2	1	11	9	8	23.4	65.471	589	0	40.485	0.75425	1.05791	95587000	55326000	40261000	118010000	63928000	54078000	-
Q8NHP6	Motile sperm domain-containing protein 2	MOSPD2	1	1	1	0	2.9	59.745	518	0.0065114	1.9106	-	-	2981500	659490	2322000	0	0	0	-
Q8NHH9	Atlastin-2	ATL2	1	5	4	4	17.2	66.228	583	0	12.506	0.96533	1.18827	14590000	7645600	6944200	29790000	14052000	15738000	-
Q8NHG7	Small VCP/p97-interacting protein	SVIP	1	1	1	1	14.3	8.4426	77	0.00083079	3.0709	0.70656	0.763767	22274000	13820000	8453900	16918000	7476700	9441200	-
Q8NG11	Tetraspanin-14	TSPAN14	1	2	2	1	10.4	30.69	270	0	7.2022	0.87544	-	24538000	13363000	11175000	15564000	7957500	7606700	-
Q8NFZ8	Cell adhesion molecule 4	CADM4	1	10	9	9	42	42.785	388	0	92.681	0.59753	0.821153	210500000	132350000	78154000	272210000	120950000	151260000	-
Q8NFZ4	Neuroligin-2	NLGN2	4	7	6	7	12	90.819	835	0	29.168	0.69029	1.1637	74698000	41919000	32779000	103620000	58279000	45338000	-
Q8NFZ0	F-box only protein 18	FBXO18	1	1	1	1	0.8	117.68	1043	1	-2	-	-	3477500	1358100	2119400	12046000	7304900	4741500	-
Q8NFW8	N-acylneuraminate cytidylyltransferase	CMAS	1	6	6	6	20	48.379	434	0	17.787	1.1526	1.01098	76270000	36718000	39552000	80896000	43201000	37696000	-
Q8NFV4	Alpha/beta hydrolase domain-containing protein 11	ABHD11	1	7	7	6	38.1	34.69	315	0	11.492	1.0201	1.09944	86269000	43467000	42802000	79432000	42624000	36808000	-
Q8NFU3	Thiosulfate sulfurtransferase/rhodanese-like domain-containing protein 1	TSTD1	1	2	2	1	47	12.53	115	0.00082713	2.9905	0.69022	-	12950000	8099800	4850600	9673600	5959600	3714000	-
Q8NFQ8	Torsin-1A-interacting protein 2	TOR1AIP2	1	5	4	4	16.2	51.263	470	0	9.1674	0.64702	0.567151	30892000	18856000	12036000	62876000	27335000	35541000	Downregulated
Q8NFH4	Nucleoporin Nup37	NUP37	1	4	4	4	17.2	36.707	326	0	11.534	0.8299	1.23778	42974000	15191000	27782000	67992000	30067000	37925000	-
Q8NFH3	Nucleoporin Nup43	NUP43	1	4	3	4	18.7	42.15	380	0	9.1898	0.90201	0.907771	24995000	12875000	12120000	28694000	14081000	14613000	-
Q8NFF5	FAD synthase;Molybdenum cofactor biosynthesis protein-like region;FAD synthase region	FLAD1	1	5	5	3	15	65.265	587	0	8.2244	0.85961	0.824334	155110000	97016000	58096000	166470000	77399000	89067000	-
Q8NF91	Nesprin-1	SYNE1	1	4	4	3	0.5	1011.1	8797	0.00030048	4.5183	1.067	0.972195	554060000	312650000	241420000	691400000	496900000	194510000	-
Q8NF37	Lysophosphatidylcholine acyltransferase 1	LPCAT1	1	3	2	3	8.2	59.151	534	0	5.6605	1.5577	0.803729	10644000	4717600	5926600	12753000	5590900	7161900	-
Q8NEZ5	F-box only protein 22	FBXO22	1	6	4	5	22.1	44.508	403	0	13.743	1.1352	1.09251	29196000	12930000	16266000	42231000	22622000	19609000	-
Q8NEZ2	Vacuolar protein sorting-associated protein 37A	VPS37A	1	1	1	1	5.3	44.314	397	0.00084246	3.2654	0.71697	-	9155600	5230800	3924700	5882400	2893800	2988600	-
Q8NEY8	Periphilin-1	PPHLN1	1	2	2	2	7.2	52.736	458	0.00029976	4.4617	1.3592	0.819941	8358300	3855200	4503200	11483000	5979000	5503900	-
Q8NES3	Beta-1,3-N-acetylglucosaminyltransferase lunatic fringe	LFNG	2	18	17	15	57.8	41.773	379	0	145.98	0.15085	0.511614	1641100000	1404100000	236990000	1703000000	636960000	1066100000	Downregulated
Q8NEJ9	Neuroguidin	NGDN	1	2	1	2	10.2	35.894	315	0	16.164	0.64161	0.874049	2448000	1407300	1040700	4436100	2049300	2386800	-
Q8NE71	ATP-binding cassette sub-family F member 1	ABCF1	1	15	14	12	24.4	95.925	845	0	61.261	1.0075	0.823655	193050000	91351000	101700000	218020000	107600000	110420000	-
Q8NDZ4	Deleted in autism protein 1	C3orf58	1	3	3	3	10.9	49.481	430	0	24.219	0.91785	1.12	34590000	20118000	14473000	45010000	21048000	23962000	-
Q8NDH3	Probable aminopeptidase NPEPL1	NPEPL1	1	4	4	4	11.9	55.86	523	0	16.156	0.90396	0.901388	37185000	20076000	17109000	50049000	25595000	24454000	-
Q8NDC0	MAPK-interacting and spindle-stabilizing protein-like	MAPK1IP1L	1	1	1	1	6.9	24.269	245	0	15.683	-	-	19874000	10408000	9466300	4152000	1968200	2183800	-
Q8ND76	Cyclin-Y	CCNY	1	2	2	2	7.6	39.336	341	0.00083472	3.1245	1.0667	1.65508	7587600	3457400	4130200	8798300	5665600	3132700	-
Q8ND56	Protein LSM14 homolog A	LSM14A	1	5	4	5	11.4	50.529	463	0	24.678	1.0324	0.974944	75004000	41180000	33825000	127110000	65065000	62050000	-
Q8NCW5	NAD(P)H-hydrate epimerase	APOA1BP	1	13	12	13	49.7	31.674	288	0	89.462	0.94522	1.09434	368090000	201340000	166740000	444100000	245670000	198430000	-
Q8NCL4	Polypeptide N-acetylgalactosaminyltransferase 6	GALNT6	1	13	12	10	28.8	71.158	622	0	47.052	0.4124	0.67627	137130000	94581000	42553000	134390000	60593000	73794000	-
Q8NCH0	Carbohydrate sulfotransferase 14	CHST14	1	11	10	11	32.7	42.996	376	0	241.73	0.43121	0.896861	571500000	381040000	190460000	738030000	367100000	370930000	-
Q8NCC3	Group XV phospholipase A2	PLA2G15	1	7	5	6	22.3	46.657	412	0	18.097	0.67268	0.854117	68782000	38755000	30027000	60358000	29174000	31185000	-
Q8NCA5	Protein FAM98A	FAM98A	1	9	7	7	22.2	55.4	519	0	46.176	1.0585	0.932923	102000000	56266000	45732000	73548000	38148000	35400000	-
Q8NC56	LEM domain-containing protein 2	LEMD2	1	3	2	2	6.6	56.974	503	0.00029586	4.2217	0.81641	0.636821	40336000	22640000	17696000	5881100	2042900	3838200	-
Q8NC54	Keratinocyte-associated transmembrane protein 2	KCT2	1	1	1	1	3.8	29.234	265	0.00081081	2.7495	-	-	28236000	16309000	11927000	9897300	4950100	4947100	-
Q8NC51	Plasminogen activator inhibitor 1 RNA-binding protein	SERBP1	1	19	16	18	48.3	44.965	408	0	275.01	1.2792	1.31949	2081500000	873300000	1208200000	2020600000	1099300000	921380000	-
Q8NBZ7	UDP-glucuronic acid decarboxylase 1	UXS1	1	9	7	6	35.7	47.576	420	0	29.831	0.6031	0.852006	94359000	65397000	28962000	90257000	47915000	42342000	-
Q8NBX0	Saccharopine dehydrogenase-like oxidoreductase	SCCPDH	1	3	3	2	9.1	47.151	429	0.00056948	3.5111	0.49949	0.570679	34297000	22077000	12220000	24808000	9481500	15326000	Downregulated
Q8NBU5	ATPase family AAA domain-containing protein 1	ATAD1	1	3	1	3	13	40.744	361	0	5.5287	-	0.751823	1427000	825890	601160	5363500	2155700	3207800	-
Q8NBT2	Kinetochore protein Spc24	SPC24	1	4	4	4	39.6	22.478	197	0	22.163	1.1067	1.09737	25353000	12881000	12473000	31979000	15438000	16542000	-
Q8NBS9	Thioredoxin domain-containing protein 5	TXNDC5	1	17	17	15	48.8	47.628	432	0	160	0.6327	0.802955	1363200000	830230000	532990000	1558500000	757300000	801160000	-
Q8NBP7	Proprotein convertase subtilisin/kexin type 9	PCSK9	1	28	26	28	51.6	74.285	692	0	323.31	1.5391	1.74255	8337900000	3223100000	5114800000	11051000000	7219400000	3831500000	Upregulated
Q8NBN3	Transmembrane protein 87A	TMEM87A	1	3	3	3	7.6	63.429	555	0	20.935	0.95552	0.844951	35330000	17961000	17369000	45447000	22913000	22534000	-
Q8NBL1	Protein O-glucosyltransferase 1	POGLUT1	1	2	2	1	5.1	46.189	392	0.00030423	4.7363	0.27643	-	9732400	6956600	2775800	10245000	6381200	3864000	-
Q8NBK3	Sulfatase-modifying factor 1	SUMF1	1	1	0	1	4	40.556	374	0.0040858	2.0796	-	-	0	0	0	3917500	1312100	2605400	-
Q8NBJ7	Sulfatase-modifying factor 2	SUMF2	1	8	8	8	34.6	33.843	301	0	32.755	0.64963	1.23586	179900000	101620000	78286000	231950000	130840000	101100000	-
Q8NBJ5	Procollagen galactosyltransferase 1	COLGALT1	1	13	11	12	21.7	71.635	622	0	22.936	0.80382	1.01573	115480000	60228000	55249000	207540000	104190000	103350000	-
Q8NBJ4	Golgi membrane protein 1	GOLM1	1	24	23	24	55.4	45.333	401	0	323.31	0.57008	0.883861	6804900000	4266000000	2539000000	6545800000	3267900000	3277900000	-
Q8NBI6	Xyloside xylosyltransferase 1	XXYLT1	1	8	8	7	27.5	43.806	393	0	19.787	0.94344	1.13524	54477000	29870000	24607000	82815000	44819000	37996000	-
Q8NBF6	Late secretory pathway protein AVL9 homolog	AVL9	1	1	1	1	2	71.947	648	0.00084842	3.3671	-	1.21545	3578100	2190400	1387600	6843500	4122300	2721200	-
Q8NBF2	NHL repeat-containing protein 2	NHLRC2	1	12	11	10	28.2	79.443	726	0	29.116	0.77872	1.12878	106560000	55979000	50584000	166660000	85568000	81090000	-
Q8NB90	Spermatogenesis-associated protein 5	SPATA5	1	3	3	2	3.9	97.903	893	0.0025954	2.2846	0.88627	-	5078400	2884000	2194500	2195700	1095400	1100300	-
Q8NB37	Parkinson disease 7 domain-containing protein 1	PDDC1	1	2	2	1	20.5	23.297	220	0.0015662	2.3365	1.1027	-	14394000	9187100	5206800	6287300	2686200	3601200	-
Q8NAV1	Pre-mRNA-splicing factor 38A	PRPF38A	1	6	5	5	26.3	37.476	312	0	25.788	0.7841	0.795292	60399000	31208000	29192000	83826000	36977000	46849000	-
Q8N9T8	Protein KRI1 homolog	KRI1	1	3	3	3	5.5	82.597	703	0	12.51	0.77108	0.78604	18373000	11355000	7018000	21769000	10034000	11736000	-
Q8N9N7	Leucine-rich repeat-containing protein 57	LRRC57	1	3	2	3	14.2	26.754	239	0	5.9803	0.96153	0.954381	21397000	11022000	10375000	41706000	19805000	21901000	-
Q8N983	39S ribosomal protein L43, mitochondrial	MRPL43	1	3	3	3	14	23.431	215	0.00084626	3.3298	0.76019	0.791828	18608000	11983000	6625400	18578000	8004300	10573000	-
Q8N954	G patch domain-containing protein 11	GPATCH11	1	2	2	2	13.3	33.277	285	0.0008095	2.7329	-	0.891107	11307000	4498800	6807800	21446000	11704000	9742500	-
Q8N8Z6	Discoidin, CUB and LCCL domain-containing protein 1	DCBLD1	1	10	7	9	18.3	77.92	715	0	32.411	1.026	1.37895	67314000	33342000	33972000	115880000	67461000	48422000	-
Q8N8S7	Protein enabled homolog	ENAH	2	17	17	17	40.1	66.509	591	0	112.8	1.1097	1.00089	403540000	176980000	226560000	565740000	301280000	264460000	-
Q8N8N7	Prostaglandin reductase 2	PTGR2	1	5	3	3	25.1	38.499	351	0	22.699	1.3647	1.15851	25082000	10215000	14868000	12879000	6744200	6134600	-
Q8N7H5	RNA polymerase II-associated factor 1 homolog	PAF1	1	10	8	9	24.7	59.975	531	0	30.398	0.98558	0.951656	82482000	38917000	43565000	99130000	42437000	56692000	-
Q8N766	ER membrane protein complex subunit 1	EMC1	1	6	4	4	9.5	111.76	993	0	6.1993	1.2172	1.01586	89435000	41090000	48345000	74120000	40784000	33336000	-
Q8N729	Neuropeptide W;Neuropeptide W-23;Neuropeptide W-30	NPW	1	3	1	2	27.3	18.048	165	0	6.4081	-	2.27879	11520000	6077000	5442900	29175000	23476000	5699500	-
Q8N6Y2	Leucine-rich repeat-containing protein 17	LRRC17	1	12	9	12	33.3	51.799	441	0	34.056	0.75056	1.22796	120610000	67491000	53122000	167830000	89795000	78031000	-
Q8N6Y1	Protocadherin-20	PCDH20	1	3	3	3	5.9	104.92	951	0	6.2026	0.54925	0.907112	15709000	10697000	5012200	20219000	10049000	10170000	-
Q8N6T7	NAD-dependent protein deacetylase sirtuin-6	SIRT6	1	1	1	1	6.5	39.118	355	0.00084199	3.2619	-	-	2012300	1153500	858850	2650000	1412700	1237300	-
Q8N6R0	Methyltransferase-like protein 13	METTL13	1	3	1	3	5	78.767	699	0.00030285	4.6319	-	0.994332	1210500	549250	661230	10825000	6579600	4245200	-
Q8N6N7	Acyl-CoA-binding domain-containing protein 7	ACBD7	1	3	2	3	35.2	9.7902	88	0	8.0458	0.72605	1.14372	24169000	13240000	10929000	42190000	21740000	20450000	-
Q8N6N3	UPF0690 protein C1orf52	C1orf52	1	1	1	1	11.5	20.599	182	0	13.556	0.77323	0.800192	31197000	17442000	13755000	42978000	21192000	21787000	-
Q8N6M0	OTU domain-containing protein 6B	OTUD6B	1	4	3	3	17.4	33.812	293	0	22.189	1.323	0.959693	27106000	12663000	14443000	33398000	16878000	16520000	-
Q8N684	Cleavage and polyadenylation specificity factor subunit 7	CPSF7	1	11	9	11	30.8	52.049	471	0	38.773	0.95305	0.802955	215750000	113040000	102710000	297860000	137320000	160540000	-
Q8N5N7	39S ribosomal protein L50, mitochondrial	MRPL50	1	4	2	4	37.3	18.325	158	0	6.9031	0.5547	0.839278	18737000	11854000	6882200	23098000	12791000	10307000	-
Q8N5M4	Tetratricopeptide repeat protein 9C	TTC9C	1	4	4	4	30.4	20.012	171	0	8.2118	1.0843	0.827883	51190000	23853000	27338000	80846000	38393000	42452000	-
Q8N5M1	ATP synthase mitochondrial F1 complex assembly factor 2	ATPAF2	1	5	3	5	26	32.772	289	0	7.6586	0.87733	0.753012	20078000	10007000	10071000	32590000	15615000	16975000	-
Q8N5K1	CDGSH iron-sulfur domain-containing protein 2	CISD2	1	3	2	3	27.4	15.278	135	0	12.249	0.77455	0.844167	33444000	18959000	14486000	57593000	23453000	34140000	-
Q8N5I2	Arrestin domain-containing protein 1	ARRDC1	1	2	2	0	6	45.981	433	0.00079681	2.5451	0.73574	-	43784000	28403000	15381000	0	0	0	-
Q8N584	Tetratricopeptide repeat protein 39C	TTC39C	1	2	2	1	4.3	65.869	583	0.0010512	2.3956	1.1377	-	7300400	2947100	4353300	1915300	818900	1096400	-
Q8N573	Oxidation resistance protein 1	OXR1	1	1	1	1	1.7	97.969	874	0.00057192	3.5802	-	-	0	0	0	6693600	2934300	3759200	-
Q8N543	Prolyl 3-hydroxylase OGFOD1	OGFOD1	1	10	10	8	25.6	63.245	542	0	36.535	1.2591	0.925326	76507000	32627000	43880000	78859000	38946000	39913000	-
Q8N4X5	Actin filament-associated protein 1-like 2	AFAP1L2	1	5	5	4	11.5	91.299	818	0	15.053	1.5866	1.354	27649000	10324000	17325000	30149000	16876000	13273000	-
Q8N4V1	Membrane magnesium transporter 1	MMGT1	1	1	1	1	18.3	14.686	131	0	6.98	-	-	8400800	4920900	3479800	14496000	5968100	8527500	-
Q8N4T8	Carbonyl reductase family member 4	CBR4	1	1	1	0	5.1	25.301	237	0.0093642	1.7615	-	-	2178300	1108500	1069800	0	0	0	-
Q8N4Q1	Mitochondrial intermembrane space import and assembly protein 40	CHCHD4	1	4	3	4	35.9	15.996	142	0	9.0192	1.0135	1.02741	29181000	13816000	15366000	47335000	25703000	21632000	-
Q8N4P3	Guanosine-3,5-bis(diphosphate) 3-pyrophosphohydrolase MESH1	HDDC3	1	1	1	1	8.9	20.329	179	0	11.785	0.89407	-	5731700	2861700	2870100	5088400	2769100	2319200	-
Q8N475	Follistatin-related protein 5	FSTL5	2	8	7	8	11.9	95.75	847	0	17.798	0.9348	0.964041	62637000	35629000	27008000	71976000	39109000	32867000	-
Q8N3X1	Formin-binding protein 4	FNBP4	1	2	1	2	2.1	110.26	1017	0.00058326	3.9231	-	0.810241	0	0	0	13307000	6610100	6697100	-
Q8N3U4	Cohesin subunit SA-2	STAG2	2	16	13	14	15.8	141.32	1231	0	22.627	0.98774	0.989903	178840000	90291000	88548000	234710000	120000000	114710000	-
Q8N3R9	MAGUK p55 subfamily member 5	MPP5	1	5	4	5	10.5	77.293	675	0	14.966	0.97425	1.13354	23410000	12805000	10605000	46589000	24129000	22460000	-
Q8N3F0	Maturin	MTURN	1	1	1	1	9.2	14.925	131	0.00081811	2.8763	-	-	4681000	2354800	2326200	4989100	3023300	1965900	-
Q8N392	Rho GTPase-activating protein 18	ARHGAP18	1	2	1	2	6	74.976	663	0.0040806	2.0737	-	-	7649200	3382200	4267000	4291300	1853400	2437900	-
Q8N335	Glycerol-3-phosphate dehydrogenase 1-like protein	GPD1L	1	5	4	4	15.1	38.418	351	0	10.121	1.0782	1.07109	102860000	39493000	63364000	76733000	49774000	26959000	-
Q8N2S1	Latent-transforming growth factor beta-binding protein 4	LTBP4	1	18	18	15	17.2	173.43	1624	0	93.423	0.47139	1.03073	214370000	142970000	71401000	148840000	76176000	72664000	-
Q8N2F6	Armadillo repeat-containing protein 10	ARMC10	1	1	1	1	4.7	37.54	343	0	6.3564	-	-	6763700	3830500	2933200	5122500	2586700	2535800	-
Q8N1G4	Leucine-rich repeat-containing protein 47	LRRC47	1	21	21	19	56.9	63.472	583	0	99.483	1.0528	1.0251	493170000	241180000	251990000	717510000	379880000	337620000	-
Q8N1G2	Cap-specific mRNA (nucleoside-2-O-)-methyltransferase 1	CMTR1	1	2	2	2	2.5	95.32	835	0.000819	2.8843	1.3262	1.24861	5354700	2494100	2860500	8519500	4898800	3620600	-
Q8N1F7	Nuclear pore complex protein Nup93	NUP93	1	22	14	21	39.4	93.487	819	0	67.674	0.92637	0.852079	133790000	74061000	59724000	276870000	136690000	140180000	-
Q8N183	Mimitin, mitochondrial	NDUFAF2	1	1	0	1	10.7	19.856	169	0.00082124	2.9049	-	-	0	0	0	4212400	2490400	1722000	-
Q8N163	Cell cycle and apoptosis regulator protein 2	CCAR2	1	18	12	18	33.4	102.9	923	0	66.554	0.78699	1.03211	142180000	75285000	66891000	249320000	133920000	115390000	-
Q8N158	Glypican-2;Secreted glypican-2	GPC2	1	2	1	1	6	62.829	579	0.00083612	3.1537	-	-	2512200	2118400	393860	5523500	2930600	2592900	-
Q8N0V4	Leucine-rich repeat LGI family member 2	LGI2	1	6	5	5	13.2	62.298	545	0	21.355	0.35242	0.731743	66239000	46602000	19637000	59866000	27882000	31984000	-
Q8IZP7	Heparan-sulfate 6-O-sulfotransferase 3	HS6ST3	1	4	3	4	7.6	54.843	471	0.00080884	2.7153	-	-	2928400	1407000	1521400	3141700	2249000	892670	-
Q8IZP0	Abl interactor 1	ABI1	1	9	9	7	21.3	55.08	508	0	32.457	1.1439	1.00735	104880000	47868000	57015000	74689000	44326000	30362000	-
Q8IZL8	Proline-, glutamic acid- and leucine-rich protein 1	PELP1	1	9	6	8	15	119.7	1130	0	24.166	0.75531	0.710581	27305000	15330000	11975000	36228000	15073000	21155000	-
Q8IZH2	5-3 exoribonuclease 1	XRN1	1	2	1	2	1.6	194.1	1706	0	7.736	-	-	2714600	1773900	940700	2869600	1336900	1532700	-
Q8IZA0	Dyslexia-associated protein KIAA0319-like protein	KIAA0319L	1	2	1	2	2.4	115.66	1049	0	22.44	1.1163	1.10397	80089000	44076000	36013000	349990000	184420000	165570000	-
Q8IZ83	Aldehyde dehydrogenase family 16 member A1	ALDH16A1	1	11	10	11	27.4	85.126	802	0	36.474	0.92203	1.44409	143440000	70920000	72516000	167280000	98089000	69193000	-
Q8IZ73	RNA pseudouridylate synthase domain-containing protein 2	RPUSD2	1	2	1	2	7.9	61.311	545	0.00084436	3.3045	-	1.1808	10630000	5448900	5180900	10663000	5934200	4729100	-
Q8IZ52	Chondroitin sulfate synthase 2	CHPF	1	7	5	6	10.7	85.466	775	0	15.836	0.85461	0.941797	60539000	18561000	41978000	52213000	25767000	26446000	-
Q8IYT4	Katanin p60 ATPase-containing subunit A-like 2	KATNAL2	1	1	1	1	2.2	61.252	538	0.0008394	3.2142	1.0399	1.07584	120600000	56815000	63782000	153570000	83151000	70415000	-
Q8IYS2	Uncharacterized protein KIAA2013	KIAA2013	1	3	1	3	6.3	69.156	634	0.00084317	3.295	-	0.981836	1932800	873510	1059300	6371200	3648600	2722600	-
Q8IYS1	Peptidase M20 domain-containing protein 2	PM20D2	1	8	6	8	28.4	47.776	436	0	33.101	1.1331	1.11232	68735000	32596000	36139000	132900000	69020000	63881000	-
Q8IYI6	Exocyst complex component 8	EXOC8	1	3	3	1	4.1	81.798	725	0.00029603	4.2332	-	-	3530200	1587900	1942300	3422200	1833400	1588800	-
Q8IYD1	Eukaryotic peptide chain release factor GTP-binding subunit ERF3B	GSPT2	1	10	8	10	18.2	68.882	628	0	6.2433	0.73737	1.29104	13827000	7880100	5946600	15372000	8100600	7271300	-
Q8IYB8	ATP-dependent RNA helicase SUPV3L1, mitochondrial	SUPV3L1	1	3	2	2	5.1	87.99	786	0	7.1824	-	-	10377000	6155300	4221900	3346100	1983600	1362600	-
Q8IYB7	DIS3-like exonuclease 2	DIS3L2	1	2	2	1	2.1	99.278	885	0.0098256	1.7261	1.0913	-	5597500	2943400	2654100	5127900	2604200	2523800	-
Q8IYB3	Serine/arginine repetitive matrix protein 1	SRRM1	1	20	15	20	31.5	102.33	904	0	62.83	0.82545	1.06844	249080000	140070000	109010000	399970000	206170000	193800000	-
Q8IY81	pre-rRNA processing protein FTSJ3	FTSJ3	1	8	7	8	18.2	96.557	847	0	47.643	0.76422	0.784683	72226000	41067000	31159000	111620000	52900000	58722000	-
Q8IY67	Ribonucleoprotein PTB-binding 1	RAVER1	1	11	9	9	38	63.876	606	0	40.128	0.74551	0.78284	76418000	43457000	32961000	123480000	56203000	67279000	-
Q8IY18	Structural mainte-ce of chromosomes protein 5	SMC5	1	2	1	1	2.1	128.81	1101	0.00029429	4.122	-	-	3168800	2348900	819910	3126600	862260	2264400	-
Q8IXT5	RNA-binding protein 12B	RBM12B	1	4	3	3	4.4	118.1	1001	0	6.4159	0.92293	0.985222	10105000	5218000	4887300	18048000	8196000	9852000	-
Q8IXQ4	GPALPP motifs-containing protein 1	GPALPP1	1	2	2	2	7.4	38.141	340	0	5.7893	0.72782	1.17026	17052000	9459200	7592800	15275000	8877000	6397500	-
Q8IXQ3	Uncharacterized protein C9orf40	C9orf40	1	2	2	2	21.1	21.063	194	0.00081922	2.8875	0.82044	1.36218	15274000	8016900	7257000	21425000	10633000	10791000	-
Q8IXL6	Extracellular serine/threonine protein kinase FAM20C	FAM20C	1	2	1	1	4.6	66.234	584	0.0020844	2.3183	-	-	1794200	1072400	721850	5894100	3070900	2823200	-
Q8IXK2	Polypeptide N-acetylgalactosaminyltransferase 12	GALNT12	1	9	9	9	19.4	66.938	581	0	13.967	0.64433	1.01154	104950000	63651000	41301000	107120000	58187000	48935000	-
Q8IXH7	Negative elongation factor C/D	NELFCD	1	5	3	5	11	66.246	590	0	7.1589	0.95903	0.870701	41197000	21092000	20105000	51157000	24185000	26972000	-
Q8IXB1	DnaJ homolog subfamily C member 10	DNAJC10	1	11	10	8	21.1	91.079	793	0	17.519	0.65409	0.871156	110800000	82943000	27853000	113940000	86161000	27782000	-
Q8IX90	Spindle and kinetochore-associated protein 3	SKA3	1	1	1	1	3.6	46.359	412	0	5.5836	-	-	2258400	1297800	960660	3444200	1564800	1879400	-
Q8IX12	Cell division cycle and apoptosis regulator protein 1	CCAR1	1	16	13	14	19.7	132.82	1150	0	25.009	1.0227	1.04125	122830000	62781000	60049000	202100000	105440000	96661000	-
Q8IX01	SURP and G-patch domain-containing protein 2	SUGP2	1	3	1	2	5.7	120.21	1082	0.0041047	2.1267	-	0.864155	2107500	1382900	724630	6571900	2714300	3857600	-
Q8IWZ8	SURP and G-patch domain-containing protein 1	SUGP1	1	2	1	2	5	72.47	645	0	9.612	0.85043	0.916506	18935000	9626700	9308000	24846000	12725000	12121000	-
Q8IWZ3	Ankyrin repeat and KH domain-containing protein 1	ANKHD1	1	5	5	2	2.4	269.45	2542	0.00080364	2.6286	-	-	3476600	1774400	1702200	4332600	1954300	2378300	-
Q8IWX8	Calcium homeostasis endoplasmic reticulum protein	CHERP	1	11	10	10	16.9	103.7	916	0	73.491	0.97318	0.851209	164030000	84366000	79663000	227860000	111410000	116460000	-
Q8IWV8	E3 ubiquitin-protein ligase UBR2	UBR2	1	1	1	0	0.7	200.54	1755	0.0093527	1.7482	-	-	2984600	1866600	1118000	0	0	0	-
Q8IWS0	PHD finger protein 6	PHF6	1	3	3	2	13.4	41.29	365	0.0065245	1.9253	0.60306	1.25086	7838700	5843900	1994800	12935000	7548900	5386000	-
Q8IWF2	FAD-dependent oxidoreductase domain-containing protein 2	FOXRED2	1	1	1	1	2.5	77.79	684	0.0015654	2.3345	-	-	1820100	970000	850140	1806200	952930	853290	-
Q8IWE2	Protein NOXP20	FAM114A1	1	1	1	1	3.9	60.741	563	0	13.929	-	-	7197200	3435700	3761500	9091600	4035700	5055900	-
Q8IWA5	Choline transporter-like protein 2	SLC44A2	1	6	6	4	9.6	80.123	706	0	13.194	0.61713	0.813008	159990000	97540000	62449000	60990000	29266000	31724000	-
Q8IW45	ATP-dependent (S)-NAD(P)H-hydrate dehydratase	CARKD	1	4	2	4	19.6	36.576	347	0	7.0747	1.1023	1.49741	8546400	4407400	4139000	29130000	18536000	10595000	-
Q8IVD9	NudC domain-containing protein 3	NUDCD3	1	4	2	4	16.9	40.822	361	0	32.463	1.1518	1.15766	14579000	6888200	7690900	41018000	22420000	18598000	-
Q8IV08	Phospholipase D3	PLD3	1	9	9	8	23.9	54.705	490	0	22.358	0.69254	0.918105	167820000	94507000	73309000	216260000	102090000	114170000	-
Q8IUX7	Adipocyte enhancer-binding protein 1	AEBP1	2	31	27	30	34.2	130.93	1158	0	323.31	0.36952	0.709622	1951700000	1399600000	552050000	2075200000	923980000	1151200000	-
Q8IUL8	Cartilage intermediate layer protein 2;Cartilage intermediate layer protein 2 C1;Cartilage intermediate layer protein 2 C2	CILP2	1	38	35	36	48.4	126.29	1156	0	224.47	0.81881	0.7397	901400000	496730000	404680000	1275600000	566230000	709400000	-
Q8IUI8	Cytokine receptor-like factor 3	CRLF3	1	3	2	3	9.3	49.765	442	0.00057143	3.5668	1.2958	0.813603	20821000	10023000	10798000	24287000	11538000	12749000	-
Q8IUF8	Bifunctional lysine-specific demethylase and histidyl-hydroxylase MINA	MINA	1	4	4	3	13.3	52.8	465	0.00057521	3.6877	0.79246	1.07006	13326000	6565200	6761200	10664000	6050200	4614200	-
Q8IUE6	Histone H2A type 2-B	HIST2H2AB	1	7	4	7	67.7	13.995	130	0.0013086	2.3554	0.76006	1.12724	431150000	237610000	193550000	704210000	389900000	314310000	-
Q8IUD2	ELKS/Rab6-interacting/CAST family member 1	ERC1	1	8	6	7	9.8	128.08	1116	0	10.105	0.88258	0.740138	22771000	12567000	10204000	62937000	31853000	31084000	-
Q86YS7	C2 domain-containing protein 5	C2CD5	1	3	2	2	4	110.45	1000	0.0008401	3.2242	0.72693	0.742832	17455000	10873000	6581900	24295000	10508000	13786000	-
Q86YP4	Transcriptional repressor p66-alpha	GATAD2A	1	3	3	3	7.9	68.062	633	0	12.145	0.81098	1.02077	20218000	11383000	8834500	35892000	19281000	16611000	-
Q86YM7	Homer protein homolog 1	HOMER1	1	1	1	1	4.2	40.276	354	0.00082667	2.988	-	-	1784800	728250	1056500	2228000	1377700	850310	-
Q86YB8	ERO1-like protein beta	ERO1LB	1	1	0	1	3.6	53.543	467	0.00080689	2.687	-	-	0	0	0	1979000	498900	1480100	-
Q86Y82	Syntaxin-12	STX12	1	6	6	6	29.7	31.642	276	0	43.886	1.1101	1.16412	140940000	67941000	73003000	202700000	111050000	91652000	-
Q86Y56	Dynein assembly factor 5, axonemal	DNAAF5	1	3	3	3	6.7	93.52	855	0	13.485	0.92535	0.843028	19177000	11093000	8084100	33262000	17607000	15655000	-
Q86Y39	NADH dehydrogenase [ubiquinone] 1 alpha subcomplex subunit 11	NDUFA11	1	1	0	1	16.3	14.852	141	0.00083916	3.2114	-	-	0	0	0	8223000	5071100	3151900	-
Q86Y25	Zinc finger protein 354C	ZNF354C	1	1	1	1	2.5	64.846	554	0.0074794	1.8747	0.67332	1.0118	277370000	170360000	107010000	287210000	153470000	133740000	-
Q86XX4	Extracellular matrix protein FRAS1	FRAS1	1	47	38	42	21.2	443.21	4008	0	197.11	0.71541	1.28077	416240000	242490000	173750000	474070000	272720000	201350000	-
Q86XP3	ATP-dependent RNA helicase DDX42	DDX42	1	28	21	27	49.8	102.97	938	0	183.2	1.0376	1.04755	310180000	146360000	163820000	517560000	268920000	248640000	-
Q86XI2	Condensin-2 complex subunit G2	NCAPG2	1	1	1	1	1.2	130.96	1143	0.00082576	2.9768	-	-	2430000	1262500	1167500	3681100	1802500	1878600	-
Q86X76	Nitrilase homolog 1	NIT1	1	4	3	4	17.1	35.896	327	0	9.3333	0.95912	1.18314	31902000	15850000	16052000	48313000	25496000	22817000	-
Q86X55	Histone-arginine methyltransferase CARM1	CARM1	1	7	7	5	19.1	65.853	608	0	16.371	1.1772	1.08578	127520000	62847000	64670000	119850000	63852000	55999000	-
Q86X29	Lipolysis-stimulated lipoprotein receptor	LSR	1	20	20	19	36.1	71.438	649	0	130.5	0.79627	1.01689	1986400000	1109600000	876860000	2111600000	1114500000	997140000	-
Q86X10	Ral GTPase-activating protein subunit beta	RALGAPB	1	4	4	2	4.4	166.8	1494	0	5.9794	0.67596	0.785114	28708000	9203500	19505000	6558700	3232500	3326200	-
Q86WR0	Coiled-coil domain-containing protein 25	CCDC25	1	2	1	2	11.1	24.479	208	0	5.6055	1.3324	0.962186	24552000	10873000	13679000	65977000	30015000	35962000	-
Q86WQ0	Nuclear receptor 2C2-associated protein	NR2C2AP	1	4	2	4	45.3	15.876	139	0	6.7416	1.0879	1.02465	16580000	7599000	8980500	24708000	11657000	13052000	-
Q86WJ1	Chromodomain-helicase-DNA-binding protein 1-like	CHD1L	1	3	1	3	3.2	101	897	0.0005777	3.7719	-	0.837451	598780	322920	275860	14380000	9597400	4782600	-
Q86W92	Liprin-beta-1	PPFIBP1	2	3	2	2	4.4	114.02	1011	0.00030139	4.56	1.2648	1.72726	5069700	2057400	3012300	11538000	7623200	3914800	-
Q86W42	THO complex subunit 6 homolog	THOC6	1	3	2	3	11.1	37.535	341	0.00031104	5.14	1.1457	0.870246	14620000	7392100	7227800	25414000	12610000	12804000	-
Q86VS8	Protein Hook homolog 3	HOOK3	1	5	2	4	11.4	83.125	718	0	11.738	0.99619	0.775916	8501700	4815100	3686500	20326000	9884200	10442000	-
Q86VR8	Four-jointed box protein 1	FJX1	1	3	1	2	10.8	48.506	437	0	6.6849	-	2.54894	8471300	3912700	4558600	9977200	7529900	2447300	-
Q86VP6	Cullin-associated NEDD8-dissociated protein 1	CAND1	2	62	56	61	64.9	136.37	1230	0	323.31	1.17	1.04116	3889000000	1791400000	2097600000	4898900000	2596300000	2302600000	-
Q86VN1	Vacuolar protein-sorting-associated protein 36	VPS36	1	6	5	6	21.5	43.816	386	0	11.515	0.98727	0.968617	47119000	25838000	21282000	90679000	47080000	43599000	-
Q86VM9	Zinc finger CCCH domain-containing protein 18	ZC3H18	1	6	6	5	11.2	106.38	953	0	38.474	0.88893	0.990688	54357000	29996000	24361000	65203000	31721000	33483000	-
Q86VI3	Ras GTPase-activating-like protein IQGAP3	IQGAP3	1	4	4	2	2	184.7	1631	0.0091403	1.788	1.0794	-	11103000	5045600	6057400	0	0	0	-
Q86V88	Magnesium-dependent phosphatase 1	MDP1	1	2	1	2	15.9	20.109	176	0.00030845	4.9952	1.1617	-	3282300	1600500	1681800	1615500	921600	693950	-
Q86V85	Integral membrane protein GPR180	GPR180	1	1	1	1	3.4	49.395	440	0.00029762	4.3284	-	-	6580600	3367600	3212900	3075900	1408700	1667200	-
Q86V81	THO complex subunit 4	ALYREF	1	9	8	9	50.6	26.888	257	0	83.385	0.88659	0.961631	796500000	400530000	395970000	936510000	479890000	456620000	-
Q86V48	Leucine zipper protein 1	LUZP1	1	3	3	2	2.9	120.27	1076	0.0005782	3.7765	1.1086	0.932227	15954000	7808000	8146400	15371000	7967500	7404000	-
Q86UX2	Inter-alpha-trypsin inhibitor heavy chain H5	ITIH5	1	6	3	4	8.2	104.58	942	0	8.9474	2.8647	2.51623	135720000	71573000	64152000	21064000	13816000	7248700	Upregulated
Q86UP2	Kinectin	KTN1	1	50	43	48	42.8	156.27	1357	0	321.53	0.94392	0.873973	1189000000	602120000	586880000	1519200000	789920000	729270000	-
Q86UK5	Limbin	EVC2	1	1	1	0	0.7	147.95	1308	0.0065228	1.9201	-	-	95458000	95158000	300600	0	0	0	-
Q86UE4	Protein LYRIC	MTDH	1	17	15	14	34.4	63.836	582	0	47.317	0.87814	0.995619	255410000	132680000	122730000	301470000	152450000	149020000	-
Q86UD1	Out at first protein homolog	OAF	1	3	3	3	13.6	30.688	273	0	8.9485	1.9593	1.21458	171740000	63018000	108720000	222970000	151330000	71639000	-
Q86U90	YrdC domain-containing protein, mitochondrial	YRDC	1	1	1	1	4.7	29.328	279	0.00081059	2.7494	-	-	2792900	900370	1892500	3442100	1701900	1740200	-
Q86U86	Protein polybromo-1	PBRM1	1	8	8	5	6.7	192.95	1689	0	17.138	0.76753	0.856458	38299000	20628000	17671000	33947000	16351000	17597000	-
Q86U44	N6-adenosine-methyltransferase 70 kDa subunit	METTL3	1	5	3	5	19.1	64.473	580	0	6.996	1.0872	0.977804	17453000	7520900	9932500	23581000	11343000	12239000	-
Q86U42	Polyadenylate-binding protein 2	PABPN1	2	10	9	9	44.8	32.749	306	0	106.44	0.9743	0.984155	580570000	295500000	285070000	808350000	413770000	394580000	-
Q86TU7	Histone-lysine N-methyltransferase setd3	SETD3	1	4	4	3	8.8	67.256	594	0	11.289	1.1235	1.12925	18124000	9221700	8902000	17367000	9345500	8021800	-
Q86TI2	Dipeptidyl peptidase 9	DPP9	1	6	4	6	13.8	98.262	863	0	12.506	0.98478	0.95511	25320000	12605000	12715000	42023000	20929000	21094000	-
Q86TG7	Retrotransposon-derived protein PEG10	PEG10	1	2	1	2	5.6	80.172	708	0	15.763	-	1.75414	6734000	2425600	4308400	16928000	10523000	6405200	-
Q86TB9	Protein PAT1 homolog 1	PATL1	1	3	2	3	6.4	86.849	770	0	12.762	0.75181	1.04558	12938000	7634300	5303500	34202000	18208000	15994000	-
Q86T96	E3 ubiquitin-protein ligase RNF180	RNF180	1	1	1	1	1.7	68.253	592	1	-2	-	-	548790000	545160000	3632100	308050000	305610000	2434000	-
Q86SZ2	Trafficking protein particle complex subunit 6B	TRAPPC6B	1	1	1	1	12	17.983	158	0	9.8572	-	0.799297	2693400	1315400	1378000	10041000	4717200	5323900	-
Q86SX6	Glutaredoxin-related protein 5, mitochondrial	GLRX5	1	3	3	3	28	16.628	157	0	21.084	0.83263	1.24505	70733000	36140000	34593000	59707000	31304000	28404000	-
Q86SR1	Polypeptide N-acetylgalactosaminyltransferase 10	GALNT10	1	2	2	2	4.5	68.991	603	0.00030039	4.5049	0.82091	0.83696	13998000	8304300	5693300	12839000	6301900	6537400	-
Q86SQ4	G-protein coupled receptor 126	GPR126	1	6	4	6	6.1	136.69	1221	0	17.189	0.64646	0.885112	42614000	24723000	17891000	67150000	34461000	32690000	-
Q86SG5;P31151	Protein S100-A7A;Protein S100-A7	S100A7A;S100A7	2	1	1	1	10.9	11.305	101	0.0086784	1.8169	-	-	3856100	3856100	0	2573600	2573600	0	-
Q86SF2	N-acetylgalactosaminyltransferase 7	GALNT7	1	17	15	16	30.6	75.388	657	0	70.079	0.86115	1.23362	347330000	180810000	166520000	426920000	234110000	192820000	-
Q7Z7M0	Multiple epidermal growth factor-like domains protein 8	MEGF8	1	5	5	3	2.7	303.1	2845	0	7.3304	0.42351	1.08416	29865000	19684000	10181000	20369000	11575000	8794100	-
Q7Z7K0	COX assembly mitochondrial protein homolog	CMC1	1	1	0	1	9.4	12.49	106	0.0025893	2.2548	-	-	0	0	0	8186700	3419500	4767300	-
Q7Z7H5	Transmembrane emp24 domain-containing protein 4	TMED4	1	4	4	4	23.8	25.943	227	0	9.2476	0.51631	0.798276	30046000	18343000	11703000	37649000	17638000	20012000	-
Q7Z7E8	Ubiquitin-conjugating enzyme E2 Q1	UBE2Q1	1	3	3	2	11.8	46.126	422	0	6.4573	1.2888	0.824063	33140000	15487000	17653000	28812000	13753000	15059000	-
Q7Z7C8	Transcription initiation factor TFIID subunit 8	TAF8	1	1	1	1	4.8	34.262	310	0.00030741	4.9279	-	-	5110100	2747000	2363100	4714800	1794700	2920100	-
Q7Z739	YTH domain-containing family protein 3	YTHDF3	1	8	8	7	15	63.86	585	0	32.766	1.1746	1.06475	191810000	80633000	111180000	304470000	141280000	163200000	-
Q7Z6Z7	E3 ubiquitin-protein ligase HUWE1	HUWE1	1	70	56	60	26.5	481.89	4374	0	230.12	0.95202	1.04716	540900000	287310000	253590000	863310000	480780000	382520000	-
Q7Z6K5	Arpin	ARPIN	1	1	1	1	11.9	24.943	226	0	11.648	-	-	7641800	4860400	2781400	12574000	8756000	3817800	-
Q7Z5L9	Interferon regulatory factor 2-binding protein 2	IRF2BP2	1	2	1	2	6	61.024	587	0.00031486	5.4088	-	1.35794	4148800	2224300	1924500	19067000	13565000	5501400	-
Q7Z5K2	Wings apart-like protein homolog	WAPAL	1	4	4	3	4.6	132.94	1190	0.00030941	5.0398	0.93682	1.25365	130500000	60422000	70074000	69431000	40291000	29140000	-
Q7Z4W1	L-xylulose reductase	DCXR	1	8	7	8	43	25.913	244	0	24.38	1.2797	1.10553	74744000	29312000	45432000	127210000	67099000	60116000	-
Q7Z4V5	Hepatoma-derived growth factor-related protein 2	HDGFRP2	2	17	14	14	31.7	74.316	671	0	142.86	0.63339	0.654965	304330000	179820000	124510000	291250000	120060000	171190000	Downregulated
Q7Z4S6	Kinesin-like protein KIF21A	KIF21A	3	8	8	7	7.3	187.18	1674	0	33.641	1.0325	0.862664	53459000	25922000	27537000	50251000	23295000	26956000	-
Q7Z4Q2	HEAT repeat-containing protein 3	HEATR3	1	2	1	2	4	74.582	680	0	7.6392	-	0.889442	2030700	901590	1129100	12324000	5849400	6474800	-
Q7Z4H8	KDEL motif-containing protein 2	KDELC2	1	10	7	7	28.2	58.572	507	0	27.517	0.56457	0.882768	45796000	29858000	15938000	54922000	24599000	30323000	-
Q7Z4H3	HD domain-containing protein 2	HDDC2	1	4	4	4	28.4	23.39	204	0	11.63	0.77073	0.989511	34775000	18517000	16259000	45440000	20451000	24989000	-
Q7Z478	ATP-dependent RNA helicase DHX29	DHX29	1	9	7	8	9.6	155.23	1369	0	20.437	1.0343	0.730727	37884000	18074000	19810000	55183000	24890000	30292000	-
Q7Z460	CLIP-associating protein 1	CLASP1	1	7	4	7	7.2	169.45	1538	0	33.706	1.1353	0.962001	21286000	11082000	10203000	35294000	20027000	15266000	-
Q7Z434	Mitochondrial antiviral-signaling protein	MAVS	1	5	2	5	15.6	56.527	540	0	16.059	0.88867	0.891742	13888000	7905700	5982000	27621000	13553000	14068000	-
Q7Z422	SUZ domain-containing protein 1	SZRD1	1	1	0	1	13.8	16.997	152	0.0040973	2.1131	-	-	0	0	0	7579000	4559500	3019500	-
Q7Z417	Nuclear fragile X mental retardation-interacting protein 2	NUFIP2	1	3	2	3	4.9	76.12	695	0	5.8377	0.98534	0.985028	16565000	8307600	8256900	15351000	7270100	8081100	-
Q7Z406	Myosin-14	MYH14	1	75	65	71	48	227.87	1995	0	323.31	0.86673	1.04163	2071900000	1423300000	648610000	1787900000	962620000	825240000	-
Q7Z3U7	Protein MON2 homolog	MON2	1	7	5	5	5	190.36	1717	0	8.5274	1.0125	0.922084	20546000	10290000	10256000	28239000	15950000	12289000	-
Q7Z3K3	Pogo transposable element with ZNF domain	POGZ	1	1	0	1	1.3	155.34	1410	0	6.3526	-	-	0	0	0	4654800	2476700	2178100	-
Q7Z3E2	Coiled-coil domain-containing protein 186	CCDC186	1	2	2	0	2.3	103.69	898	0.00058021	3.8253	0.72728	-	40932000	21642000	19290000	0	0	0	-
Q7Z3B4	Nucleoporin p54	NUP54	1	7	7	7	17.8	55.435	507	0	13.719	1.0667	0.831808	62300000	30257000	32042000	79803000	38485000	41319000	-
Q7Z2Z2	Elongation factor Tu GTP-binding domain-containing protein 1	EFTUD1	1	2	2	2	1.9	125.43	1120	0.00029842	4.3839	0.98836	1.00467	9038500	4694600	4343900	17207000	8796900	8410300	-
Q7Z2W4	Zinc finger CCCH-type antiviral protein 1	ZC3HAV1	1	3	1	3	6.2	101.43	902	0.00081945	2.8887	-	0.936768	0	0	0	12057000	6438100	5619100	-
Q7RTV0	PHD finger-like domain-containing protein 5A	PHF5A	1	8	7	8	70	12.405	110	0	28.299	0.95884	0.954107	240420000	119050000	121360000	347290000	177530000	169760000	-
Q7LG56	Ribonucleoside-diphosphate reductase subunit M2 B	RRM2B	1	7	5	6	27.4	40.736	351	0	15.371	1.9038	2.11631	70258000	24207000	46051000	109330000	73988000	35345000	Upregulated
Q7LBR1	Charged multivesicular body protein 1b	CHMP1B	1	3	3	3	12.6	22.109	199	0.00058394	3.9708	1.3967	1.34535	30514000	12665000	17849000	62943000	36405000	26539000	-
Q7L8J4	SH3 domain-binding protein 5-like	SH3BP5L	1	2	1	1	9.2	43.499	393	0.0013106	2.372	-	-	6636000	3516400	3119600	6976700	2098200	4878500	-
Q7L804;Q6WKZ4	Rab11 family-interacting protein 2;Rab11 family-interacting protein 1	RAB11FIP2;RAB11FIP1	2	1	1	1	2.3	58.278	512	0.00081213	2.7818	-	-	3696300	2605400	1090800	4461400	2429300	2032200	-
Q7L7X3	Serine/threonine-protein kinase TAO1	TAOK1	3	3	2	2	3.4	116.07	1001	0	7.411	-	0.633673	5389300	3197400	2191900	11868000	4679400	7188500	-
Q7L775	EPM2A-interacting protein 1	EPM2AIP1	1	8	8	7	21.9	70.369	607	0	36.777	0.74149	1.05434	74351000	39766000	34585000	62104000	33097000	29007000	-
Q7L5Y9	Macrophage erythroblast attacher	MAEA	1	2	1	2	8.6	45.287	396	0	5.7888	1.3867	1.57126	61779000	24672000	37107000	69789000	41949000	27840000	-
Q7L5N1	COP9 signalosome complex subunit 6	COPS6	1	10	9	10	47.4	36.163	327	0	49.866	1.0644	0.925754	300150000	145320000	154830000	413220000	210590000	202630000	-
Q7L5D6	Golgi to ER traffic protein 4 homolog	GET4	1	3	3	2	12.2	36.504	327	0	23.683	1.0288	0.88968	23172000	11398000	11774000	19002000	9071900	9930500	-
Q7L576	Cytoplasmic FMR1-interacting protein 1	CYFIP1	1	32	28	30	30.2	145.18	1253	0	87.169	1.0431	1.01658	466200000	240480000	225720000	920490000	486700000	433790000	-
Q7L4I2	Arginine/serine-rich coiled-coil protein 2	RSRC2	1	2	1	2	6	50.559	434	0	13.468	-	0.604157	8161400	5164300	2997100	23391000	9057200	14334000	-
Q7L2J0	7SK snRNA methylphosphate capping enzyme	MEPCE	1	5	5	4	9.9	74.354	689	0	17.356	1.0126	0.83375	99014000	49615000	49399000	127930000	62609000	65322000	-
Q7L2H7	Eukaryotic translation initiation factor 3 subunit M	EIF3M	1	18	17	17	54.5	42.502	374	0	203.49	1.2173	0.917347	282170000	136890000	145280000	410320000	208010000	202310000	-
Q7L2E3	Putative ATP-dependent RNA helicase DHX30	DHX30	1	2	2	2	2.1	133.94	1194	0.0060347	1.9438	0.88428	0.939055	93384000	43688000	49696000	93047000	48150000	44896000	-
Q7L266	Isoaspartyl peptidase/L-asparaginase;Isoaspartyl peptidase/L-asparaginase alpha chain;Isoaspartyl peptidase/L-asparaginase beta chain	ASRGL1	1	9	7	8	51.3	32.054	308	0	86.583	1.9992	1.82735	76915000	28929000	47985000	103140000	72800000	30342000	Upregulated
Q7L1Q6	Basic leucine zipper and W2 domain-containing protein 1	BZW1	1	18	13	17	58.9	48.043	419	0	38.309	1.177	0.933184	245280000	113090000	132200000	365350000	186510000	178840000	-
Q7L099	Protein RUFY3	RUFY3	1	1	1	1	2.3	52.964	469	0.0060317	1.9401	-	0.806647	10864000	5796900	5066600	17414000	8055100	9359200	-
Q7L014	Probable ATP-dependent RNA helicase DDX46	DDX46	1	21	18	19	24.2	117.36	1031	0	70.92	1.0385	0.818465	505460000	138200000	367270000	335840000	169400000	166440000	-
Q7KZF4	Staphylococcal nuclease domain-containing protein 1	SND1	1	39	34	38	56.3	102	910	0	323.31	1.0669	1.12189	1287000000	629450000	657530000	1617000000	936730000	680280000	-
Q7KZ85	Transcription elongation factor SPT6	SUPT6H	1	28	26	26	25.3	199.07	1726	0	162.34	1.1086	0.901876	309800000	161770000	148030000	323300000	171510000	151790000	-
Q76KP1	N-acetyl-beta-glucosaminyl-glycoprotein 4-beta-N-acetylgalactosaminyltransferase 1	B4GALNT4	1	1	1	0	1.3	116.51	1039	0.0028453	2.2478	-	-	3216100	1976600	1239600	0	0	0	-
Q75T13	GPI inositol-deacylase	PGAP1	1	1	0	1	1.2	105.38	922	0.0074869	1.8764	-	-	0	0	0	11661000	4685500	6975800	-
Q71UM5	40S ribosomal protein S27-like	RPS27L	1	3	3	3	38.1	9.4771	84	0	5.8865	0.80795	0.782044	82359000	46987000	35372000	48601000	23439000	25162000	-
Q71UI9;P0C0S5	Histone H2A.V;Histone H2A.Z	H2AFV;H2AFZ	2	6	6	6	53.9	13.509	128	0	40.385	0.99521	0.888415	1008300000	521820000	486440000	1361100000	706440000	654690000	-
Q71U36;P0DPH8;P0DPH7	Tubulin alpha-1A chain	TUBA1A	4	40	35	37	84.5	50.135	451	0	24.008	0.69213	0.919287	199410000	113850000	85560000	212600000	116130000	96468000	-
Q71RC2	La-related protein 4	LARP4	1	3	3	2	4.6	80.595	724	0	8.0467	1.0282	0.796305	22126000	10769000	11358000	24229000	10780000	13448000	-
Q71DI3	Histone H3.2	HIST2H3A	1	13	10	13	62.5	15.388	136	0	53.851	0.7823	0.956389	15357000000	8496700000	6859900000	21825000000	10969000000	10857000000	-
Q712K3	Ubiquitin-conjugating enzyme E2 R2	UBE2R2	2	3	3	3	12.6	27.166	238	0	5.8187	1.3077	0.911328	23982000	11666000	12317000	44226000	22500000	21726000	-
Q70Z53	Protein FRA10AC1	FRA10AC1	1	2	1	2	8.9	37.548	315	0.0010521	2.4056	-	0.511849	3666300	1840800	1825500	8104800	3310300	4794500	-
Q70JA7;Q86X52	Chondroitin sulfate synthase 3;Chondroitin sulfate synthase 1	CHSY3;CHSY1	2	2	1	2	3.1	100.28	882	0.0077	1.8505	-	0.939408	1972200	819040	1153100	17845000	10125000	7719600	-
Q709C8	Vacuolar protein sorting-associated protein 13C	VPS13C	1	10	9	6	3.7	422.39	3753	0	20.752	0.99083	1.16212	38259000	19771000	18487000	25865000	14669000	11197000	-
Q6ZXV5	Transmembrane and TPR repeat-containing protein 3	TMTC3	1	1	1	0	1	104.01	915	0.0050467	1.9817	-	-	6188700	3879400	2309300	0	0	0	-
Q6ZVM7	TOM1-like protein 2	TOM1L2	1	3	2	3	10.8	55.556	507	0	12.633	1.1817	1.48238	6389400	2939900	3449500	21631000	13176000	8455600	-
Q6ZU35	Uncharacterized protein KIAA1211	KIAA1211	1	1	1	1	1.6	136.76	1233	0.00080043	2.58	-	-	3034500	1355900	1678600	3578800	1889700	1689100	-
Q6ZS27	Zinc finger protein 662	ZNF662	1	1	1	1	2.3	48.495	426	0.0091381	1.7808	0.54036	0.94162	98101000	62200000	35901000	57084000	30335000	26749000	-
Q6ZRV2	Protein FAM83H	FAM83H	1	3	1	3	3.6	127.12	1179	0	7.537	-	0.807885	3987600	2141100	1846500	22540000	11301000	11240000	-
Q6ZRP7	Sulfhydryl oxidase 2	QSOX2	1	24	22	22	45.7	77.528	698	0	217.6	1.0447	1.05156	823940000	405230000	418710000	1001300000	539690000	461600000	-
Q6ZNW5	GDP-D-glucose phosphorylase 1	GDPGP1	1	1	1	1	3.9	42.362	385	0.0077095	1.8653	-	-	2384200	973320	1410800	3233400	1724500	1508800	-
Q6ZN18	Zinc finger protein AEBP2	AEBP2	1	3	3	3	10.3	54.466	517	0	10.026	0.81714	1.03003	26418000	18820000	7598100	18383000	10088000	8295200	-
Q6ZMG9;Q8N5B7	Ceramide synthase 6;Ceramide synthase 5	CERS6;CERS5	2	2	1	2	4.7	44.889	384	0.00081699	2.8669	-	0.724061	1052400	572280	480070	4049900	1863200	2186700	-
Q6YP21	Kynurenine--oxoglutarate transaminase 3	CCBL2	1	3	3	2	8.8	51.4	454	0	11.088	1.0974	1.14957	44843000	20318000	24525000	33606000	18758000	14849000	-
Q6YN16	Hydroxysteroid dehydrogenase-like protein 2	HSDL2	1	4	3	4	12.9	45.394	418	0	6.855	1.0314	1.00198	30733000	15970000	14763000	53801000	27793000	26008000	-
Q6YHU6	Thyroid adenoma-associated protein	THADA	1	2	1	2	1.7	219.6	1953	0.0010599	2.5156	1.3381	1.09148	12819000	5770600	7048800	18583000	10976000	7606700	-
Q6YHK3	CD109 antigen	CD109	2	43	42	40	39.2	161.69	1445	0	323.31	0.65748	1.15563	2250400000	1336100000	914280000	2846700000	1517200000	1329600000	-
Q6Y7W6	PERQ amino acid-rich with GYF domain-containing protein 2	GIGYF2	1	4	2	4	5.2	150.07	1299	0	10.579	1.1903	0.995818	138660000	65102000	73562000	238170000	176090000	62082000	-
Q6X4U4	Sclerostin domain-containing protein 1	SOSTDC1	1	2	2	2	12.1	23.306	206	0.00030893	5.0193	1.7676	0.872676	17779000	6233900	11546000	16469000	7909800	8559200	-
Q6WCQ1	Myosin phosphatase Rho-interacting protein	MPRIP	1	3	3	3	4	116.53	1025	0.00029533	4.1862	1.3349	0.88739	16152000	6754500	9397600	20330000	10910000	9419800	-
Q6VN20	Ran-binding protein 10	RANBP10	1	2	2	1	3.9	67.256	620	0.0074645	1.8674	-	-	7792500	4064300	3728200	12699000	6395500	6303000	-
Q6VMQ6	Activating transcription factor 7-interacting protein 1	ATF7IP	1	2	2	2	3.4	136.39	1270	0.00079597	2.5374	0.80181	1.03249	15690000	9412200	6278300	4955100	2424100	2531000	-
Q6UXN9	WD repeat-containing protein 82	WDR82	1	6	4	6	23	35.079	313	0	25.149	1.1261	0.904814	118000000	55593000	62407000	169470000	89894000	79574000	-
Q6UXI9	Nephronectin	NPNT	1	20	20	18	42.3	61.906	565	0	128.61	0.46886	0.786473	1212600000	834260000	378380000	1159600000	525860000	633760000	-
Q6UXH1	Cysteine-rich with EGF-like domain protein 2	CRELD2	1	4	4	4	13.9	38.191	353	0	69.635	0.82279	1.10251	102530000	50932000	51597000	124510000	67845000	56668000	-
Q6UXD5	Seizure 6-like protein 2	SEZ6L2	1	4	3	4	6.7	97.559	910	0	15.091	0.76237	1.68862	25342000	13897000	11445000	57638000	35193000	22445000	-
Q6UX71	Plexin domain-containing protein 2	PLXDC2	1	11	9	8	25	59.582	529	0	37.694	0.69928	0.936505	207010000	123980000	83030000	216710000	113750000	102960000	-
Q6UX04	Peptidyl-prolyl cis-trans isomerase CWC27 homolog	CWC27	1	5	3	4	20.1	53.846	472	0	7.6018	0.91592	1.08967	23756000	13653000	10103000	22728000	11209000	11519000	-
Q6UWE0	E3 ubiquitin-protein ligase LRSAM1	LRSAM1	1	5	2	4	11.1	83.593	723	0	7.5675	1.4511	0.988631	8173900	3183400	4990600	38236000	18506000	19730000	-
Q6UW68	Transmembrane protein 205	TMEM205	1	3	2	3	20.6	21.198	189	0	17.559	1.1748	1.16965	53455000	30945000	22510000	124690000	70559000	54127000	-
Q6UW49	Sperm equatorial segment protein 1	SPESP1	1	8	7	8	26.3	38.931	350	0	23.469	0.72563	0.796242	110210000	61279000	48929000	191300000	93215000	98089000	-
Q6UVY6	DBH-like monooxygenase protein 1	MOXD1	1	7	6	7	12.1	69.652	613	0	25.964	0.73828	1.17473	192300000	108190000	84108000	232380000	127810000	104560000	-
Q6UVK1	Chondroitin sulfate proteoglycan 4	CSPG4	1	26	24	23	16.8	250.53	2322	0	73.063	0.81883	1.14224	308050000	168130000	139920000	289200000	162080000	127120000	-
Q6UN15	Pre-mRNA 3-end-processing factor FIP1	FIP1L1	1	9	6	8	33	66.526	594	0	48.865	0.98772	0.845594	74437000	37530000	36907000	97988000	44104000	53884000	-
Q6UB35	Monofunctional C1-tetrahydrofolate synthase, mitochondrial	MTHFD1L	1	6	4	4	7.6	105.79	978	0	12.506	0.63286	0.721865	21495000	13319000	8176400	23811000	10696000	13115000	-
Q6S8J3;A5A3E0;P0CG38;P0CG39	POTE ankyrin domain family member E;POTE ankyrin domain family member F;POTE ankyrin domain family member I;POTE ankyrin domain family member J	POTEE;POTEF;POTEI;POTEJ	4	12	12	12	12	121.36	1075	1	-2	-	-	20927000	11639000	9288000	5515100	2674200	2840800	-
Q6QNY1	Biogenesis of lysosome-related organelles complex 1 subunit 2	BLOC1S2	1	3	2	3	47.9	15.961	142	0	6.0142	0.98638	1.10267	11710000	5185000	6525100	31984000	15960000	16024000	-
Q6PKG0	La-related protein 1	LARP1	2	22	16	19	30.7	123.51	1096	0	61.205	0.98186	0.979336	254620000	130590000	124030000	422170000	220280000	201890000	-
Q6PJ69	Tripartite motif-containing protein 65	TRIM65	1	1	1	0	1.5	57.353	517	0.0050633	2.0063	-	-	2671500	1543000	1128500	0	0	0	-
Q6PIU2	Neutral cholesterol ester hydrolase 1	NCEH1	1	2	2	2	5.9	45.807	408	0	6.1036	0.89387	0.849545	12858000	7042500	5815300	18942000	8903000	10039000	-
Q6PI48	Aspartate--tRNA ligase, mitochondrial	DARS2	1	3	2	3	6.8	73.562	645	0	9.205	0.8793	1.00057	13113000	6326700	6785800	15169000	7756700	7412700	-
Q6PD62	RNA polymerase-associated protein CTR9 homolog	CTR9	1	15	11	13	16.5	133.5	1173	0	40.174	0.96975	0.861178	114960000	58579000	56377000	132740000	64606000	68133000	-
Q6PCE3	Glucose 1,6-bisphosphate synthase	PGM2L1	1	2	2	2	3.4	70.441	622	0.00079618	2.539	1.0022	1.59195	13972000	6728200	7243600	18690000	11267000	7423300	-
Q6PCB0	von Willebrand factor A domain-containing protein 1	VWA1	1	2	1	2	7.6	46.804	445	0.00057372	3.636	-	0.775374	10137000	6774000	3362700	17556000	8801800	8753900	-
Q6P9B6	TLD domain-containing protein 1	TLDC1	1	3	3	2	7.9	50.993	456	0	6.5346	0.62516	0.80141	13532000	8000600	5531100	14869000	7212100	7656600	-
Q6P9A2	Polypeptide N-acetylgalactosaminyltransferase 18	GALNT18	1	3	2	2	8.6	69.56	607	0.0002942	4.1209	0.68015	0.766107	10494000	6403700	4090600	17074000	7748400	9325200	-
Q6P6C2	RNA demethylase ALKBH5	ALKBH5	1	2	2	2	9.1	44.255	394	0	12.541	0.99062	0.80032	36164000	16355000	19809000	55609000	26361000	29248000	-
Q6P6B1	Glutamate-rich protein 5	ERICH5	1	2	2	2	13.9	39.935	374	0.00084293	3.2784	0.66966	1.01403	13057000	8420400	4637000	11468000	6831000	4636600	-
Q6P5R6	60S ribosomal protein L22-like 1	RPL22L1	1	3	3	3	35.2	14.606	122	0	24.68	0.79895	0.930233	163480000	92865000	70614000	151850000	74344000	77507000	-
Q6P587	Acylpyruvase FAHD1, mitochondrial	FAHD1	1	5	4	5	36.6	24.843	224	0	20.523	0.86768	1.25535	53427000	27481000	25946000	51485000	30521000	20964000	-
Q6P4Q7	Metal transporter CNNM4	CNNM4	1	1	1	0	1.8	86.606	775	0.00081633	2.8544	-	-	2194700	1278700	915940	0	0	0	-
Q6P4E1	Protein CASC4	CASC4	1	4	2	4	8	49.497	436	0	5.9699	-	1.46527	4568200	2607600	1960500	21955000	12077000	9877700	-
Q6P4A8	Phospholipase B-like 1;Phospholipase B-like 1 chain A;Phospholipase B-like 1 chain B;Phospholipase B-like 1 chain C	PLBD1	1	4	3	2	11.2	63.254	553	0	7.2377	0.44065	0.792016	20272000	14283000	5989300	5456500	2367800	3088700	-
Q6P4A7	Sideroflexin-4	SFXN4	1	1	1	1	3.6	37.998	337	0	9.2178	-	-	3400100	1577900	1822200	4355000	2042000	2313000	-
Q6P474;Q6P996	Putative pyridoxal-dependent decarboxylase domain-containing protein 2;Pyridoxal-dependent decarboxylase domain-containing protein 1	PDXDC2P;PDXDC1	2	1	1	0	3.2	51.809	469	0.0050671	2.0093	-	-	1608000	683010	924960	0	0	0	-
Q6P3W7	SCY1-like protein 2	SCYL2	1	8	5	8	13.3	103.71	929	0	38.869	1.1702	0.989609	70632000	44293000	26338000	125470000	77411000	48055000	-
Q6P2Q9	Pre-mRNA-processing-splicing factor 8	PRPF8	1	70	59	68	41.2	273.6	2335	0	277.97	0.80893	0.824402	1034500000	556190000	478280000	1345600000	624250000	721390000	-
Q6P2E9	Enhancer of mRNA-decapping protein 4	EDC4	1	19	17	11	21.8	151.66	1401	0	48.276	0.74505	0.799233	156510000	93709000	62798000	161260000	80284000	80973000	-
Q6P1N9	Putative deoxyribonuclease TATDN1	TATDN1	1	2	2	2	7.7	33.601	297	0.00029481	4.1629	1.2821	1.37726	37130000	16714000	20416000	8547900	5066100	3481800	-
Q6P1N0	Coiled-coil and C2 domain-containing protein 1A	CC2D1A	1	7	3	7	8.5	104.06	951	0	13.431	0.80639	0.835073	12051000	7012000	5039000	47408000	21423000	25984000	-
Q6P1J9	Parafibromin	CDC73	1	9	6	8	18.5	60.576	531	0	17.087	0.90857	0.863334	78533000	39344000	39189000	109900000	51775000	58124000	-
Q6P158	Putative ATP-dependent RNA helicase DHX57	DHX57	1	1	1	1	0.8	155.6	1386	0.0050659	2.0088	-	-	2648300	1417900	1230400	3804400	1774200	2030200	-
Q6NZY4	Zinc finger CCHC domain-containing protein 8	ZCCHC8	1	3	3	3	7.2	78.576	707	0	12.806	0.92374	1.05265	19592000	10366000	9225800	26495000	14596000	11898000	-
Q6NYC1	Bifunctional arginine demethylase and lysyl-hydroxylase JMJD6	JMJD6	1	3	2	3	11.7	46.461	403	0	9.9637	-	0.684744	5927600	3150300	2777400	19212000	6706700	12506000	-
Q6NXG1	Epithelial splicing regulatory protein 1	ESRP1	2	8	4	6	20.7	75.585	681	0	17.093	1.1983	1.35579	31850000	14516000	17334000	45288000	28969000	16319000	-
Q6NW40	RGM domain family member B	RGMB	1	4	3	3	20.1	47.546	437	0	5.8889	1.2897	1.51543	17621000	6980100	10641000	25249000	16041000	9207600	-
Q6NW29	RWD domain-containing protein 4	RWDD4	1	1	1	1	7.4	21.25	188	0.00030525	4.8106	-	-	2105000	1069500	1035500	3218000	1704900	1513000	-
Q6NUK1	Calcium-binding mitochondrial carrier protein SCaMC-1	SLC25A24	1	12	11	9	33.5	53.354	477	0	19.839	0.63271	0.812018	127150000	78611000	48538000	102540000	47588000	54953000	-
Q6NSJ2	Pleckstrin homology-like domain family B member 3	PHLDB3	1	1	1	1	2.2	71.911	640	0.00085179	3.4395	-	-	4074200	1623800	2450300	4320600	2943000	1377600	-
Q6NSI8	Uncharacterized protein KIAA1841	KIAA1841	1	1	1	1	1.5	82.006	718	0.0043246	2.0604	-	-	46141000	38850000	7291500	53040000	43375000	9664900	-
Q6N069	N-alpha-acetyltransferase 16, NatA auxiliary subunit	NAA16	1	9	8	7	12.2	101.46	864	0	10.804	1.1174	0.614515	46790000	17736000	29053000	29456000	13326000	16130000	-
Q6L8Q7	2,5-phosphodiesterase 12	PDE12	1	6	5	6	18.2	67.351	609	0	14.162	0.89023	0.954198	53227000	28060000	25167000	73685000	40014000	33671000	-
Q6IQ49	Protein SDE2 homolog	SDE2	1	2	2	1	5.5	49.741	451	0	8.4815	0.80663	-	12589000	7164700	5424200	11475000	5335900	6138700	-
Q6IN85	Serine/threonine-protein phosphatase 4 regulatory subunit 3A	SMEK1	1	11	9	10	18.1	95.367	833	0	41.372	0.76594	0.83605	77757000	42436000	35321000	80259000	35313000	44945000	-
Q6ICH7	Aspartate beta-hydroxylase domain-containing protein 2	ASPHD2	1	1	1	1	2.7	41.698	369	1	-2	-	-	20390000	9839600	10550000	44215000	25151000	19064000	-
Q6IBW4	Condensin-2 complex subunit H2	NCAPH2	1	2	1	2	4.8	68.226	605	0.00080797	2.7009	-	0.81182	8573900	3455500	5118300	5140000	2615100	2524900	-
Q6IBS0;H0Y858	Twinfilin-2	TWF2	2	12	11	11	51	39.548	349	0	104	1.13	1.14521	218570000	103190000	115380000	329060000	182380000	146680000	-
Q6IAA8	Ragulator complex protein LAMTOR1	LAMTOR1	1	4	3	4	49.7	17.745	161	0	25.945	0.84656	1.0266	33978000	18935000	15043000	44375000	23325000	21050000	-
Q6IA86	Elongator complex protein 2	ELP2	1	4	2	4	7.4	92.499	826	0	6.3915	0.98645	1.05037	20541000	10414000	10126000	52241000	24331000	27910000	-
Q6IA69	Glutamine-dependent NAD(+) synthetase	NADSYN1	1	2	0	2	3.3	79.284	706	0.00079936	2.5751	-	-	0	0	0	8280200	4566700	3713600	-
Q6I9Y2	THO complex subunit 7 homolog	THOC7	1	3	2	3	13.2	23.743	204	0	5.8172	0.97853	0.814266	13749000	6658100	7090900	84584000	42080000	42503000	-
Q6H9L7	Isthmin-2	ISM2	1	2	1	2	8.1	63.906	571	0.00057904	3.7898	-	0.464274	7067900	3492500	3575500	30156000	15454000	14702000	-
Q6GMV3	Putative peptidyl-tRNA hydrolase PTRHD1	PTRHD1	1	7	7	7	70.7	15.805	140	0	24.611	0.95723	0.932923	209090000	107160000	101930000	204080000	104370000	99703000	-
Q6GMV2	SET and MYND domain-containing protein 5	SMYD5	1	1	1	1	2.2	47.34	418	0.0084367	1.8248	-	1.45302	4962800	3741200	1221600	7600900	4350400	3250500	-
Q6FI81	Anamorsin	CIAPIN1	1	12	10	12	41.3	33.582	312	0	32.323	1.0363	1.02945	138550000	65817000	72729000	177650000	92431000	85223000	-
Q6EMK4	Vasorin	VASN	1	10	10	10	25.3	71.712	673	0	216.25	0.6336	0.669478	2074200000	1245900000	828230000	2517500000	1042100000	1475400000	-
Q6DN12	Multiple C2 and transmembrane domain-containing protein 2	MCTP2	1	1	1	1	0.8	99.594	878	0.0089109	1.8072	-	-	2974900	1924700	1050200	9984000	7097600	2886400	-
Q6DKK2	Tetratricopeptide repeat protein 19, mitochondrial	TTC19	1	1	0	1	3.2	42.456	380	0.0030872	2.168	-	-	0	0	0	3301700	1943900	1357800	-
Q6DKJ4	Nucleoredoxin	NXN	1	7	6	7	26	48.392	435	0	17.802	1.0056	1.26095	52754000	25437000	27317000	72089000	41341000	30748000	-
Q6DKI1	60S ribosomal protein L7-like 1	RPL7L1	1	3	1	3	16.5	29.669	255	0	5.7651	-	0.89815	5866000	3322900	2543200	18507000	8225600	10281000	-
Q6DD88	Atlastin-3	ATL3	1	7	7	5	19	60.541	541	0	12.204	0.68325	0.93791	45982000	26562000	19420000	41454000	21224000	20230000	-
Q6DD87	Zinc finger protein 787	ZNF787	1	1	0	1	5	40.428	382	0.00081566	2.8431	-	-	0	0	0	5193100	2571800	2621400	-
Q6BCY4	NADH-cytochrome b5 reductase 2	CYB5R2	1	3	2	3	8.3	31.458	276	0.00056899	3.4861	1.1336	1.12752	9550300	4692500	4857800	41654000	22038000	19616000	-
Q69YN4	Protein virilizer homolog	KIAA1429	1	8	6	8	5.1	202.02	1812	0	15.409	0.97505	0.954745	35841000	19217000	16624000	109420000	57947000	51470000	-
Q69YN2	CWF19-like protein 1	CWF19L1	1	5	4	4	13.6	60.618	538	0	8.4522	0.77692	1.02313	37558000	21240000	16317000	38236000	20402000	17834000	-
Q68EM7	Rho GTPase-activating protein 17	ARHGAP17	1	5	3	5	8.5	95.436	881	0	14.48	0.8251	0.951203	27231000	14953000	12278000	42585000	21819000	20766000	-
Q68E01	Integrator complex subunit 3	INTS3	1	8	5	8	12.9	118.07	1043	0	20.281	0.84806	0.87321	19548000	10172000	9375700	52859000	24443000	28417000	-
Q68DQ2	Very large A-kinase anchor protein	CRYBG3	1	2	0	2	1.1	330.63	2970	0.0093573	1.7592	-	-	0	0	0	52412000	1099600	51312000	-
Q68D85	Natural cytotoxicity triggering receptor 3 ligand 1	NCR3LG1	1	3	3	2	10.8	50.827	454	0.00029789	4.3589	0.91094	1.8664	42337000	22957000	19379000	41949000	28217000	13732000	-
Q68CZ2	Tensin-3	TNS3	3	3	3	3	3.6	155.26	1445	0	8.021	0.867	0.718856	32259000	18158000	14102000	30995000	14779000	16216000	-
Q68CP9	AT-rich interactive domain-containing protein 2	ARID2	1	6	3	6	4.5	197.39	1835	0	7.9153	0.77004	0.874661	19480000	11310000	8169700	51392000	25123000	26269000	-
Q68BL7	Olfactomedin-like protein 2A	OLFML2A	1	1	1	1	1.5	73.054	652	0.0013092	2.3616	0.65657	-	10808000	6585400	4222800	12408000	6952600	5455200	-
Q676U5	Autophagy-related protein 16-1	ATG16L1	1	3	3	2	7.4	68.264	607	0	13.873	1.1019	0.941176	29689000	15352000	14336000	24750000	12469000	12281000	-
Q66LE6	Serine/threonine-protein phosphatase 2A 55 kDa regulatory subunit B delta isoform	PPP2R2D	1	4	4	4	12.4	52.042	453	0.0065147	1.9147	-	-	8275300	4680000	3595300	4379000	2576900	1802000	-
Q66K74	Microtubule-associated protein 1S;MAP1S heavy chain;MAP1S light chain	MAP1S	1	10	8	9	17.8	112.21	1059	0	15.437	0.88568	0.742611	49329000	25709000	23620000	415390000	31267000	384120000	-
Q66K14	TBC1 domain family member 9B	TBC1D9B	1	2	1	2	2.5	140.52	1250	0.00029833	4.3789	-	0.771188	3056900	1703200	1353700	9873300	5038100	4835200	-
Q658Y4	Protein FAM91A1	FAM91A1	1	5	2	4	7.4	93.908	838	0	10.951	1.2882	0.846883	19975000	9918700	10056000	20604000	9426400	11178000	-
Q641Q3	Meteorin-like protein	METRNL	1	16	15	16	66.2	34.398	311	0	127.5	0.35802	0.835561	890400000	632720000	257680000	994960000	468930000	526030000	-
Q641Q2;Q9Y4E1	WASH complex subunit FAM21A;WASH complex subunit FAM21C	FAM21A;FAM21C	3	10	7	10	13.7	147.18	1341	0	25.748	1.1443	1.18135	34460000	16399000	18061000	64768000	35093000	29675000	-
Q63HK3	Zinc finger protein with KRAB and SCAN domains 2	ZKSCAN2	1	1	1	0	1.7	110.94	967	1	-2	-	-	1552500	1418000	134460	0	0	0	-
Q5ZPR3	CD276 antigen	CD276	1	4	3	4	13.1	57.235	534	0	21.914	0.76096	0.721501	51602000	28666000	22936000	75583000	31622000	43961000	-
Q5W111	SPRY domain-containing protein 7	SPRYD7	1	2	2	1	10.2	21.666	196	0.0062767	1.9348	-	-	4527900	1242400	3285400	0	0	0	-
Q5W0A0	Glutamate-rich protein 6B	ERICH6B	1	2	2	2	3.2	81.685	696	0.0062798	1.9362	1.2099	1.13312	39718000	20163000	19555000	32921000	17326000	15595000	-
Q5VYK3	Proteasome-associated protein ECM29 homolog	ECM29	1	23	20	21	19.7	204.29	1845	0	97.197	1.1554	1.14903	140300000	66846000	73455000	189250000	100810000	88438000	-
Q5VW32	BRO1 domain-containing protein BROX	BROX	1	8	6	8	32.6	46.476	411	0	45.609	1.2938	1.17246	149050000	75299000	73752000	182560000	102300000	80260000	-
Q5VVM6	Coiled-coil domain-containing protein 30	CCDC30	1	1	1	1	1.9	91.332	783	1	-2	-	-	7317300	3574600	3742800	8786200	4342500	4443700	-
Q5VV41	Rho guanine nucleotide exchange factor 16	ARHGEF16	1	2	2	2	4.1	80.104	709	0.00082804	3.0036	1.1966	1.28881	6262800	2932600	3330100	8052300	4558500	3493900	-
Q5VTR2	E3 ubiquitin-protein ligase BRE1A	RNF20	1	11	11	9	18.6	113.66	975	0	47.101	0.92385	0.762951	92104000	48024000	44080000	80352000	35353000	44999000	-
Q5VTL8	Pre-mRNA-splicing factor 38B	PRPF38B	1	6	4	6	12.6	64.467	546	0	12.055	0.90859	0.845023	40013000	22074000	17939000	75589000	35954000	39636000	-
Q5VTB9	E3 ubiquitin-protein ligase RNF220	RNF220	1	1	1	1	2.5	62.765	566	0.0074757	1.872	-	-	4419400	2857000	1562400	4407200	2418800	1988400	-
Q5VT66;A0A494C1P3;Q969Z3	Mitochondrial amidoxime-reducing component 1;Mitochondrial amidoxime reducing component 2	MARC1;MARC2	3	2	2	2	7.4	37.499	337	0.00058224	3.8779	-	-	5484600	3023400	2461200	9364400	5288600	4075800	-
Q5VSG8	Glycoprotein endo-alpha-1,2-mannosidase-like protein	MANEAL	1	2	1	2	5.5	51.316	457	0.00085034	3.4099	-	1.43649	4719200	2600800	2118400	22449000	14272000	8176900	-
Q5UIP0	Telomere-associated protein RIF1	RIF1	1	3	0	3	1.7	274.46	2472	0.00030414	4.7323	-	1.34506	0	0	0	20016000	12710000	7305400	-
Q5U5X0	Complex III assembly factor LYRM7	LYRM7	1	1	0	1	9.6	11.955	104	0.0026021	2.3014	-	-	0	0	0	5476200	2248600	3227700	-
Q5TZA2	Rootletin	CROCC	1	1	1	1	0.4	228.52	2017	0.00057159	3.5691	1.4167	1.34297	792410000	341140000	451260000	578710000	342460000	236240000	-
Q5TGZ0	MICOS complex subunit MIC10	MINOS1	1	1	1	1	9	8.8081	78	0.0008071	2.6899	0.70566	-	16666000	9545000	7121200	19034000	9799400	9235100	-
Q5TFE4	5-nucleotidase domain-containing protein 1	NT5DC1	1	18	15	17	60.2	51.844	455	0	57.444	1.1953	0.965624	276420000	127090000	149330000	314280000	164630000	149650000	-
Q5TEC6	Histone H3	HIST2H3PS2	1	7	6	7	31.6	15.43	136	0	9.5847	0.69565	0.898392	1614800000	944220000	670580000	1245400000	633500000	611870000	-
Q5TDH0	Protein DDI1 homolog 2	DDI2	1	3	3	3	10.8	44.522	399	0	16.584	1.1281	1.01999	32396000	15318000	17078000	44800000	23266000	21533000	-
Q5TBB1	Ribonuclease H2 subunit B	RNASEH2B	1	1	1	1	7.1	35.138	312	0	5.4856	-	-	10026000	5683900	4341800	11781000	6060100	5720900	-
Q5TAQ9	DDB1- and CUL4-associated factor 8	DCAF8	1	4	2	4	6.9	66.851	597	0.00029727	4.3115	1.2217	1.07236	12522000	5580700	6941000	19733000	6931800	12801000	-
Q5T8P6	RNA-binding protein 26	RBM26	1	4	4	2	4.5	113.6	1007	0.00080602	2.6796	0.99564	0.938262	27213000	14988000	12225000	13757000	7209800	6546900	-
Q5T8D3	Acyl-CoA-binding domain-containing protein 5	ACBD5	1	2	1	2	5.2	60.091	534	0.00030093	4.5459	-	0.740412	13685000	5616100	8069300	23995000	12278000	11718000	-
Q5T749	Keratinocyte proline-rich protein	KPRP	1	8	7	3	32.3	64.135	579	0	18.53	0.36256	-	59150000	56833000	2317000	20776000	19622000	1153300	-
Q5T6V5	UPF0553 protein C9orf64	C9orf64	1	14	14	14	46.3	39.028	341	0	92.476	1.2941	1.10472	433110000	191450000	241660000	548350000	307460000	240890000	-
Q5T6F2	Ubiquitin-associated protein 2	UBAP2	1	1	1	1	1	117.11	1119	0.0008501	3.4038	-	1.16614	10576000	4482800	6093400	15803000	8688100	7114700	-
Q5T653	39S ribosomal protein L2, mitochondrial	MRPL2	1	1	1	0	8.2	33.3	305	0.0025967	2.2895	-	-	11399000	4685200	6714100	0	0	0	-
Q5T5P2	Sickle tail protein homolog	KIAA1217	1	5	2	4	3.7	214.11	1943	0	7.3999	1.2465	2.37592	10794000	4599600	6194900	33635000	21839000	11795000	-
Q5T4S7	E3 ubiquitin-protein ligase UBR4	UBR4	1	72	59	65	21.1	573.83	5183	0	227.36	0.93308	0.851354	546380000	292400000	253970000	697690000	333280000	364410000	-
Q5T447	E3 ubiquitin-protein ligase HECTD3	HECTD3	1	2	2	1	2.2	97.112	861	0.009129	1.7727	0.63342	1.02069	830320000	557520000	272800000	679150000	358200000	320940000	-
Q5T440	Putative transferase CAF17, mitochondrial	IBA57	1	1	0	1	4.2	38.155	356	0.0093665	1.7632	-	-	0	0	0	6861300	3494200	3367100	-
Q5T3I0	G patch domain-containing protein 4	GPATCH4	1	1	1	1	5.4	50.381	446	0.0005698	3.5172	-	-	4566600	2147500	2419100	6593800	3327600	3266200	-
Q5T200	Zinc finger CCCH domain-containing protein 13	ZC3H13	1	7	6	4	5.6	196.63	1668	0	9.3838	0.92006	1.08264	46053000	22677000	23376000	31585000	15122000	16463000	-
Q5T1M5	FK506-binding protein 15	FKBP15	1	5	5	4	6	133.63	1219	0	14.264	0.81458	0.891742	37507000	19750000	17757000	44881000	24582000	20300000	-
Q5SZK8	FRAS1-related extracellular matrix protein 2	FREM2	1	71	65	67	32.3	351.15	3169	0	323.31	0.92688	1.50739	1315000000	674940000	640090000	1613500000	950740000	662760000	-
Q5SW79	Centrosomal protein of 170 kDa	CEP170	1	1	0	1	0.9	175.29	1584	0.0086827	1.8215	-	-	0	0	0	0	0	0	-
Q5SSJ5	Heterochromatin protein 1-binding protein 3	HP1BP3	1	11	10	9	32	61.206	553	0	37.881	0.52662	0.817728	263990000	169640000	94349000	293420000	131560000	161860000	-
Q5SRI9	Glycoprotein endo-alpha-1,2-mannosidase	MANEA	1	4	4	3	13.2	53.67	462	0	5.7863	1.0952	0.948497	27151000	15134000	12017000	44132000	24407000	19725000	-
Q5SRE5;H7C4K7	Nucleoporin NUP188 homolog	NUP188	2	2	1	2	1.5	196.04	1749	0.0043158	2.0308	-	0.632791	2633100	1639800	993330	5396300	2225800	3170600	-
Q5RKV6	Exosome complex component MTR3	EXOSC6	1	4	4	4	19.5	28.235	272	0	18.254	0.94455	1.00582	52920000	28570000	24350000	43419000	22689000	20729000	-
Q5R3I4	Tetratricopeptide repeat protein 38	TTC38	1	9	8	9	24.5	52.787	469	0	23.105	0.92262	0.843028	82945000	43487000	39458000	102230000	48891000	53343000	-
Q5QJE6	Deoxynucleotidyltransferase terminal-interacting protein 2	DNTTIP2	1	4	3	4	9.8	84.468	756	0	8.8034	0.78415	0.71803	17937000	10296000	7641800	31391000	13891000	17500000	-
Q5PSV4	Breast cancer metastasis-suppressor 1-like protein	BRMS1L	1	1	1	1	4.3	37.629	323	0.00057225	3.5885	-	-	4204800	2499100	1705700	4835500	2397400	2438200	-
Q5MNZ6	WD repeat domain phosphoinositide-interacting protein 3	WDR45B	1	3	2	3	13.4	38.121	344	0.00030665	4.908	1.2949	1.31653	6101800	2419700	3682100	9978400	5221800	4756600	-
Q5MIZ7	Serine/threonine-protein phosphatase 4 regulatory subunit 3B	SMEK2	1	5	5	4	7.5	97.457	849	0.0093481	1.7459	1.2085	1.27159	16969000	8036500	8932500	10615000	6236500	4378400	-
Q5JWF2	Guanine nucleotide-binding protein G(s) subunit alpha isoforms XLas	GNAS	1	10	8	8	12.6	111.02	1037	0	19.243	1.0522	0.883861	120760000	68410000	52346000	103140000	57115000	46026000	-
Q5JVF3	PCI domain-containing protein 2	PCID2	1	4	2	4	13	46.029	399	0	6.7602	1.1732	1.14184	7300500	3406100	3894400	25029000	13485000	11544000	-
Q5JTV8	Torsin-1A-interacting protein 1	TOR1AIP1	1	5	5	5	13.6	66.248	583	0	24.275	0.74902	0.913743	59588000	37139000	22449000	55356000	25364000	29991000	-
Q5JTJ3	Cytochrome c oxidase assembly factor 6 homolog	COA6	1	3	3	3	32	14.116	125	0	15.146	1.1021	0.892777	32517000	15570000	16948000	29873000	14418000	15454000	-
Q5JTH9	RRP12-like protein	RRP12	1	10	6	10	12	143.7	1297	0	24.883	0.85542	0.771545	37035000	19041000	17993000	54378000	24588000	29790000	-
Q5JSH3	WD repeat-containing protein 44	WDR44	1	4	2	4	6.9	101.37	913	0	7.3287	0.73205	0.917684	7755200	4479300	3275900	18720000	9358800	9361700	-
Q5JS54	Proteasome assembly chaperone 4	PSMG4	1	1	0	1	13	13.775	123	0.0091268	1.7719	-	-	0	0	0	7675600	3594800	4080800	-
Q5JRX3	Presequence protease, mitochondrial	PITRM1	1	5	3	4	7.3	117.41	1037	0	6.1169	1.0923	1.10749	19601000	8588800	11012000	58105000	32681000	25424000	-
Q5JRA6	Melanoma inhibitory activity protein 3	MIA3	1	21	19	17	15.7	213.7	1907	0	44.967	0.64908	0.944733	212640000	126780000	85855000	251200000	127430000	123770000	-
Q5JPE7;P69849;Q15155	Nodal modulator 2;Nodal modulator 3;Nodal modulator 1	NOMO2;NOMO3;NOMO1	3	25	24	21	29.3	139.44	1267	0	94.325	0.66504	0.887469	356770000	208030000	148740000	406970000	194660000	212310000	-
Q5H9R7	Serine/threonine-protein phosphatase 6 regulatory subunit 3	PPP6R3	1	10	10	9	17.4	97.668	873	0	29.292	1.1996	0.953652	99850000	48666000	51184000	110710000	56982000	53726000	-
Q5H9L2;Q969E4;Q6IPX3	Transcription elongation factor A protein-like 5;Transcription elongation factor A protein-like 3;Transcription elongation factor A protein-like 6	TCEAL5;TCEAL3;TCEAL6	3	4	2	4	20.9	23.307	206	0	6.303	0.8679	0.749625	25128000	14228000	10900000	42429000	22499000	19930000	-
Q5GLZ8	Probable E3 ubiquitin-protein ligase HERC4	HERC4	1	2	2	2	2.5	118.56	1057	0.00030451	4.7472	-	-	2005200	789440	1215700	2249200	954690	1294500	-
Q5GFL6	von Willebrand factor A domain-containing protein 2	VWA2	1	9	7	8	22.4	82.011	755	0	18.961	0.40672	0.947059	73680000	51058000	22622000	92863000	51608000	41255000	-
Q5F1R6	DnaJ homolog subfamily C member 21	DNAJC21	1	2	1	2	5.6	62.027	531	0	6.0998	-	1.15392	10388000	5337500	5050200	22792000	9328100	13464000	-
Q5EBL8	PDZ domain-containing protein 11	PDZD11	1	1	1	1	17.1	16.131	140	0.00084507	3.3125	0.80138	0.918105	11597000	6750000	4847200	12805000	7130000	5675400	-
Q5C9Z4	Nucleolar MIF4G domain-containing protein 1	NOM1	1	3	3	2	4.7	96.256	860	0.00030367	4.6948	1.1502	0.573921	24829000	12902000	11927000	13691000	5691800	7998900	-
Q5BLP8	Neuropeptide-like protein C4orf48	C4orf48	1	1	1	0	10.5	10.17	95	0.0025927	2.268	-	-	24821000	10931000	13890000	0	0	0	-
Q5BKZ1	DBIRD complex subunit ZNF326	ZNF326	1	6	4	6	12.5	65.653	582	0	13.732	0.77211	0.732279	31039000	17532000	13507000	49770000	25165000	24605000	-
Q5BJF2	Transmembrane protein 97	TMEM97	1	2	2	2	10.2	20.848	176	0.00057127	3.5609	0.89963	0.916086	37857000	15075000	22782000	49809000	16992000	32818000	-
Q5BJD5	Transmembrane protein 41B	TMEM41B	1	1	0	1	6.5	32.513	291	0.0095917	1.7411	-	0.62054	0	0	0	21830000	10014000	11816000	-
Q58FF8	Putative heat shock protein HSP 90-beta 2	HSP90AB2P	1	15	14	15	26.5	44.348	381	0	115.95	1.0202	1.01197	434320000	212190000	222130000	516120000	273510000	242610000	-
Q58FF6	Putative heat shock protein HSP 90-beta 4	HSP90AB4P	1	8	8	7	14.1	58.264	505	0	10.268	1.1344	-	90210000	42667000	47543000	8941600	3659600	5282000	-
Q562R1	Beta-actin-like protein 2	ACTBL2	1	11	9	11	21.5	42.003	376	0.0089197	1.8103	-	1.0915	0	0	0	80793000	44117000	36677000	-
Q53TN4	Cytochrome b reductase 1	CYBRD1	1	1	1	0	3.5	31.641	286	0.0089175	1.8083	-	-	14193000	6501900	7691600	0	0	0	-
Q53S08		RAB6C	2	3	3	3	12.6	28.242	254	0	8.255	1.2355	-	17209000	7056200	10152000	6261600	2691100	3570500	-
Q53RD9	Fibulin-7	FBLN7	1	19	19	18	50.1	47.375	439	0	75.49	0.45237	1.09398	773120000	519180000	253940000	844260000	442300000	401960000	-
Q53HL2	Borealin	CDCA8	1	2	2	1	11.4	31.323	280	0	8.7455	0.84486	-	13351000	7447400	5903500	9969500	5245700	4723900	-
Q53HC9	Protein TSSC1	TSSC1	1	3	1	3	13.2	43.603	387	0.00081367	2.8072	0.9711	1.3379	8725200	3580000	5145300	18293000	9598300	8695200	-
Q53H82	Beta-lactamase-like protein 2	LACTB2	1	8	7	6	36.1	32.805	288	0	18.919	1.4106	1.24556	28572000	11908000	16664000	52405000	30006000	22399000	-
Q53H12	Acylglycerol kinase, mitochondrial	AGK	1	2	0	2	8.1	47.137	422	0.0025913	2.2665	-	1.05622	0	0	0	12795000	6873600	5921500	-
Q53GS9	U4/U6.U5 tri-snRNP-associated protein 2	USP39	1	13	10	13	33.5	65.38	565	0	50.128	0.93382	1.06417	202530000	104540000	97989000	236930000	134320000	102620000	-
Q53GQ0	Very-long-chain 3-oxoacyl-CoA reductase	HSD17B12	1	7	7	6	23.7	34.324	312	0	19.954	0.93303	1.08197	75767000	41873000	33894000	74881000	39860000	35021000	-
Q53FT3	Protein Hikeshi	C11orf73	1	3	3	3	19.3	21.627	197	0	15	1.246	1.00368	37837000	17073000	20764000	43445000	22888000	20556000	-
Q53FA7	Quinone oxidoreductase PIG3	TP53I3	1	13	12	12	55.4	35.536	332	0	71.23	1.0924	1.17881	409760000	187870000	221880000	593010000	340440000	252580000	-
Q53F19	Uncharacterized protein C17orf85	C17orf85	1	1	1	1	2.1	70.592	620	0.00081037	2.7494	-	-	6568800	3741800	2827100	8461600	3596100	4865500	-
Q53EZ4	Centrosomal protein of 55 kDa	CEP55	1	11	10	8	27.4	54.178	464	0	38.881	1.4339	1.06675	114360000	45116000	69246000	160870000	84934000	75931000	-
Q53EL6	Programmed cell death protein 4	PDCD4	1	14	14	13	40.1	51.735	469	0	133.8	0.91954	0.917431	323250000	171190000	152060000	372880000	188070000	184810000	-
Q52LW3	Rho GTPase-activating protein 29	ARHGAP29	1	2	2	1	2.1	142.06	1261	0.00057078	3.5583	1.2721	-	13396000	6855000	6540800	8593500	5516200	3077300	-
Q52LJ0	Protein FAM98B	FAM98B	1	7	5	6	21.9	45.547	433	0	27.549	0.83215	0.906618	48483000	26216000	22266000	79075000	37989000	41087000	-
Q4VC31	Coiled-coil domain-containing protein 58	CCDC58	1	5	5	5	51.4	16.62	144	0	25.273	1.2252	1.07493	127170000	57570000	69602000	133740000	71251000	62486000	-
Q4V328	GRIP1-associated protein 1	GRIPAP1	1	3	2	3	3.8	96.004	841	0	9.9317	0.82163	0.997506	14867000	7363000	7503500	38696000	29525000	9171000	-
Q4LDE5	Sushi, von Willebrand factor type A, EGF and pentraxin domain-containing protein 1	SVEP1	1	2	2	1	0.9	390.17	3571	0.00058548	4.0363	0.57711	-	6807900	4098900	2709000	3256200	1742900	1513300	-
Q4L235	Acyl-CoA synthetase family member 4	AASDH	1	1	0	1	1.4	122.6	1098	1	-2	-	-	0	0	0	16560000	799050	15761000	-
Q4KMP7	TBC1 domain family member 10B	TBC1D10B	1	2	2	1	4.8	87.198	808	0	8.9278	0.61281	1.55766	24514000	16677000	7837600	19097000	11643000	7454200	-
Q4G148	Glucoside xylosyltransferase 1	GXYLT1	1	5	5	5	12.5	50.566	440	0	8.4627	0.65227	0.87146	74403000	44959000	29444000	100760000	50326000	50430000	-
Q4G0N4	NAD kinase 2, mitochondrial	NADK2	1	2	1	2	5.4	49.432	442	0.0065196	1.9183	-	-	5001400	2834100	2167400	8269700	4051900	4217800	-
Q4G0J3	La-related protein 7	LARP7	1	10	10	9	25.9	66.898	582	0	47.85	0.89407	0.904159	185850000	100080000	85776000	158920000	77068000	81847000	-
Q4G0I0	Protein CCSMST1	CCSMST1	1	1	1	1	9.1	15.004	132	0.0008161	2.8518	-	-	6434200	3754700	2679500	2255200	1140800	1114400	-
Q4G0F5	Vacuolar protein sorting-associated protein 26B	VPS26B	1	5	4	5	14.6	39.154	336	0.00030321	4.6544	-	0.982415	2862400	1548700	1313600	26490000	15396000	11094000	-
Q49AR2	UPF0489 protein C5orf22	C5orf22	1	3	3	3	13.8	49.967	442	0	17.486	1.3345	1.1533	25169000	11081000	14088000	23903000	13619000	10284000	-
Q49A26	Putative oxidoreductase GLYR1	GLYR1	1	1	1	1	2.5	60.547	553	0.00030969	5.0644	-	-	6307600	2807300	3500200	3025100	1791700	1233400	-
Q495W5	Alpha-(1,3)-fucosyltransferase 11	FUT11	1	14	12	14	45.1	55.815	492	0	129.68	0.68077	0.733192	280840000	165660000	115190000	356790000	152990000	203800000	-
Q3ZCW2	Galectin-related protein	LGALSL	1	4	2	3	33.1	18.986	172	0	12.525	0.83539	0.819672	26558000	15123000	11436000	28752000	14033000	14719000	-
Q3ZCQ8	Mitochondrial import inner membrane translocase subunit TIM50	TIMM50	1	4	3	4	15.3	39.646	353	0	15.36	0.61259	0.9994	23818000	13471000	10347000	42638000	23721000	18917000	-
Q3ZCM7	Tubulin beta-8 chain	TUBB8	1	11	11	11	24.5	49.775	444	0	41.057	1.0048	0.815395	376600000	194470000	182130000	556380000	269940000	286430000	-
Q3YEC7	Rab-like protein 6	RABL6	1	6	4	6	13	79.548	729	0	13.315	0.85958	0.996016	27031000	13958000	13073000	64442000	33969000	30472000	-
Q3V6T2	Girdin	CCDC88A	1	2	2	1	1.3	216.04	1871	0.00030769	4.9462	-	-	3787200	1788600	1998600	3458700	1956600	1502100	-
Q3SY69	Mitochondrial 10-formyltetrahydrofolate dehydrogenase	ALDH1L2	1	10	8	7	15.5	101.74	923	0	21.163	0.70685	0.99295	38736000	20775000	17962000	54489000	28430000	26059000	-
Q3MHD2	Protein LSM12 homolog	LSM12	1	1	1	1	6.7	21.701	195	0.00083426	3.1202	-	-	34388000	10391000	23997000	24588000	13128000	11461000	-
Q3LXA3	Bifunctional ATP-dependent dihydroxyacetone kinase/FAD-AMP lyase (cyclizing);ATP-dependent dihydroxyacetone kinase;FAD-AMP lyase (cyclizing)	DAK	1	16	13	16	43.7	58.946	575	0	79.362	1.0611	1.26116	242860000	118730000	124140000	407240000	231120000	176120000	-
Q3KRA6	UPF0538 protein C2orf76	C2orf76	1	1	1	1	10.3	14.609	126	0.00029851	4.3854	-	-	6644200	3319700	3324500	6695900	3192100	3503800	-
Q3KQV9	UDP-N-acetylhexosamine pyrophosphorylase-like protein 1	UAP1L1	1	7	6	6	16.2	57.03	507	0	11.886	0.97435	1.49963	29217000	14749000	14468000	36647000	20902000	15745000	-
Q38SD2	Leucine-rich repeat serine/threonine-protein kinase 1	LRRK1	1	1	0	1	0.3	225.39	2015	0.0043257	2.0627	-	-	0	0	0	50860000	29553000	21307000	-
Q32P28	Prolyl 3-hydroxylase 1	LEPRE1	1	20	19	15	40.8	83.393	736	0	91.339	0.576	0.870625	475850000	296030000	179830000	376070000	178940000	197130000	-
Q32MZ4	Leucine-rich repeat flightless-interacting protein 1	LRRFIP1	1	15	13	12	25.9	89.252	808	0	82.771	1.2141	1.12018	279580000	127910000	151660000	248050000	139070000	108980000	-
Q2TAY7	WD40 repeat-containing protein SMU1;WD40 repeat-containing protein SMU1, N-terminally processed	SMU1	1	16	16	15	43.7	57.543	513	0	181.99	1.041	0.849979	409140000	197880000	211260000	550370000	269730000	280640000	-
Q2TAL8	Glutamine-rich protein 1	QRICH1	1	5	3	3	11.3	86.435	776	0	7.1191	0.85759	0.875657	16745000	9465600	7279200	17661000	8783300	8877700	-
Q2TAA2	Isoamyl acetate-hydrolyzing esterase 1 homolog	IAH1	1	7	7	7	39.9	27.598	248	0	41.278	0.81483	0.980873	63833000	33804000	30029000	53774000	28310000	25463000	-
Q2NL82	Pre-rRNA-processing protein TSR1 homolog	TSR1	1	3	1	3	4.5	91.809	804	0	9.9722	-	0.849113	3160000	1966100	1193900	14960000	7553400	7406500	-
Q2M389	WASH complex subunit 7	KIAA1033	1	5	4	4	5.4	136.4	1173	0	10.824	0.96063	0.904732	18007000	10219000	7788000	19666000	9373300	10293000	-
Q29RF7	Sister chromatid cohesion protein PDS5 homolog A	PDS5A	1	24	22	22	26.1	150.83	1337	0	160.62	0.78942	0.752106	233870000	134110000	99766000	296630000	130680000	165940000	-
Q29983	MHC class I polypeptide-related sequence A	MICA	1	3	2	3	8.9	42.915	383	0.00030516	4.8087	1.7233	0.968711	121480000	48642000	72842000	103090000	55592000	47500000	-
Q29980	MHC class I polypeptide-related sequence B	MICB	1	5	5	4	14.1	42.646	383	0	22.473	2.5653	1.68737	88482000	27590000	60892000	110190000	68713000	41472000	Upregulated
Q24JP5	Transmembrane protein 132A	TMEM132A	1	20	17	14	26.2	110.11	1023	0	63.606	1.5859	3.19152	191980000	82194000	109790000	204900000	149990000	54903000	Upregulated
Q1KMD3	Heterogeneous nuclear ribonucleoprotein U-like protein 2	HNRNPUL2	1	19	17	17	39.6	85.104	747	0	157.13	0.77408	1.08974	543900000	298180000	245710000	585550000	322320000	263230000	-
Q1ED39	Lysine-rich nucleolar protein 1	KNOP1	1	1	0	1	3.7	51.588	458	0	5.806	-	-	0	0	0	0	0	0	-
Q16891	MICOS complex subunit MIC60	IMMT	1	24	19	22	39.1	83.677	758	0	85.137	0.74581	0.844523	498030000	302270000	195770000	766220000	386470000	379750000	-
Q16890	Tumor protein D53	TPD52L1	1	1	1	1	6.9	22.449	204	0	12.495	1.6139	1.21829	23068000	10386000	12682000	33263000	19960000	13303000	-
Q16881	Thioredoxin reductase 1, cytoplasmic	TXNRD1	2	22	19	20	50.1	70.905	649	0	128.26	1.2274	1.16999	625950000	277410000	348530000	834550000	452730000	381820000	-
Q16864	V-type proton ATPase subunit F	ATP6V1F	1	4	4	2	52.1	13.37	119	0	12.777	1.3251	1.06964	31596000	13886000	17710000	8809600	4656200	4153400	-
Q16851	UTP--glucose-1-phosphate uridylyltransferase	UGP2	1	17	16	16	40.9	56.94	508	0	59.808	1.2886	1.0929	451110000	191290000	259830000	442550000	246150000	196390000	-
Q16850	Lanosterol 14-alpha demethylase	CYP51A1	1	4	3	3	8	56.805	503	0	6.2945	1.1599	1.02081	24405000	11219000	13186000	6902500	3214600	3687900	-
Q16836	Hydroxyacyl-coenzyme A dehydrogenase, mitochondrial	HADH	1	13	13	13	67.5	34.293	314	0	94.843	0.83084	0.9993	514270000	270560000	243710000	753630000	392220000	361410000	-
Q16822	Phosphoenolpyruvate carboxykinase [GTP], mitochondrial	PCK2	1	9	9	9	23.4	70.698	640	0	23.36	0.98919	1.17834	68030000	32584000	35447000	65906000	36400000	29505000	-
Q16799	Reticulon-1	RTN1	1	2	1	2	2.1	83.617	776	0.00082282	2.9148	0.79144	1.0801	22858000	12282000	10576000	32909000	18155000	14753000	-
Q16795	NADH dehydrogenase [ubiquinone] 1 alpha subcomplex subunit 9, mitochondrial	NDUFA9	1	5	5	4	18.6	42.509	377	0	6.2109	0.76201	1.0811	21378000	11803000	9575100	28209000	15551000	12658000	-
Q16787	Laminin subunit alpha-3	LAMA3	1	29	23	25	12.5	366.65	3333	0	139.08	1.926	2.30824	256990000	99457000	157530000	273760000	192330000	81436000	Upregulated
Q16778;P33778;P23527;P06899;Q8N257;Q96A08	Histone H2B type 2-E;Histone H2B type 1-B;Histone H2B type 1-O;Histone H2B type 1-J;Histone H2B type 3-B;Histone H2B type 1-A	HIST2H2BE;HIST1H2BB;HIST1H2BO;HIST1H2BJ;HIST3H2BB;HIST1H2BA	8	16	12	16	73	13.92	126	0	20.654	0.68726	0.92302	2006200000	1157900000	848360000	3156600000	1563000000	1593600000	-
Q16777;Q6FI13	Histone H2A type 2-C;Histone H2A type 2-A	HIST2H2AC;HIST2H2AA3	2	9	7	9	68.2	13.988	129	0	174.31	0.74261	0.951928	19494000000	11217000000	8277200000	26771000000	13831000000	12940000000	-
Q16775	Hydroxyacylglutathione hydrolase, mitochondrial	HAGH	1	8	7	7	36.4	33.805	308	0	18.232	1.0673	1.27236	138880000	64477000	74400000	130840000	74416000	56426000	-
Q16774	Guanylate kinase	GUK1	1	2	1	2	12.2	21.725	197	0.00084866	3.3711	0.59432	1.27384	5772500	3069800	2702700	9861200	5339400	4521700	-
Q16769	Glutaminyl-peptide cyclotransferase	QPCT	1	11	8	10	54.8	40.876	361	0	24.209	1.3918	2.00582	86279000	38243000	48036000	115340000	81166000	34176000	-
Q16763	Ubiquitin-conjugating enzyme E2 S	UBE2S	1	5	5	5	41.9	23.845	222	0	16.617	1.0696	0.74096	135280000	64977000	70305000	197110000	89306000	107800000	-
Q16762	Thiosulfate sulfurtransferase	TST	1	1	0	1	8.1	33.429	297	0.0005814	3.861	-	-	0	0	0	6086700	3719500	2367200	-
Q16740	ATP-dependent Clp protease proteolytic subunit, mitochondrial	CLPP	1	2	1	2	11.2	30.18	277	0	5.5743	-	1.1063	5231600	3310500	1921100	8672400	4280600	4391700	-
Q16718	NADH dehydrogenase [ubiquinone] 1 alpha subcomplex subunit 5	NDUFA5	1	3	2	3	44	13.459	116	0	17.542	0.80438	1.08253	27325000	15371000	11954000	65930000	34387000	31543000	-
Q16706	Alpha-mannosidase 2	MAN2A1	1	20	18	20	22.2	131.14	1144	0	52.696	0.71926	0.817728	191790000	108420000	83369000	246200000	119940000	126260000	-
Q16698	2,4-dienoyl-CoA reductase, mitochondrial	DECR1	1	5	5	5	22.1	36.067	335	0	53.918	0.75565	1.16289	73694000	41488000	32206000	119810000	64456000	55353000	-
Q16658	Fascin	FSCN1	1	18	16	18	47.5	54.529	493	0	115.77	2.3249	1.91821	433630000	129640000	304000000	1983200000	324810000	1658400000	Upregulated
Q16651	Prostasin;Prostasin light chain;Prostasin heavy chain	PRSS8	1	8	8	8	43.4	36.431	343	0	89.388	1.3105	1.89132	422260000	178680000	243580000	401660000	270690000	130980000	-
Q16644;Q96PN8;O43930;P51817;P49137	MAP kinase-activated protein kinase 3;Testis-specific serine/threonine-protein kinase 3;Putative serine/threonine-protein kinase PRKY;cAMP-dependent protein kinase catalytic subunit PRKX;MAP kinase-activated protein kinase 2	MAPKAPK3;TSSK3;PRKY;PRKX;MAPKAPK2	5	2	1	2	6.5	42.987	382	0.00057176	3.5704	-	1.15278	2132600	921710	1210900	26783000	14239000	12545000	-
Q16643	Drebrin	DBN1	1	17	17	17	37	71.428	649	0	106.13	1.0355	1.10016	456200000	231220000	224990000	508280000	275640000	232640000	-
Q16637	Survival motor neuron protein	SMN1	1	5	4	5	23.1	31.848	294	0	14.683	1.2689	0.71053	31512000	15375000	16138000	44762000	21297000	23466000	-
Q16630	Cleavage and polyadenylation specificity factor subunit 6	CPSF6	1	12	12	12	26.9	59.209	551	0	202.43	0.98122	1.01757	451620000	235960000	215660000	633490000	331410000	302090000	-
Q16629	Serine/arginine-rich splicing factor 7	SRSF7	1	9	8	9	31.5	27.366	238	0	54.408	0.75922	0.855359	949920000	545600000	404320000	1341200000	655880000	685300000	-
Q16626	Male-enhanced antigen 1	MEA1	1	1	1	1	7	19.904	185	0.0010543	2.424	-	-	6074500	2588900	3485600	3367700	1258200	2109500	-
Q16625	Occludin	OCLN	1	9	9	9	24.1	59.143	522	0	43.321	0.88476	0.987459	145730000	73034000	72697000	103460000	54488000	48971000	-
Q16595	Frataxin, mitochondrial;Frataxin intermediate form;Frataxin(56-210);Frataxin(78-210);Frataxin mature form	FXN	1	1	0	1	5.7	23.135	210	0.00080257	2.616	-	-	0	0	0	5253700	2520300	2733400	-
Q16576	Histone-binding protein RBBP7	RBBP7	1	19	15	18	73.4	47.82	425	0	75.473	0.90351	0.818666	266980000	141050000	125930000	422350000	201430000	220930000	-
Q16563	Synaptophysin-like protein 1	SYPL1	1	1	1	1	4.2	28.565	259	0.0008	2.5764	0.65256	0.905797	16652000	9730300	6921300	17403000	9396600	8006100	-
Q16555	Dihydropyrimidinase-related protein 2	DPYSL2	3	24	22	23	67.1	62.293	572	0	282.63	1.0045	1.35378	786560000	389760000	396790000	947780000	557410000	390370000	-
Q16543	Hsp90 co-chaperone Cdc37;Hsp90 co-chaperone Cdc37, N-terminally processed	CDC37	1	18	17	16	53.7	44.468	378	0	161.96	1.0588	0.989805	908670000	441940000	466730000	1247300000	651090000	596160000	-
Q16540	39S ribosomal protein L23, mitochondrial	MRPL23	1	1	1	1	14.4	17.781	153	0.00031536	5.4334	-	-	3351000	1648300	1702700	6713700	3512000	3201700	-
Q16539	Mitogen-activated protein kinase 14	MAPK14	1	6	6	6	31.1	41.293	360	0	28.064	1.0904	1.06157	50017000	24864000	25153000	58045000	27890000	30155000	-
Q16537	Serine/threonine-protein phosphatase 2A 56 kDa regulatory subunit epsilon isoform	PPP2R5E	2	5	4	4	13.3	54.699	467	0.00030731	4.9271	0.99865	1.05113	26531000	14187000	12344000	24194000	12316000	11878000	-
Q16531	DNA damage-binding protein 1	DDB1	1	48	44	45	49.8	126.97	1140	0	323.31	1.0327	0.965531	2486400000	1229700000	1256700000	3268200000	1651700000	1616500000	-
Q16527	Cysteine and glycine-rich protein 2	CSRP2	1	4	3	4	26.9	20.954	193	0	6.9395	1.0573	0.849329	25091000	11403000	13688000	31233000	15051000	16182000	-
Q16513	Serine/threonine-protein kinase N2	PKN2	1	3	3	3	4.4	112.03	984	0.00031566	5.4591	0.71203	1.16929	14760000	8181700	6577800	16907000	8549500	8357400	-
Q16401	26S proteasome non-ATPase regulatory subunit 5	PSMD5	1	22	21	21	61.1	56.195	504	0	135.53	1.0963	0.999001	632000000	294780000	337220000	746000000	387650000	358350000	-
Q16394	Exostosin-1	EXT1	1	5	5	4	9.9	86.254	746	0	8.726	0.40072	0.932662	48997000	35743000	13254000	38526000	18609000	19917000	-
Q16270	Insulin-like growth factor-binding protein 7	IGFBP7	1	10	9	10	44	29.13	282	0	78.665	0.56086	0.660589	398160000	249390000	148770000	454900000	190880000	264020000	Downregulated
Q16222	UDP-N-acetylhexosamine pyrophosphorylase;UDP-N-acetylgalactosamine pyrophosphorylase;UDP-N-acetylglucosamine pyrophosphorylase	UAP1	1	11	9	10	27	58.768	522	0	34.76	1.1119	1.03812	74957000	37078000	37879000	103690000	55783000	47903000	-
Q16204	Coiled-coil domain-containing protein 6	CCDC6	1	8	7	7	20.5	53.29	474	0	19.433	0.83065	0.663702	65963000	37323000	28640000	65236000	29088000	36149000	-
Q16186	Proteasomal ubiquitin receptor ADRM1	ADRM1	1	5	5	5	14.7	42.153	407	0	19.481	0.92593	0.97972	108120000	56292000	51825000	86768000	45179000	41588000	-
Q16181	Septin-7	sep-07	2	19	16	19	50.8	50.679	437	0	174.37	0.70063	0.714337	1075100000	640250000	434810000	1188500000	523820000	664700000	-
Q15942	Zyxin	ZYX	1	7	6	6	18.4	61.277	572	0	19.031	0.86727	1.34896	66759000	32635000	34124000	77313000	43935000	33378000	-
Q15928;Q3SXZ3;Q8TB69;B4DXR9;Q8IYB9	Zinc finger protein 141;Zinc finger protein 718;Zinc finger protein 519;Zinc finger protein 732;Zinc finger protein 595	ZNF141;ZNF718;ZNF519;ZNF732;ZNF595	5	1	1	1	2.5	55.249	474	0.0025994	2.2992	-	1.37186	3259700	2249800	1010000	5545700	3232600	2313100	-
Q15907	Ras-related protein Rab-11B	RAB11B	1	13	12	11	62.8	24.488	218	0	126.7	1.0274	0.882768	840350000	399250000	441100000	1175800000	586730000	589080000	-
Q15904	V-type proton ATPase subunit S1	ATP6AP1	1	10	9	10	27.9	52.025	470	0	212.61	0.73117	0.952835	1000900000	532750000	468160000	1263100000	607660000	655430000	-
Q15846	Clusterin-like protein 1	CLUL1	1	1	1	1	3	54.214	466	0.00031358	5.3233	-	0.998901	8297800	5052800	3244900	11524000	5176300	6347700	-
Q15843	NEDD8	NEDD8	1	4	4	4	45.7	9.0714	81	0	50.911	1.0875	1.08274	519120000	250670000	268450000	672480000	380790000	291690000	-
Q15836	Vesicle-associated membrane protein 3	VAMP3	1	2	2	2	33	11.309	100	0	19.43	0.67595	0.714235	21213000	13149000	8063900	42454000	16785000	25669000	-
Q15833	Syntaxin-binding protein 2	STXBP2	1	13	10	13	33.6	66.452	593	0	57.04	0.96755	1.29232	81841000	38139000	43702000	124230000	61818000	62417000	-
Q15828	Cystatin-M	CST6	1	3	2	3	28.2	16.511	149	0	12.89	1.1676	1.15122	79177000	32552000	46625000	166250000	98689000	67565000	-
Q15819	Ubiquitin-conjugating enzyme E2 variant 2	UBE2V2	1	8	8	8	60.7	16.363	145	0	77.41	1.2509	1.08025	1153300000	510370000	642890000	1567400000	854860000	712580000	-
Q15814	Tubulin-specific chaperone C	TBCC	1	7	5	6	28.6	39.248	346	0	28.411	1.3533	1.16636	37593000	19600000	17993000	47046000	25560000	21486000	-
Q15813	Tubulin-specific chaperone E	TBCE	1	4	4	4	11.8	59.345	527	0	30.702	1.3484	0.895897	33921000	13729000	20191000	58453000	27037000	31416000	-
Q15800	Methylsterol monooxygenase 1	MSMO1	1	1	1	1	4.8	35.215	293	0.00030202	4.5843	-	0.955292	10850000	3911900	6938400	15644000	8261800	7382100	-
Q15785	Mitochondrial import receptor subunit TOM34	TOMM34	1	9	4	9	43	34.559	309	0	70.894	0.94206	0.820479	54179000	30782000	23397000	88729000	42960000	45769000	-
Q15777	Metallophosphoesterase MPPED2	MPPED2	2	3	3	2	16	33.359	294	0.0013072	2.349	1.9572	1.29234	22196000	9548400	12647000	27799000	15740000	12059000	-
Q15768	Ephrin-B3	EFNB3	1	6	6	3	25.3	35.834	340	0	13.37	0.48174	0.97144	75169000	49217000	25952000	73115000	36259000	36856000	-
Q15758	Neutral amino acid transporter B(0)	SLC1A5	1	9	9	8	20.1	56.598	541	0	83.956	1.465	1.20444	597530000	253660000	343880000	609580000	345010000	264580000	-
Q15750	TGF-beta-activated kinase 1 and MAP3K7-binding protein 1	TAB1	1	4	4	3	14.7	54.643	504	0	12.457	1.1383	0.817261	32479000	14371000	18108000	20825000	10941000	9884700	-
Q15746	Myosin light chain kinase, smooth muscle;Myosin light chain kinase, smooth muscle, deglutamylated form	MYLK	1	1	1	1	0.4	210.71	1914	0.0013068	2.3476	1.0757	1.00495	30780000	14175000	16606000	43247000	19616000	23631000	-
Q15738	Sterol-4-alpha-carboxylate 3-dehydrogenase, decarboxylating	NSDHL	1	5	5	4	22	41.9	373	0	9.552	1.4922	0.883783	33371000	13410000	19961000	49148000	22388000	26761000	-
Q15717	ELAV-like protein 1	ELAVL1	3	15	15	15	53.1	36.091	326	0	87.33	0.87916	0.817595	890190000	464190000	426000000	1372700000	637820000	734930000	-
Q15714	TSC22 domain family protein 1	TSC22D1	1	1	1	0	1.1	109.68	1073	0.00083659	3.1602	-	-	6271500	3496300	2775200	0	0	0	-
Q15691	Microtubule-associated protein RP/EB family member 1	MAPRE1	2	16	15	16	74.6	29.999	268	0	122.44	1.3131	1.02931	657390000	289210000	368180000	874980000	457090000	417880000	-
Q15654	Thyroid receptor-interacting protein 6	TRIP6	1	2	1	2	9.2	50.287	476	0.0045662	2.0225	-	1.20068	4640200	2411200	2229000	11766000	6075500	5690800	-
Q15651	High mobility group nucleosome-binding domain-containing protein 3	HMGN3	1	5	4	4	42.4	10.666	99	0.00082554	2.9716	0.59516	1.08741	18396000	8422800	9973300	27227000	15639000	11587000	-
Q15645	Pachytene checkpoint protein 2 homolog	TRIP13	1	6	5	6	18.8	48.55	432	0	10.451	1.2315	1.02184	28546000	13840000	14706000	27010000	14711000	12299000	-
Q15642	Cdc42-interacting protein 4	TRIP10	1	7	7	7	20.6	68.351	601	0	17.783	1.1076	0.916422	74711000	33701000	41010000	73249000	30144000	43105000	-
Q15637	Splicing factor 1	SF1	1	11	11	11	26.8	68.329	639	0	59.629	0.80713	1.0391	314890000	171520000	143360000	390210000	217640000	172570000	-
Q15631	Translin	TSN	1	16	15	16	69.3	26.183	228	0	157.71	1.0784	1.12642	1200300000	581790000	618530000	1417700000	798060000	619640000	-
Q15628	Tumor necrosis factor receptor type 1-associated DEATH domain protein	TRADD	1	1	0	1	3.2	34.247	312	0.00080515	2.6672	-	-	0	0	0	5792800	3129600	2663200	-
Q15599	Na(+)/H(+) exchange regulatory cofactor NHE-RF2	SLC9A3R2	1	13	12	13	43	37.413	337	0	79.765	1.2929	1.59655	386500000	168070000	218430000	586030000	368570000	217460000	-
Q15582	Transforming growth factor-beta-induced protein ig-h3	TGFBI	1	12	10	12	28.1	74.68	683	0	27.13	1.0242	2.54278	117380000	57328000	60048000	135480000	93395000	42081000	-
Q15555	Microtubule-associated protein RP/EB family member 2	MAPRE2	1	3	1	3	11.6	37.031	327	0.00084938	3.3968	-	0.760514	4606000	2606000	2000000	22098000	9221700	12876000	-
Q15554	Telomeric repeat-binding factor 2	TERF2	1	4	2	4	11.8	59.593	542	0	10.072	0.74744	0.948677	21263000	12977000	8285400	29666000	13201000	16465000	-
Q15542	Transcription initiation factor TFIID subunit 5	TAF5	1	2	1	1	3.9	86.829	800	0.00058038	3.835	-	-	1993500	1063600	929840	3363500	1695500	1668000	-
Q15527	Surfeit locus protein 2	SURF2	1	1	1	1	8.6	29.647	256	0.00057921	3.7905	-	-	7975100	2957100	5018100	11941000	6678500	5262700	-
Q15459	Splicing factor 3A subunit 1	SF3A1	1	33	30	33	49.6	88.885	793	0	189.43	0.89102	0.903098	1152700000	617950000	534800000	1488400000	762780000	725610000	-
Q15437	Protein transport protein Sec23B	SEC23B	1	35	31	29	64.3	86.478	767	0	246.16	1.3348	1.15997	868420000	395790000	472630000	1271300000	706600000	564730000	-
Q15436	Protein transport protein Sec23A	SEC23A	1	25	23	23	47.1	86.16	765	0	172.54	0.76945	0.872144	401490000	224460000	177030000	656860000	325250000	331610000	-
Q15435	Protein phosphatase 1 regulatory subunit 7	PPP1R7	1	12	11	12	48.1	41.564	360	0	93.444	1.2313	1.23544	296630000	141410000	155220000	337290000	192390000	144900000	-
Q15428	Splicing factor 3A subunit 2	SF3A2	1	11	9	11	29.7	49.255	464	0	49.014	0.88191	0.953652	284820000	149120000	135700000	452850000	231490000	221370000	-
Q15427	Splicing factor 3B subunit 4	SF3B4	1	8	7	8	30.7	44.385	424	0	72.648	0.87413	1.01409	228340000	111320000	117020000	274940000	134480000	140460000	-
Q15424	Scaffold attachment factor B1	SAFB	1	25	18	24	36.3	102.64	915	0	158.22	0.90905	0.847027	776380000	405370000	371010000	1159600000	536250000	623370000	-
Q15418	Ribosomal protein S6 kinase alpha-1	RPS6KA1	1	5	2	5	7.9	82.722	735	0	8.131	-	1.11648	9048500	5496700	3551800	30440000	17207000	13233000	-
Q15417	Calponin-3	CNN3	1	7	6	6	35.6	36.413	329	0	24.765	0.78569	0.707764	51722000	28931000	22791000	98824000	43469000	55355000	-
Q15413	Ryanodine receptor 3	RYR3	1	4	3	4	1.3	552.04	4870	0.00082012	2.8922	1.2735	1.34178	219600000	93107000	126490000	287400000	171930000	115470000	-
Q15404	Ras suppressor protein 1	RSU1	1	8	8	8	46.6	31.54	277	0	82.087	1.1445	1.28636	177260000	81160000	96095000	203070000	111690000	91381000	-
Q15397	Pumilio domain-containing protein KIAA0020	KIAA0020	1	6	5	6	12.7	73.584	648	0	9.6427	1.0342	0.903996	31643000	15755000	15888000	45834000	21665000	24169000	-
Q15393	Splicing factor 3B subunit 3	SF3B3	1	46	45	46	48.6	135.58	1217	0	323.31	0.98197	1.00434	2305300000	1139500000	1165800000	2504300000	1317000000	1187300000	-
Q15392	Delta(24)-sterol reductase	DHCR24	1	6	5	6	14	60.101	516	0	10.084	1.2152	1.38731	54453000	23453000	31001000	66971000	40870000	26102000	-
Q15388	Mitochondrial import receptor subunit TOM20 homolog	TOMM20	1	2	2	2	22.8	16.298	145	0	18.489	1.0321	-	3449500	1855400	1594100	3185300	1197400	1987900	-
Q15382	GTP-binding protein Rheb	RHEB	1	2	1	2	12.5	20.497	184	0.0008465	3.3304	-	0.855213	0	0	0	20617000	10527000	10090000	-
Q15375	Ephrin type-A receptor 7	EPHA7	1	2	2	0	3.1	112.1	998	0.003088	2.1681	-	-	2540200	1356000	1184200	0	0	0	-
Q15370	Transcription elongation factor B polypeptide 2	TCEB2	1	9	8	9	90.7	13.133	118	0	39.504	1.1154	0.976181	466330000	231720000	234610000	577570000	305660000	271910000	-
Q15369	Transcription elongation factor B polypeptide 1	TCEB1	1	6	5	6	65.2	12.473	112	0	120.08	1.0288	1.03703	360030000	179230000	180800000	491330000	261220000	230100000	-
Q15366	Poly(rC)-binding protein 2	PCBP2	1	16	15	16	64.7	38.58	365	0	188.49	0.98804	1.08089	1479600000	738080000	741500000	1953900000	1082200000	871620000	-
Q15365	Poly(rC)-binding protein 1	PCBP1	2	18	18	17	82.3	37.497	356	0	323.31	1.0126	1.05573	3337900000	1615800000	1722100000	3685300000	1982100000	1703200000	-
Q15363	Transmembrane emp24 domain-containing protein 2	TMED2	1	3	3	3	21.9	22.761	201	0	6.6163	0.66325	0.935366	51459000	30218000	21242000	88782000	41743000	47039000	-
Q15334	Lethal(2) giant larvae protein homolog 1	LLGL1	1	1	0	1	2.3	115.42	1064	0.00084388	3.2987	-	-	0	0	0	0	0	0	-
Q15311	RalA-binding protein 1	RALBP1	1	1	0	1	2.1	76.063	655	0.0030832	2.1589	-	-	0	0	0	2868300	2018200	850060	-
Q15293	Reticulocalbin-1	RCN1	2	19	19	19	65	38.89	331	0	242.51	0.58489	0.952472	1308400000	777610000	530750000	1227200000	655990000	571220000	-
Q15291	Retinoblastoma-binding protein 5	RBBP5	1	3	3	3	7.4	59.152	538	0	12.687	0.91087	1.1898	22975000	11875000	11100000	27232000	14209000	13023000	-
Q15287	RNA-binding protein with serine-rich domain 1	RNPS1	1	5	4	5	23.3	34.208	305	0	38.674	0.57738	0.740138	118480000	68833000	49649000	191680000	88566000	103110000	-
Q15286	Ras-related protein Rab-35	RAB35	1	4	4	4	24.4	23.025	201	0	13.574	0.99405	0.738825	124560000	59014000	65544000	106920000	49065000	57853000	-
Q15276	Rab GTPase-binding effector protein 1	RABEP1	1	4	4	3	6.1	99.289	862	0	17.116	1.0398	0.935891	28340000	14292000	14048000	19426000	9466200	9959400	-
Q15274;C9JCJ5	Nicotinate-nucleotide pyrophosphorylase [carboxylating]	QPRT	2	9	9	9	49.2	30.845	297	0	69.694	1.214	1.165	503030000	210820000	292220000	632120000	320220000	311900000	-
Q15262	Receptor-type tyrosine-protein phosphatase kappa	PTPRK	1	15	15	12	15.2	162.1	1439	0	78.451	0.57125	1.0216	361520000	219320000	142200000	376400000	187520000	188880000	-
Q15257	Serine/threonine-protein phosphatase 2A activator	PPP2R4	1	12	9	12	53.6	40.667	358	0	84.028	1.1673	0.974849	197010000	101270000	95738000	326870000	169310000	157560000	-
Q15233	Non-POU domain-containing octamer-binding protein	NONO	1	25	25	25	51.8	54.231	471	0	254.02	0.81617	0.916422	2029900000	1067500000	962320000	2957900000	1443800000	1514100000	-
Q15198	Platelet-derived growth factor receptor-like protein	PDGFRL	1	9	8	9	33.6	41.86	375	0	31.64	0.34984	0.646914	333210000	244470000	88738000	364950000	152710000	212240000	Downregulated
Q15185	Prostaglandin E synthase 3	PTGES3	1	11	10	11	56.9	18.697	160	0	323.31	0.99465	0.933707	3193800000	1577800000	1616100000	4130600000	2089900000	2040700000	-
Q15181	Inorganic pyrophosphatase	PPA1	1	24	24	24	83.4	32.66	289	0	323.31	1.4321	1.54548	3739300000	1502400000	2236900000	5247600000	3241500000	2006100000	-
Q15172	Serine/threonine-protein phosphatase 2A 56 kDa regulatory subunit alpha isoform	PPP2R5A	1	1	1	1	2.7	56.193	486	0.0067517	1.8952	-	-	6587400	3115500	3471900	7238000	3783100	3454800	-
Q15165	Serum paraoxonase/arylesterase 2	PON2	1	3	1	3	14.7	39.38	354	0.00057654	3.7315	-	0.218098	7213600	4470900	2742700	53785000	9176300	44609000	-
Q15154	Pericentriolar material 1 protein	PCM1	1	6	4	5	4.3	228.54	2024	0	12.916	0.80665	0.7373	68338000	35305000	33033000	60628000	30174000	30453000	-
Q15149	Plectin	PLEC	1	147	125	140	38.6	531.78	4684	0	323.31	0.99296	1.1004	2697700000	1356300000	1341400000	3473000000	1885700000	1587300000	-
Q15126	Phosphomevalonate kinase	PMVK	1	4	3	3	24.5	21.995	192	0	7.3014	0.77691	1.08865	43483000	28011000	15471000	22948000	12050000	10899000	-
Q15125	3-beta-hydroxysteroid-Delta(8),Delta(7)-isomerase	EBP	1	2	2	2	12.2	26.352	230	0	12.156	0.89982	0.956938	109690000	64047000	45640000	165540000	84988000	80553000	-
Q15121	Astrocytic phosphoprotein PEA-15	PEA15	1	4	3	4	30.8	15.04	130	0	7.6549	1.0178	1.1113	43718000	22756000	20963000	59942000	33722000	26220000	-
Q15118	[Pyruvate dehydrogenase (acetyl-transferring)] kinase isozyme 1, mitochondrial	PDK1	1	1	0	1	3.7	49.244	436	1	-2	-	-	0	0	0	305080000	289310000	15769000	-
Q15113	Procollagen C-endopeptidase enhancer 1	PCOLCE	1	8	4	7	23.6	47.972	449	0	24.911	0.2456	0.495983	48649000	38745000	9904100	73242000	25527000	47716000	Downregulated
Q15102	Platelet-activating factor acetylhydrolase IB subunit gamma	PAFAH1B3	1	11	11	11	75.8	25.734	231	0	116.27	1.0108	1.13185	795480000	384340000	411140000	1067700000	579080000	488660000	-
Q15084	Protein disulfide-isomerase A6	PDIA6	1	21	21	19	58.6	48.121	440	0	323.31	0.73093	0.897102	2111300000	1154700000	956640000	3006000000	1486100000	1519900000	-
Q15075	Early endosome antigen 1	EEA1	1	27	26	24	23.4	162.46	1411	0	115.63	1.32	1.11598	332620000	155660000	176960000	274130000	153770000	120360000	-
Q15067	Peroxisomal acyl-coenzyme A oxidase 1	ACOX1	1	8	6	8	19.5	74.423	660	0	19.181	0.84796	0.847745	39051000	21159000	17892000	89409000	46380000	43029000	-
Q15061	WD repeat-containing protein 43	WDR43	1	3	3	3	9.3	74.89	677	0	16.34	1.1139	0.704225	28257000	14522000	13734000	62384000	32253000	30130000	-
Q15058	Kinesin-like protein KIF14	KIF14	1	2	1	2	1.3	186.49	1648	0.00029904	4.4079	-	0.670151	10622000	5237700	5384200	13714000	6300000	7414000	-
Q15057	Arf-GAP with coiled-coil, ANK repeat and PH domain-containing protein 2	ACAP2	1	6	4	5	10.8	88.028	778	0	16.484	1.1166	1.11122	24551000	11589000	12962000	41272000	23186000	18086000	-
Q15056	Eukaryotic translation initiation factor 4H	EIF4H	1	9	8	9	35.9	27.385	248	0	79.933	0.96612	1.0721	298350000	140160000	158180000	464200000	252460000	211740000	-
Q15050	Ribosome biogenesis regulatory protein homolog	RRS1	1	5	4	5	19.5	41.193	365	0	16.847	0.84445	0.948137	36613000	17826000	18786000	60572000	26962000	33611000	-
Q15046	Lysine--tRNA ligase	KARS	1	29	26	27	52.9	68.047	597	0	147.9	0.97893	1.03544	1063200000	504160000	559090000	1201200000	623070000	578180000	-
Q15043	Zinc transporter ZIP14	SLC39A14	1	2	2	2	6.5	54.212	492	0	19.888	0.74507	0.759129	22843000	12527000	10316000	33846000	14547000	19299000	-
Q15042	Rab3 GTPase-activating protein catalytic subunit	RAB3GAP1	1	1	1	1	1.1	110.52	981	0.00079893	2.5695	-	-	5074300	2918500	2155800	6254500	3281000	2973600	-
Q15029	116 kDa U5 small nuclear ribonucleoprotein component	EFTUD2	1	44	42	42	65.4	109.43	972	0	292.15	0.85105	0.920641	4228400000	3733500000	494930000	1302200000	626010000	676230000	-
Q15024	Exosome complex component RRP42	EXOSC7	1	7	7	5	39.5	31.821	291	0	27.345	1.1086	1.02897	100210000	48893000	51320000	131080000	68391000	62691000	-
Q15022	Polycomb protein SUZ12	SUZ12	1	2	1	2	3.8	83.054	739	0.0026008	2.3003	-	0.630597	1676800	825260	851530	4315100	1426800	2888400	-
Q15021	Condensin complex subunit 1	NCAPD2	1	27	19	21	28.3	157.18	1401	0	75.953	0.91472	0.924385	179900000	93553000	86344000	150820000	74711000	76114000	-
Q15020	Squamous cell carcinoma antigen recognized by T-cells 3	SART3	1	21	18	16	29.1	109.93	963	0	112.14	0.95063	1.03343	307030000	158930000	148110000	342790000	186300000	156490000	-
Q15019	Septin-2	sep-02	1	20	19	20	70.9	41.487	361	0	312.04	0.69168	0.710126	1366400000	805440000	561000000	1446400000	620880000	825510000	-
Q15014	Mortality factor 4-like protein 2	MORF4L2	1	4	3	4	17.4	32.307	288	0	16.947	0.8244	0.705318	44855000	23649000	21206000	112600000	67105000	45499000	-
Q15008	26S proteasome non-ATPase regulatory subunit 6	PSMD6	1	23	22	21	62.5	45.531	389	0	86.238	0.95158	0.920726	563150000	279840000	283310000	703700000	353920000	349780000	-
Q15007	Pre-mRNA-splicing regulator WTAP	WTAP	1	9	8	7	27.8	44.243	396	0	34.506	0.89863	0.919963	97834000	66702000	31132000	113820000	46528000	67287000	-
Q15006	ER membrane protein complex subunit 2	EMC2	1	3	3	3	14.8	34.833	297	0	5.7914	1.6932	0.860363	27231000	11337000	15894000	7440800	2996700	4444000	-
Q15005	Signal peptidase complex subunit 2	SPCS2	1	3	2	2	26.1	25.003	226	0	14.771	0.72684	0.695459	47085000	26065000	21020000	52266000	21277000	30989000	-
Q15003	Condensin complex subunit 2	NCAPH	1	5	4	4	9.6	82.562	741	0	15.009	0.88413	0.834725	34047000	19197000	14850000	74222000	25532000	48691000	-
Q14CX7	N-alpha-acetyltransferase 25, NatB auxiliary subunit	NAA25	1	13	12	11	22	112.29	972	0	28.319	1.0706	0.92816	118460000	55633000	62825000	114760000	57212000	57551000	-
Q14C86	GTPase-activating protein and VPS9 domain-containing protein 1	GAPVD1	1	3	1	3	2.4	164.98	1478	0.0008285	3.0054	-	0.83654	6894900	3897100	2997800	16856000	9275400	7580400	-
Q149N8	E3 ubiquitin-protein ligase SHPRH	SHPRH	1	1	1	1	0.8	193.08	1683	0.00081967	2.8888	-	-	11288000	4339800	6948400	12752000	5033900	7718000	-
Q14997	Proteasome activator complex subunit 4	PSME4	1	3	3	1	2.3	211.33	1843	0.0020839	2.3178	1.1995	-	19350000	10014000	9335700	4761100	2922900	1838200	-
Q14980	Nuclear mitotic apparatus protein 1	NUMA1	1	49	44	45	28.9	238.26	2115	0	282.46	0.8964	0.831463	1000600000	529960000	470610000	1176700000	545930000	630730000	-
Q14978	Nucleolar and coiled-body phosphoprotein 1	NOLC1	1	27	24	26	44.5	73.602	699	0	248.02	1.2972	1.06597	1357800000	605800000	751990000	1758400000	944260000	814110000	-
Q14974	Importin subunit beta-1	KPNB1	1	44	44	42	62.9	97.169	876	0	323.31	1.1554	1.03938	4034100000	1857900000	2176200000	5220300000	2770300000	2450000000	-
Q14966	Zinc finger protein 638	ZNF638	1	3	3	3	2.7	220.62	1978	0.0003123	5.2347	1.0634	1.39569	14956000	7697700	7258300	16788000	8313500	8474700	-
Q14956	Transmembrane glycoprotein NMB	GPNMB	1	2	2	0	4.7	63.922	572	0.0026028	2.3034	3.5564	-	8519400	1551800	6967700	0	0	0	-
Q14919	Dr1-associated corepressor	DRAP1	1	6	3	6	31.7	22.35	205	0	9.2966	0.90983	0.930406	17414000	9576900	7836800	58442000	27503000	30939000	-
Q14914	Prostaglandin reductase 1	PTGR1	1	18	16	17	65.7	35.869	329	0	135.08	1.072	1.14365	423390000	200230000	223160000	914180000	480240000	433950000	-
Q14847	LIM and SH3 domain protein 1	LASP1	1	9	8	8	31	29.717	261	0	35.636	0.78247	0.990884	141400000	78745000	62654000	231800000	120740000	111050000	-
Q14839	Chromodomain-helicase-DNA-binding protein 4	CHD4	2	50	45	46	35.2	218	1912	0	173.6	0.90653	0.879044	629080000	366340000	262730000	686140000	330070000	356080000	-
Q14790	Caspase-8;Caspase-8 subunit p18;Caspase-8 subunit p10	CASP8	1	1	1	1	3.8	55.391	479	0.00029895	4.4072	-	-	3072400	1510300	1562100	3458500	2544100	914400	-
Q14789	Golgin subfamily B member 1	GOLGB1	1	2	2	1	0.6	376.01	3259	0.0043202	2.0503	0.021732	-	2258500000	2251700000	6713900	1950500	1342200	608230	-
Q14767	Latent-transforming growth factor beta-binding protein 2	LTBP2	1	15	13	10	12.3	195.05	1821	0	44.827	0.27907	0.715922	125480000	93355000	32128000	96216000	42344000	53872000	-
Q14766	Latent-transforming growth factor beta-binding protein 1	LTBP1	1	54	50	53	42.6	186.79	1721	0	323.31	0.82701	1.20926	2842300000	1549700000	1292600000	3716800000	2101800000	1615100000	-
Q14739	Lamin-B receptor	LBR	1	4	3	4	7.8	70.702	615	0	21.483	0.5675	0.759359	43855000	30215000	13640000	77135000	34697000	42438000	-
Q14738	Serine/threonine-protein phosphatase 2A 56 kDa regulatory subunit delta isoform	PPP2R5D	1	16	14	15	34.9	69.991	602	0	38.999	0.85798	0.93423	178980000	95954000	83025000	266910000	138110000	128800000	-
Q14703	Membrane-bound transcription factor site-1 protease	MBTPS1	1	19	15	19	25.5	117.75	1052	0	79.661	0.45287	0.741455	287820000	199190000	88629000	382830000	185540000	197280000	-
Q14697	Neutral alpha-glucosidase AB	GANAB	1	55	53	54	69.8	106.87	944	0	323.31	0.85952	1.30929	6604600000	3793000000	2811700000	8449000000	4969100000	3479800000	-
Q14696	LDLR chaperone MESD	MESDC2	1	9	7	8	44	26.076	234	0	36.64	0.65023	0.884251	175320000	107540000	67782000	241100000	119130000	121970000	-
Q14694	Ubiquitin carboxyl-terminal hydrolase 10	USP10	1	11	8	10	20.9	87.133	798	0	33.356	0.94697	1.0714	104440000	53144000	51294000	106920000	56483000	50442000	-
Q14692	Ribosome biogenesis protein BMS1 homolog	BMS1	1	6	5	5	6.6	145.81	1282	0	16.215	0.73961	0.856604	29972000	15386000	14585000	22488000	9236100	13252000	-
Q14691	DNA replication complex GINS protein PSF1	GINS1	1	2	1	2	14.8	22.988	196	0	22.91	-	1.33869	9457100	4022100	5435000	25042000	13138000	11904000	-
Q14690	Protein RRP5 homolog	PDCD11	1	4	3	4	3.1	208.7	1871	0	5.7014	0.73092	0.788457	7041200	3763100	3278100	15912000	7412600	8499100	-
Q14684	Ribosomal RNA processing protein 1 homolog B	RRP1B	1	5	4	5	9.1	84.427	758	0	16.734	0.86778	0.801539	13889000	7442500	6446300	29391000	14044000	15347000	-
Q14683	Structural mainte-ce of chromosomes protein 1A	SMC1A	1	48	40	46	42.8	143.23	1233	0	224.92	0.92766	0.822098	1144200000	582080000	562130000	1624800000	953700000	671050000	-
Q14677	Clathrin interactor 1	CLINT1	1	12	10	12	22.6	68.259	625	0	38.717	1.0199	0.960799	187650000	90989000	96663000	196640000	95517000	101130000	-
Q14676	Mediator of DNA damage checkpoint protein 1	MDC1	1	11	8	8	12.5	226.66	2089	0	20.033	1.1241	1.09433	77542000	31221000	46321000	139230000	55752000	83480000	-
Q14651	Plastin-1	PLS1	1	21	16	21	48	70.253	629	0	116.37	1.5271	1.25664	314390000	121590000	192790000	432750000	244680000	188080000	-
Q14566	DNA replication licensing factor MCM6	MCM6	1	26	21	25	36.1	92.888	821	0	203.43	0.66808	0.771664	415630000	246530000	169100000	695550000	322010000	373540000	-
Q14563	Semaphorin-3A	SEMA3A	1	23	23	22	43.3	88.888	771	0	111.53	0.88043	0.833472	646140000	340870000	305280000	580840000	274560000	306280000	-
Q14562	ATP-dependent RNA helicase DHX8	DHX8	1	2	2	2	2.5	139.31	1220	0	5.487	-	1.33018	2432600	1723900	708690	9365900	4886900	4479000	-
Q14558	Phosphoribosyl pyrophosphate synthase-associated protein 1	PRPSAP1	1	5	5	3	19.7	39.393	356	0	9.1834	1.0211	0.833264	27657000	14033000	13624000	25909000	12074000	13835000	-
Q14520	Hyaluro--binding protein 2;Hyaluro--binding protein 2 50 kDa heavy chain;Hyaluro--binding protein 2 50 kDa heavy chain alternate form;Hyaluro--binding protein 2 27 kDa light chain;Hyaluro--binding protein 2 27 kDa light chain alternate form	HABP2	1	2	2	2	3.4	62.671	560	0.0040848	2.0795	1.005	1.09624	105250000	54316000	50938000	37291000	20582000	16709000	-
Q14517	Protocadherin Fat 1;Protocadherin Fat 1, nuclear form	FAT1	1	40	35	32	14	506.27	4588	0	98.44	0.64981	1.08694	420480000	241300000	179180000	447250000	237570000	209680000	-
Q14512	Fibroblast growth factor-binding protein 1	FGFBP1	1	5	5	4	28.2	26.264	234	0	93.219	1.4599	2.00928	586980000	255720000	331260000	633900000	464270000	169630000	-
Q14508	WAP four-disulfide core domain protein 2	WFDC2	1	6	6	5	67.7	12.993	124	0	150.11	0.85137	1.60406	507530000	267020000	240510000	520440000	331260000	189190000	-
Q14498	RNA-binding protein 39	RBM39	2	17	13	16	41.1	59.379	530	0	99.233	0.98348	0.83661	329910000	173890000	156020000	357970000	169800000	188170000	-
Q14444	Caprin-1	CAPRIN1	1	13	13	13	25.5	78.365	709	0	112.87	1.1417	1.0609	465300000	207080000	258220000	738120000	401980000	336140000	-
Q14435	Polypeptide N-acetylgalactosaminyltransferase 3	GALNT3	1	4	3	4	8.8	72.609	633	0	10.665	1.2751	1.28128	13353000	5459500	7893500	19929000	12191000	7738100	-
Q14393	Growth arrest-specific protein 6	GAS6	1	14	12	12	31.3	74.925	678	0	54.044	0.79158	1.34849	193400000	101930000	91470000	189260000	105030000	84233000	-
Q14376	UDP-glucose 4-epimerase	GALE	1	2	2	0	10.3	38.281	348	0	11.767	1.1398	-	7579200	3737100	3842100	0	0	0	-
Q14353	Guanidinoacetate N-methyltransferase	GAMT	1	1	1	1	8.9	26.318	236	0	14.728	0.91018	0.931185	17447000	10139000	7307200	25710000	12492000	13218000	-
Q14344	Guanine nucleotide-binding protein subunit alpha-13	GNA13	3	6	6	3	18.8	44.049	377	0	10.402	0.73604	0.716486	33235000	16743000	16492000	7751500	2858000	4893500	-
Q14332;O75084	Frizzled-2;Frizzled-7	FZD2;FZD7	2	1	1	1	1.4	63.553	565	0.0084409	1.835	1.1824	-	11546000	5392900	6152800	5440300	2494000	2946300	-
Q14331	Protein FRG1	FRG1	1	3	1	3	13.2	29.172	258	0	8.1816	0.96467	1.13118	21450000	12447000	9003300	44816000	25189000	19628000	-
Q14320;Q9Y247	Protein FAM50A;Protein FAM50B	FAM50A;FAM50B	2	4	3	4	11.5	40.241	339	0	6.3443	1.16	0.863782	41872000	21292000	20581000	74867000	38041000	36826000	-
Q14318	Peptidyl-prolyl cis-trans isomerase FKBP8	FKBP8	1	4	2	4	16.7	44.561	412	0	16.766	0.52967	1.0502	12922000	7330000	5592000	26213000	12681000	13532000	-
Q14258	E3 ubiquitin/ISG15 ligase TRIM25	TRIM25	1	15	11	14	29	70.973	630	0	56.901	0.89095	0.897505	113180000	61019000	52162000	129040000	62077000	66959000	-
Q14257	Reticulocalbin-2	RCN2	1	12	10	11	42	36.876	317	0	115.23	0.50777	0.658241	363580000	242260000	121320000	318970000	130790000	188180000	Downregulated
[truncated: 2,015 more rows]
