# Supplementary material for: In-depth quantitative proteomics analysis revealed C1GALT1 depletion in ECC-1 cells mimics an aggressive endometrial cancer phenotype observed in cancer patients with low C1GALT1 expression
Source: Cell Oncol (Dordr). 2023 Feb 6;46(3):697–715. doi: 10.1007/s13402-023-00778-w (PMC10205863; doi:10.1007/s13402-023-00778-w)
Supplement: Supplementary file 3 — Supplementary Material 3 [file 13402_2023_778_MOESM3_ESM.xlsx]

## Sheet: Supplementary Table S3
Supplementary Table 3. Oligonucleotides Forward and Reverserse used for PCR and qPCR analyses.
Gene	Oligonucleotide	Sequence
MALT1	Forward	TGGAAGCCCTATTCCTCACTACC
	Reverse	CATGACACCAGTAGGTTCCTTGG
DNMT3A	Forward	CCTCTTCGTTGGAGGAATGTGC
	Reverse	GTTTCCGCACATGAGCACCTCA
NCOA1	Forward	ATCGGAGATCCTGCCAGCTTCA
	Reverse	ATCGCCTGTTCCTGGTTGTCCA
ERCC3	Forward	AGCGAGTCATGGAGTGGCTCAA
	Reverse	GTCGCAGTCAAACCCAGCTTAC
PCSK9	Forward	GACACCAGCATACAGAGTGACC
	Reverse	GTGCCATGACTGTCACACTTGC
JAG1	Forward	TGCTACAACCGTGCCAGTGACT
	Reverse	TCAGGTGTGTCGTTGGAAGCCA
ANXA1	Forward	GCGAAACAATGCACAGCGTCAAC
	Reverse	CAACCTCCTCAAGGTGACCTGT
LGALS3	Forward	TGCACAGTGAGCTGTTCCTGGA
	Reverse	TCAGCTCCCCGCAGTACAGGT
COL4A3BP	Forward	TTGGTAAGCCCACCAGAGGGAA
	Reverse	GGATACTCTCGCTTTGCCACTG
C1GALT1	Forward	GCCAACATAAAGATGAGAACA
	Reverse	TCTCCCCAGTGCTAAGTCTTC
18S	Forward	ACCCGTTGAACCCCATTCGTGA
	Reverse	GCCTCACTAAACCATCCAATCGG
