# Supplementary material for: In-depth quantitative proteomics analysis revealed C1GALT1 depletion in ECC-1 cells mimics an aggressive endometrial cancer phenotype observed in cancer patients with low C1GALT1 expression
Source: Cell Oncol (Dordr). 2023 Feb 6;46(3):697–715. doi: 10.1007/s13402-023-00778-w (PMC10205863; doi:10.1007/s13402-023-00778-w)
Supplement: Supplementary file 4 — Supplementary Material 4 [file 13402_2023_778_MOESM4_ESM.xlsx]

## Sheet: Supplementary Table S4
Supplementary Table 4. Antibodies and reagents used for WB and IF analysis.
Primary antibodies
Target	Source	Clonality	Application		Provider	Reference
			WB	IF
C1GALT1	Mouse	Monoclonal	1:500	-	SCBT	sc-100745
MALT1	Mouse	Monoclonal	1:1000	-	SCBT	sc-515389
DNMT3A	Rabbit	Polyclonal	1:1000	-	Elabscience	E-AB-60859
COL4A3BP	Rabbit	Polyclonal	1:1000	1:50	Elabscience	E-AB-11094
NCOA1	Mouse	Monoclonal	1:1000	1:50	SCBT	sc-32789
ERCC3	Rabbit	Polyclonal	1:500	-	OriGene	TA809371S
PCSK9	Mouse	Monoclonal	1:1000	1:50	SCBT	sc-515082
JAG1	Mouse	Monoclonal	1:500	-	SCBT	sc-390177
ANXA1	Rabbit	Polyclonal	1:500	1:50	ThermoFisher Scientific	PA5-22266
LGALS3	Mouse	Monoclonal	1:1000	1:50	Biocare Medical	API 3174 AA
GAPDH	Mouse	Monoclonal	1:1000	-	SCBT	sc-166574
Vinculin	Mouse	Monoclonal	1:1000	-	SCBT	sc-25336
Secondary antibodies and reagents
Name	Source	Clonality	Dilution		Provider	Reference
HRP-anti mouse IgG	Goat	Polyclonal	1:2500		Sigma Aldrich	A4416
HRP-anti rabbit IgG	Goat	Polyclonal	1:3000		Sigma Aldrich	A6154
Anti-Rabbit IgG-AF647	Goat	Polyclonal	1:200		Southern Biotech	S4030-31
Anti-Mouse IgG (H+L)-AF647	Goat	Polyclonal	1:200		Southern Biotech	S6411-31
Phalloidin	-	-	1:500		Sigma Aldrich	19083
Hoechst	-	-	1:1000		ThermoFisher Scientific	62249
*SCBT, Santa Cruz Biotechnology
